# Supplementary material for: Genetic and Cheminformatic Characterization of Mycobacterium tuberculosis Inhibitors Discovered in the Molecular Libraries Small Molecule Repository
Source: ACS Infect Dis. 2025 Mar 25;11(4):882–93. doi: 10.1021/acsinfecdis.4c00936 (PMC11997997; doi:10.1021/acsinfecdis.4c00936)
Supplement: Supplementary file 2 — id4c00936_si_002.xlsx [file id4c00936_si_002.xlsx]

## Sheet: Ex vivo and In Vitro (AUC)
PubChem SID	Structure No	Ex vivo (AUC)	In vitro (AUC)
24808858	1	58.5	312.6
85200071	2	37.52	4.255
24818530	3	29.1	119.6
57264488	4	199.2	116.7
24805024	5	56.37	99.07
57257952	6	264.7	59.1
4262857	7	254.1	10.52
85200178	8	16.47	17.43
49827225	9	19.61	105.3
26659007	10	22.9	44.06
24786072	11	246	47.7
47194577	12	219.8	114.4
85200061	14	54.64	4.138
57266394	16	238.8	202.1
26658762	18	134.6	146.6
24809164	19	162.7	117.9
24823722	20	161.6	100.7
49819121	21	186.2	178.8
24790044	22	193.3	134.3
22404267	23	180.9	10.47
14727139	25	85.81	153
24814045	27	240.6	72.06
24796288	28	126.7	149.3
7969238	30	191.6	4.867
24781840	31	131.6	17.9
26659609	32	57.12	73.91
24794122	33	140.9	59.82
57261368	34	161.7	87.44
22415986	35	190.8	25.42
57261305	36	211.9	115.6
57266703	38	44.56	2.197
22415308	41	221.6	3.633
56320724	42	206.3	72.03
22405406	43	73.15	96.74
57258216	44	192.3	139.8
17509520	45	96.46	60.19
57256354	46	65.64	6.38
49727042	47	156.1	17.57
57267741	48	25.52	0.6245
24838072	49	198.2	141.4
56320746	50	96.17	130.4
4246748	51	194.7	12.11
51087855	52	91.75	116.9
7974673	53	267	19.59
51087863	54	144.3	122
17410947	55	268.4	226.4
17407674	57	217.5	148.3
56323090	58	119.1	109.7
4250753	59	257.1	13.2
24783710	60	230.3	173.1
57256359	61	53.8	2.447
17432436	62	123.7	117.2
14732319	63	87.99	68.99
26660212	64	205.5	167.4
24790017	65	176.3	105.2
57258318	66	224.2	203.5
24796522	67	273.7	112.7
85200018	68	44.83	0.2726
57263505	70	34.54	0.3835
17508173	71	266.3	237.8
89855445	72	233.5	183.9
4255321	75	183.1	110.6
4257326	76	134.9	3.325
17412718	78	267.5	215.2
4256064	80	74.31	115.5
26727117	82	232	49.03
26662869	83	147.9	113.5
26661561	84	271.5	165.9
24825275	85	129.2	63.28
47194371	86	230.5	245.3
24811457	87	273.3	243.1
24828847	88	265	78.6
24836683	90	271.3	109.5
87334203	92	271.2	231.9
17409772	93	147.2	108.8
24823103	96	221.6	15.54
24819944	97	219.1	239.1
7975439	98	120.6	88.96
14726080	99	218	166.5
56422772	100	253.4	153.1
24841014	101	142.6	136.1
16952601	102	266.1	222.5
7972627	103	222	4.92
7974886	104	243.3	3.104
17414988	105	233.1	177.1
24803475	106	92.75	15.67
14731096	107	142.4	72.15
24813857	108	84.36	33.89
17506873	109	234.6	149
24818269	110	212.7	63.7
17510278	111	231.3	114.6
24806855	112	257.4	121.6
17508454	113	268.1	116.7
17387080	114	238.2	44.59
17504696	115	220.7	37.95
22400585	117	168.7	135.6
14740599	118	277.6	248.3
17409025	120	271.7	104.9
26725274	121	87.57	136.1
17409786	122	172.2	81.72
49664925	123	106.6	21.61
17432292	124	266	29.01
26666751	125	70.21	178.1
17413054	126	156.8	76.05
24815907	127	169.4	167.7
49675007	128	88.6	131.3
49667036	129	124.5	68.5
24817041	130	3.117	71.65
22400536	131	243.3	207.3
24809150	133	108.4	72.37
24805912	134	244.5	4.39
24780625	136	202.7	159.4
17513746	137	208.8	224.1
24812025	138	227.7	187.1
47201893	139	262.7	178
4263997	140	139.8	137.3
47199007	141	245.3	207.1
24783255	143	263	216.2
14723550	144	226.3	210.2
24781757	145	45.85	86.17
22404538	146	257.1	81.2
24793086	147	246.1	264.1
24816026	148	245.8	48.15
26666200	150	97.78	60.37
24792771	151	119.8	2.421
49827706	152	269.1	250.8
24808382	153	273.6	166.9
49825976	154	228.1	130
24802938	155	272.3	286.1
51086828	156	245.6	102.6
22412532	157	273.5	123.9
49724504	158	217.5	28.1
24809697	159	197.9	202.3
26729612	160	79.45	116.7
24818431	161	79.44	38.3
4241309	162	142.7	14.43
22414679	163	226.2	162.6
14739064	164	229.7	12.91
24818678	165	63.76	104.5
17410502	166	115	88.14
51089910	167	70.14	74.42
14728892	168	267.4	29.17
24822809	169	272.6	122.9
17401905	172	271.4	264.3
57268472	173	75.09	0.8361
17387399	174	263.6	180.6
57265582	175	64.95	17.48
17387598	176	35.07	18.21
22413294	177	260.4	150.1
49716683	180	225.3	121.5
26665727	181	271	290.4
49724113	182	176.3	101
26665209	183	139.1	9.534
49642186	184	242.7	199.4
24824416	185	196.1	48.19
24829267	187	3.957	143.2
26661559	188	262.8	194.9
57266914	190	17	10.06
24812829	191	249.9	269.5
57258152	192	223.7	257.9
47198350	193	244.9	287.2
49667386	196	226.8	266.7
47203658	197	121.2	155.8
26660376	200	66.03	95.74
24811350	201	271.1	268.8
49823499	202	273.3	273.3
26663492	204	90.04	129.6
26725215	205	46.29	97.53
24810304	207	30.72	94.09
47200606	208	126.2	135.7
24837680	209	137.8	128
24826009	211	259.6	89.89
57265214	212	60.19	0.9798
49819650	213	269.6	271.4
57260327	214	265.6	15.34
85148756	215	257.3	115.7
57256148	216	67.49	0.3057
85273725	217	272.2	86.03
85199094	218	15.82	0
858439	219	95.35	89.78
57261791	220	0	1.96
17433320	223	209.4	158.5
47199563	224	239.3	41.25
26664361	225	54.64	51.55
47198191	226	250.6	32
26666864	227	48.69	268.8
24841331	229	39.44	89.39
57257416	230	206.8	65.31
24837296	231	228.2	266.5
56315703	232	271.7	269.7
56321815	234	227	218.9
49726249	235	49.42	92.08
56315714	236	268.1	268.3
85199091	238	33.67	22.35
24797072	239	87.8	84.92
57262418	240	27.55	39.83
85147351	241	97.99	92.59
47201809	242	207.9	9.015
863681	243	106	40.55
89856159	244	214.2	111.8
24798210	246	275.1	138.6
17386285	248	108.8	0
4264158	249	223.1	175.5
17388271	250	233	38.72
24812872	251	5.209	34.6
24818007	252	138.9	165.5
51089504	253	10.79	199.8
24779081	254	30.16	112.9
22402652	255	249.1	271.6
26663192	256	101.2	149.1
24825644	257	216.9	23.79
85200043	258	29.85	11.72
24827947	259	103.8	113.1
57255814	260	34.55	3.744
85199380	262	205	6.858
49819472	263	274.3	50.96
85198968	264	144	23.38
49827239	265	218.2	221.9
85270141	266	263.2	194.9
56320389	267	56.08	159.8
57255924	268	63.23	7.77
57264549	269	0	6.651
57263678	270	73.71	27.8
47202578	272	66.19	55.9
24820787	274	28.64	77.83
24787762	275	265.3	59.06
24786849	277	109.3	218.3
26661226	278	57.17	141.7
26658783	280	256.4	96.48
24792824	281	47.88	117.4
26667002	282	185.9	153.4
57263026	283	32.75	26.85
47194809	284	157.9	281.3
49641998	285	155.3	22.6
26660012	286	256.8	279.6
4256568	287	262.7	55.33
26729601	288	186	54.86
49640768	290	144.5	77.19
49642346	292	150.4	80.35
14721645	293	267.6	235.6
57257665	294	272	279.5
14719232	295	129.6	35.48
57263754	296	89.38	4.325
859151	297	103.2	114.1
57267661	298	56.66	4.52
847983	299	239.7	23.12
85199893	300	94.45	36.98
57267538	302	40.57	25.99
85199941	304	37.12	51.58
24790047	305	235.9	142.6
26727361	306	179.4	45.44
26663357	307	142.7	123.4
47194512	309	267.3	60.33
17412721	312	214.5	187.5
26666151	313	262	55.62
17385650	316	77.82	104.7
26671553	317	215.5	12.79
17506941	318	171.2	228.6
17433716	320	178.6	67.49
85199774	322	38.92	3.587
57262651	324	23.86	5.99
4258342	325	165	18.04
57262417	326	78.67	19.76
24806295	327	257.5	76.77
57255846	328	46.15	5.127
24793073	329	269	175.2
57255901	330	30.72	14.69
22407826	331	265.1	43.26
57255810	332	60.15	19.35
22403926	333	191.3	25.09
57256000	334	44.83	23.57
85199889	336	43.4	50.86
87334079	337	154	83.41
26732551	340	166.5	194.8
16953086	341	27.84	181
17413739	347	8.236	166.1
26664290	348	215.5	262.7
22404385	350	262.7	176.6
26659098	351	268.9	284
49644684	352	265.9	272.7
49667734	354	234.5	225
26664161	356	122.2	33.83
26670088	357	203.2	188.3
24790046	358	194	146.7
26663489	359	275.4	256.2
14725781	360	158.9	0
49670599	361	257.3	198.6
17508045	362	202.3	114.4
24834039	364	234.9	139.6
57255813	365	97.26	0
85199905	367	147.6	18.06
47197552	369	231.5	146.3
16953539	370	240.6	7.606
47204377	371	150.8	57.54
17386541	372	260.7	121.7
49823728	374	271.7	264.8
56317647	375	253.3	173.4
49667475	377	209.5	19.18
49679287	378	195.4	167.4
14732417	379	182.1	122.3
24791998	380	242.9	10.79
16953942	382	121.6	176.6
22411359	384	154.2	95.41
24817039	386	261.8	124.1
85269452	387	83.05	5.091
57264438	388	136.7	79.34
57267502	389	271.4	238.5
57265645	391	114.8	2.733
49648918	392	180.5	9.952
57262634	393	119.3	22.39
22412905	394	154.4	157.4
85269682	395	165.6	3.303
24822695	396	214.8	113.3
85200185	397	126	1.29
89854984	400	199.9	182.5
7977549	401	213.7	31.68
14728874	402	225.1	24.1
4258646	403	188.9	24.31
57255904	405	94.33	0.7301
47200455	407	269.8	275.8
4261596	408	214.1	8.307
49735861	409	257.1	207
7978295	410	248.4	13.11
47194451	411	273.3	33.22
56320853	412	231.3	188.6
56324848	413	195.6	147.8
49718175	414	271.5	267.8
24811789	415	259.6	221.8
49675919	416	131.3	70.07
47203405	417	222	21.22
24783599	418	267.8	101.3
51089733	419	267.8	282.3
85200019	420	105.9	0
49729260	421	197.3	157.1
49817155	422	259.5	226.4
24792062	424	130	199.6
49734165	425	104.1	80.69
57255706	426	111.6	1.122
85198636	427	159.3	7.78
49679735	428	129.2	130.2
57263087	429	135.3	0.5028
47200717	431	235.2	44.85
863272	432	216.1	121.3
22404416	433	265.5	118.8
24830366	434	246.7	189.2
22403181	435	271.1	229.2
26671420	436	185.9	54.12
17402518	437	221.2	135.7
4264015	439	213.6	173.3
89853451	440	218.1	0.4194
89854698	441	266.1	263.9
26665745	442	156.2	54.96
57255845	443	135.6	10.56
49671898	447	213.7	122.1
4247553	448	156.9	125
49670632	449	243.3	235.9
14742343	450	164.9	151.7
49666217	451	210.6	158.9
14732610	452	165.6	3.652
49672874	453	268.6	236.6
89852641	454	251.6	23.11
57260866	456	157.5	2.403
89855441	457	258.2	153.4
85199915	458	165.2	5.106
89854605	459	253.5	185.4
50086384	460	272	269.4
89854872	461	235	35.46
87349379	462	137.9	77.06
57262087	463	255.2	189.8
57267166	464	144.2	9.782
47195246	465	159	96.4
856011	466	120.6	104
56422499	468	118.2	10.11
24829893	469	199.2	126.5
56317206	470	161.3	95.59
17510165	471	195.9	158.2
24801337	472	268.2	117.2
26657453	474	218.7	30.94
4258811	475	222	19.48
24785692	476	262.1	60.4
4257358	477	232.5	18.5
89854926	478	263.7	169.5
51089876	479	253.3	274.7
85200069	480	132.4	18.27
49673770	481	199.6	143.7
49648582	482	171.4	0
49720611	483	233.7	119.6
24819048	485	201.2	136.9
26665898	487	173.5	108.1
17387355	488	212.3	27.28
26658614	489	209.8	291.3
17505926	490	270.1	135
17517377	491	104.9	98.18
87335288	492	107.9	89.43
861737	493	152	113.4
57266747	494	58.09	26.55
57260342	495	139.9	173.5
57265392	496	124	35.53
22409498	497	202.7	77.39
24820666	498	125.8	102
49670723	499	201.7	136.9
17406580	500	219.6	45.07
4259472	502	238.8	16.48
26670851	503	276.6	222.7
56463001	504	204.6	146.3
24831146	505	127	110.4
49644683	506	124.1	156.5
17515503	507	259.7	216
26662255	508	274.7	186.3
24806926	509	276.1	232.5
24782508	510	173.5	110.6
14740019	511	155.4	125.9
4265047	512	263.6	64.71
49641071	513	251.6	87.01
49680107	514	262.5	146.7
56423660	515	150.9	17.24
47202575	516	271.6	267.7
24799095	517	190.7	181.8
57258752	518	93.4	26.56
24812617	519	242.6	49.07
49666160	520	91.01	13.41
24812894	521	225.6	199.9
24804643	522	199.6	43.22
24787517	523	261.8	34.38
14725015	524	192.9	36.24
17516740	525	275.8	266.3
17406935	526	268.3	107.3
49648843	527	245.6	281.3
14737070	528	167.5	164.4
17387315	529	240.9	161.4
24789327	530	232.9	94.73
24792057	531	233.1	111.8
89850957	532	262.6	75.06
49729246	534	144.2	120.9
49727431	535	265.7	187.4
49668690	537	145.9	87.84
17388511	538	167.3	37.49
24816560	540	270.3	131.3
26661845	541	271	157.6
56320922	542	270.7	92.08
24789982	543	203.3	132.6
47201794	544	226.5	52.85
47204117	545	253.5	276.7
50086555	546	166.2	63.28
49717105	547	214.4	21.48
26659382	548	137.4	93.48
24784491	549	209.8	169.4
51087929	550	76.02	175
24830639	551	233.5	16.57
24814417	552	121.8	66.04
24821588	553	265.2	251.6
85200194	554	108	2.818
17506446	555	206.2	54.33
17517026	557	176.3	151
49675949	558	114.1	27.83
855677	559	116.7	20.17
17433625	561	201.3	224.1
26671210	562	271.6	263.3
24789165	563	190.1	32.94
22414748	564	268.7	250.5
14725276	565	197.2	134.9
14731660	567	163	24.19
22408803	568	230.4	60.02
24812289	569	200.6	204.9
89850689	570	202.8	18.4
49649462	572	267.1	38.3
49726856	573	125.4	124.3
24783343	574	244.6	155.7
47199032	575	123	28.79
14735118	576	66.85	27.45
49675992	577	211.1	64.04
26659400	579	174.7	107.1
7974176	580	219.7	14.77
24802301	581	223.6	25.45
14735725	582	227.7	47.37
26726350	583	255.5	201
47195965	585	268.3	124.2
22404072	587	199.2	23.85
51087923	588	162.3	265.4
22415147	589	174.3	172.7
49829278	590	189.2	121.8
49718188	591	117	84.22
14738822	592	198.4	57.18
49642517	593	151.2	142.6
17505932	594	254.5	137.5
26729108	595	102.1	124.6
49676351	596	224.6	29.18
26731080	597	101.9	83.32
24811795	599	251.8	237.6
26666164	600	128.8	5.117
17509522	601	231.4	187.9
4259151	603	255.3	22.86
14726142	604	193.9	157.5
14724910	605	212.7	30.29
17386539	606	271.3	85.7
24788994	607	220.5	207.6
89854606	608	264.7	309.8
49673069	609	191.9	127.9
47198558	610	194.5	109.4
26658375	611	270.4	272.8
49680490	612	258	22.44
24794853	615	86.77	19.45
24790049	616	174.3	116.9
4254874	618	262.7	38.6
4262187	619	184.9	140.4
24806910	620	139.6	173.7
22415516	621	244.3	70.56
87335287	622	169.8	184.6
49824164	623	243.6	161.7
57260470	624	185.7	237.2
85147359	625	199.5	124.2
49678942	626	240.4	186.7
49643053	627	261.6	258.1
24780494	628	250.7	217
47198903	629	254.1	202.1
17388109	630	247.3	76.39
47195113	631	240.5	24.47
50086602	632	258.7	271.8
49730121	634	232.4	232.7
17432628	635	274.9	222.2
49643092	636	237.2	235.7
17510363	637	230.1	169.1
17402515	639	273.5	261.5
14736345	640	237.8	196.7
49674161	641	257.2	265.4
855829	642	208.1	151.4
26729278	643	141.5	125.1
24818820	645	247.4	90.03
85199813	646	90.32	10.45
24781837	647	65.37	144.6
51089360	648	227.4	123.8
24783020	649	195	143.9
49674053	650	167.6	12.94
14741114	651	172	92.02
26666443	652	123.4	222.6
24802442	654	87.64	144.5
49824157	655	263	274.6
864581	656	251.3	236.1
85301899	657	84.8	29.01
24782959	658	177	119.6
57258257	659	219	218.9
843329	660	203.4	193.7
57264868	661	104.3	8.43
85147354	662	210.9	165.7
56324991	663	259.1	190.5
26728251	664	273.8	182
24829796	665	261.3	263.2
26660423	666	221.5	40.14
17410063	669	202.7	163.4
26726897	670	218.8	121.2
24802416	672	219.4	321.8
49672478	673	238.6	120
50085898	676	61.33	13.63
26664328	677	143.2	30.94
24810933	678	233	277
49817461	680	130.6	119.1
24789427	681	191.7	168.1
14746329	683	187	64.86
24824575	684	247.6	118.5
4240669	686	197	219.5
56422205	688	258.1	332.5
24809040	689	107.3	177
17433624	690	267.2	152.4
26728906	691	230.8	114.2
17411560	692	163.2	223.8
7965344	693	231.8	29.92
85272429	695	190.9	88.28
22403502	696	257.7	72.01
7976876	697	192.9	35.31
74373841	698	274.3	300.6
49681620	699	268.7	319
47196178	700	272.7	164.4
47204545	702	273.1	257.8
49716586	703	198.8	125
47194572	704	251.2	82.75
56324718	705	89.49	321.7
85272523	706	52.64	116.2
51085908	707	12.2	170
85272422	708	129	134.1
51086276	709	22.95	160.6
57255898	711	244.4	50.15
4254499	712	25.92	11.76
24782884	713	205.8	204.8
4259730	714	233.6	3.641
26660488	715	257.7	205.1
14738230	716	48.9	0.1157
57264469	717	135.7	199.2
14718818	718	195.6	229.9
85199943	719	0.8838	10.85
4258029	720	0	167
47202719	721	233.8	221.9
49827805	722	245	272.5
14745148	723	130.1	19.13
49670483	724	168	218.6
26666693	725	90.74	110.7
49670418	726	261.5	252.4
17387086	727	242.5	171.2
49729254	728	103.5	128.3
50086576	730	204.3	139.9
24820849	731	217	118.9
56463462	732	159.6	142.7
22404542	733	254.6	173.3
57256331	734	101.8	3.033
26726309	735	105.7	209.9
57263991	736	0	14.4
89854590	737	237.8	242.8
4260154	738	136.5	184
47200991	739	217.4	245.4
56422374	741	183.7	229.5
24783021	742	167.7	155.6
26658440	743	83.74	48.23
24817406	744	31.03	64.69
51086277	745	3.344	143.3
24787850	746	138.3	105
26671005	748	144	109
57264710	749	11.25	2.505
89853757	750	119.1	8.303
24783730	752	143.1	207.4
57262424	754	0	2.901
85199686	755	27.82	120
85268044	756	135.3	98.39
865168	757	214.7	190.2
85149033	758	167	129.4
49642787	759	167.8	153.9
56318421	760	255.9	230.7
24840755	761	48.22	82.11
49822556	762	119.6	117.2
26666349	763	110.8	47.9
857009	764	117.1	117.5
14740999	765	139.8	137.7
22404043	766	197.2	23.27
14740502	767	139.1	182.9
26658842	768	181	99.38
17386061	769	174.1	89.91
85200066	771	1.901	21.44
22415578	772	121.8	14.06
57268213	773	68.92	0
4255422	774	211.5	3.245
57255815	775	36.18	1.061
17412740	776	247.1	177.4
11532950	777	112.6	99.54
49726231	778	211.8	162.5
11532911	779	182.2	191.2
855654	780	57.82	66.15
26732633	781	147.7	182.6
7972193	782	84.68	85.46
51089503	783	6.522	155.7
24810600	785	235	162.9
24781297	786	91.74	120.6
17512969	787	136.5	96.86
24791162	788	124.6	146.2
24791169	790	87.14	81.28
24818267	791	119.4	69.15
24814047	792	165	42.69
57264405	793	108.8	94.83
22403283	794	122.1	2.43
56463596	795	39.36	158.2
47204617	797	199.7	13.14
24785419	798	211.1	134.2
26670484	799	176.7	134.2
24784989	800	111.2	28.41
22406887	802	9.469	0
24808176	803	168.2	276
17505923	804	83.83	15.56
24823913	805	257.5	181.5
7970447	807	117.2	108.2
14727159	808	31.5	0
57268021	809	27.4	54.22
14729175	810	19.49	0
57257440	811	229.5	216.1
14727013	812	86.73	7.223
14743013	813	115	87.61
56320907	815	44.78	172.8
26664420	817	56.05	74.62
22403142	818	219.5	156
26730275	819	62.63	168
24792184	820	50.68	38.02
17410036	821	159.5	167.1
22412960	822	260.9	278.3
24820429	823	242.5	256
24793943	824	120.7	141.3
24805492	825	32.03	45.74
22408544	826	164	88.07
17406625	827	211.4	209.3
24818000	828	0	163.7
24811305	830	15.99	103.2
56463179	831	40.65	21.88
24803451	832	181.9	95
49665952	833	199.5	297.8
16953847	834	204.3	9.188
51089123	835	33.07	191.7
14729464	837	148.7	83.39
17411622	838	266.3	209.5
49677720	839	254.3	18.88
56320728	840	231.9	118
17508583	841	144.4	214.4
24805297	842	125.2	156.9
24829938	844	94.57	155.9
4248662	845	224.2	152
24821289	846	83.8	56.37
57268063	847	48.83	42.22
22411872	848	226.4	298.3
56463046	849	24.91	185.9
17511061	850	193.7	85.4
14731075	852	8.551	134.2
26661887	853	239.9	223.3
49674689	854	59.82	77.77
24813005	855	249.7	29.64
17505178	856	80.7	164.6
14727355	857	213.1	23.85
24781162	858	136.1	165.3
17402911	859	193.9	181.5
864916	860	124.1	125.7
47200736	861	157.7	254.2
26663757	862	225.5	248.1
17512359	863	238.6	312.6
26661911	864	244.2	279.4
24787401	866	93.48	53.95
49824155	867	119.8	149
24818575	868	100.7	111.8
49828707	869	129.3	147.3
24820277	870	241.6	241.3
26665731	871	127.1	156.3
26665358	872	195.8	186.2
26665723	873	123.6	158.5
49824149	874	161.6	125.9
24807381	875	36.2	58.56
49724707	876	172.1	215.9
49828126	878	198.1	252.4
47195001	879	123.3	44.11
49676618	880	167.6	81.71
14739866	881	79.49	35.2
22409850	882	43.81	132.3
24788513	883	163.1	104.3
26660018	884	8.379	149.5
56463184	885	162	273.2
24809386	886	261.5	287.3
56463356	887	151	179.9
22408781	888	205.9	230.9
49820258	889	184.9	122.8
22406358	890	201.1	175.7
26660297	891	218.6	73.07
14726776	892	11.94	4.901
24782097	893	117	99.11
14739543	894	218.7	189.1
17386538	895	173.3	70.28
57265837	897	5.037	34.64
57266020	899	31.88	30.27
49735642	900	191.9	160.5
74373774	901	264.1	218.5
26659395	902	92.44	93.73
57257832	903	235.5	31.19
49724325	904	82.46	82
49646648	905	0	285.9
49649757	906	174.1	6.652
26663490	907	239.4	246.3
49724558	908	224.6	51.65
26657606	909	141.8	243.4
17505465	910	190.5	127.3
24813882	911	179	230.5
17515507	912	236.6	88.62
7975380	913	104.9	21.75
24809955	914	106.4	72.76
17514810	915	243.2	200
14727766	916	102.1	96.04
24796806	917	263.4	124.3
14727639	918	128.4	145.8
24790045	921	151.2	158.5
14741773	922	110.8	113.4
85273723	923	258.9	225
17412512	924	251.9	258.9
56463170	925	253.1	274.1
17412935	926	174.2	38.96
49822512	927	117.3	215
17432979	928	154.9	95.78
49643341	929	229.4	244.8
22416195	930	115.4	16.24
49726246	931	104.9	221.3
17413672	932	206.1	152.5
49674413	933	88.64	84.8
85303739	934	253.7	93.02
49675227	935	215.9	128.2
851938	936	192.9	21.95
49823716	937	190.3	199
17385707	938	76.82	101.4
49824163	939	230.2	275.5
4255946	940	251.4	47.49
49823474	941	182.1	145.8
852009	942	174.8	45.07
26660913	943	193.5	135.8
14724549	944	221.5	65.3
24782793	945	217.6	254.7
22408037	947	185.8	274.3
14728320	949	237.3	121.9
24792986	950	241.7	68.85
863592	951	196.2	168.8
7973020	953	159.2	25.04
22413343	954	98.09	15.6
24820792	956	63.08	119.5
24782511	958	248.9	274.4
56320888	959	199.4	223.1
47193876	960	0	172.2
17408566	961	238.2	269.3
14738910	962	215.9	49.62
24812945	964	209.8	100.5
24829622	965	127.8	174.7
22404557	966	189.4	202.4
7975134	968	222.7	229.1
17504133	969	230.8	188.8
17388563	970	13.81	6.056
4246775	971	226	36.71
22405317	972	260.4	67.49
57262187	973	241.3	268.9
57256322	975	55.24	46.93
24807662	976	49.3	199.8
51090123	977	18.11	199.6
51087904	978	3.947	183.4
24783294	979	86.29	117.1
24821451	980	34.99	134.6
56316819	981	95.2	61.81
24781361	982	133.4	174.9
24804753	984	64.16	167.1
24828373	986	93.99	73.5
87334159	987	220.7	172.9
49668401	988	29.42	164
57255899	989	73.96	10.66
24830257	990	109.6	171.9
857611	991	1.748	42.16
57266025	992	149.3	155.6
17413225	993	211.6	149
24808475	994	149.1	127.1
24780963	995	134.3	86.67
22411905	996	92.27	107.9
85198697	997	31	7.281
56314870	998	35.66	4.684
57258918	999	56.89	17.89
57261703	1000	114	145.9
57258275	1001	45.33	14.47
57261357	1002	151.2	80.86
57256145	1003	28.65	20
22404537	1004	145.4	181
56320708	1005	242.1	204.1
855650	1007	246.4	193.4
57263858	1009	0	20.04
24784417	1010	0	129.1
863795	1011	154.2	94.94
49646700	1012	60.72	169.5
56422782	1013	275.3	292.5
26664781	1014	259.7	234.2
24823295	1015	2.549	112.9
49729986	1016	231.2	40.98
26660734	1017	187.1	206.9
49640746	1018	113.2	76.88
56322691	1019	20.66	105.9
49667299	1020	0	91.8
24796286	1021	194.5	89.38
49726509	1022	228.9	287.8
57266346	1025	0	22.79
24840633	1027	195.3	173.8
24813850	1029	165.5	153.2
51087886	1031	39.39	1.296
17514983	1032	270.1	208.1
85199962	1033	64.22	19.68
22408180	1035	237.3	109.4
26665730	1036	251.9	251
26666403	1038	156.1	184.1
57260077	1039	181.8	237.4
26730118	1040	137.6	105
85147356	1041	83.62	158.4
49824154	1042	122.6	191.6
57256349	1043	24.11	24.45
49737140	1044	110.6	208.6
87334099	1045	272.3	236.4
56315276	1046	164.2	187.2
57265371	1047	24.4	2.999
51089540	1048	62.02	119.8
56422457	1049	182.5	247.8
51087217	1050	78.15	150.6
50086448	1051	138.5	140.9
24837152	1052	45.43	132.7
51086108	1053	20.75	217.4
24808950	1054	168.6	245
24790018	1055	112.3	146.9
26666589	1056	131.3	179.5
26671444	1057	154.5	318.4
11533020	1058	68.5	90.59
26666541	1059	232.9	218.7
24810214	1060	102.4	145.2
24809199	1061	181.8	237.7
56463547	1062	78.86	95.64
24809827	1063	194.3	173.5
50085976	1064	42.97	161.6
856013	1066	27.97	47.4
47202279	1067	222.5	221.3
11532957	1068	153	100.2
47198248	1069	220.8	148.1
861934	1070	246.7	151.7
56321735	1071	119.2	103.1
49665816	1072	0	108.6
24831841	1073	84.05	289.8
24807469	1075	95.21	13.45
26725810	1076	5.16	168.2
24817688	1078	237.7	256
22413111	1079	249.3	291.8
22410225	1080	15.78	39.54
4240633	1081	212.1	19.38
4258694	1082	220.2	7.72
17402641	1084	120.1	3.32
85200174	1085	58.16	0
22408204	1086	190	130.1
49733643	1087	176.3	280.8
57255855	1088	0	6.02
24787324	1090	43.09	23.2
24794653	1092	241.1	154.7
49736402	1093	191	15.43
4265571	1094	219.8	9.387
24825185	1095	227.6	15.36
24780092	1096	242.1	176.3
49642690	1097	161.6	240.2
17507442	1098	159.6	136.2
51088024	1099	233.9	22.23
24783947	1100	227.5	156.8
49821487	1101	264	216.8
22415320	1102	206.2	150.8
49674839	1103	106.9	21.82
17510358	1104	212.9	261.5
49724239	1105	30.39	146.5
24830337	1107	0	203.1
49668507	1108	156.8	139.5
51089502	1109	71.92	178
4244215	1112	31.9	62.39
49736284	1113	53.76	130.2
14724773	1114	113	8.424
17506534	1115	232.7	184.3
14734160	1116	181.6	41.84

## Sheet: In vitro AUC >25
PubChem SID	Structure No	Ex vivo (AUC)	In vitro (AUC)		Those in red are compounds whose in vitro AUC is less than 25
85199094	218	15.82	0
17386285	248	108.8	0
14725781	360	158.9	0
57255813	365	97.26	0
85200019	420	105.9	0
49648582	482	171.4	0
57268213	773	68.92	0
22406887	802	9.469	0
14727159	808	31.5	0
14729175	810	19.49	0
85200174	1085	58.16	0
14738230	716	48.9	0.1157
85200018	68	44.83	0.2726
57256148	216	67.49	0.3057
57263505	70	34.54	0.3835
89853451	440	218.1	0.4194
57263087	429	135.3	0.5028
57267741	48	25.52	0.6245
57255904	405	94.33	0.7301
57268472	173	75.09	0.8361
57265214	212	60.19	0.9798
57255815	775	36.18	1.061
57255706	426	111.6	1.122
85200185	397	126	1.29
51087886	1031	39.39	1.296
57261791	220	0	1.96
57266703	38	44.56	2.197
57260866	456	157.5	2.403
24792771	151	119.8	2.421
22403283	794	122.1	2.43
57256359	61	53.8	2.447
57264710	749	11.25	2.505
57265645	391	114.8	2.733
85200194	554	108	2.818
57262424	754	0	2.901
57265371	1047	24.4	2.999
57256331	734	101.8	3.033
7974886	104	243.3	3.104
4255422	774	211.5	3.245
85269682	395	165.6	3.303
17402641	1084	120.1	3.32
4257326	76	134.9	3.325
85199774	322	38.92	3.587
22415308	41	221.6	3.633
4259730	714	233.6	3.641
14732610	452	165.6	3.652
57255814	260	34.55	3.744
85200061	14	54.64	4.138
85200071	2	37.52	4.255
57263754	296	89.38	4.325
24805912	134	244.5	4.39
57267661	298	56.66	4.52
56314870	998	35.66	4.684
7969238	30	191.6	4.867
14726776	892	11.94	4.901
7972627	103	222	4.92
85269452	387	83.05	5.091
85199915	458	165.2	5.106
26666164	600	128.8	5.117
57255846	328	46.15	5.127
57262651	324	23.86	5.99
57255855	1088	0	6.02
17388563	970	13.81	6.056
57256354	46	65.64	6.38
57264549	269	0	6.651
49649757	906	174.1	6.652
85199380	262	205	6.858
14727013	812	86.73	7.223
85198697	997	31	7.281
16953539	370	240.6	7.606
4258694	1082	220.2	7.72
57255924	268	63.23	7.77
85198636	427	159.3	7.78
89853757	750	119.1	8.303
4261596	408	214.1	8.307
14724773	1114	113	8.424
57264868	661	104.3	8.43
47201809	242	207.9	9.015
16953847	834	204.3	9.188
4265571	1094	219.8	9.387
26665209	183	139.1	9.534
57267166	464	144.2	9.782
49648918	392	180.5	9.952
57266914	190	17	10.06
56422499	468	118.2	10.11
85199813	646	90.32	10.45
22404267	23	180.9	10.47
4262857	7	254.1	10.52
57255845	443	135.6	10.56
57255899	989	73.96	10.66
24791998	380	242.9	10.79
85199943	719	0.8838	10.85
85200043	258	29.85	11.72
4254499	712	25.92	11.76
4246748	51	194.7	12.11
26671553	317	215.5	12.79
14739064	164	229.7	12.91
49674053	650	167.6	12.94
7978295	410	248.4	13.11
47204617	797	199.7	13.14
4250753	59	257.1	13.2
49666160	520	91.01	13.41
24807469	1075	95.21	13.45
50085898	676	61.33	13.63
22415578	772	121.8	14.06
57263991	736	0	14.4
4241309	162	142.7	14.43
57258275	1001	45.33	14.47
57255901	330	30.72	14.69
7974176	580	219.7	14.77
57260327	214	265.6	15.34
24825185	1095	227.6	15.36
49736402	1093	191	15.43
24823103	96	221.6	15.54
17505923	804	83.83	15.56
22413343	954	98.09	15.6
24803475	106	92.75	15.67
22416195	930	115.4	16.24
4259472	502	238.8	16.48
24830639	551	233.5	16.57
56423660	515	150.9	17.24
85200178	8	16.47	17.43
57265582	175	64.95	17.48
49727042	47	156.1	17.57
57258918	999	56.89	17.89
24781840	31	131.6	17.9
4258342	325	165	18.04
85199905	367	147.6	18.06
17387598	176	35.07	18.21
85200069	480	132.4	18.27
89850689	570	202.8	18.4
4257358	477	232.5	18.5
49677720	839	254.3	18.88
14745148	723	130.1	19.13
49667475	377	209.5	19.18
57255810	332	60.15	19.35
4240633	1081	212.1	19.38
24794853	615	86.77	19.45
4258811	475	222	19.48
7974673	53	267	19.59
85199962	1033	64.22	19.68
57262417	326	78.67	19.76
57256145	1003	28.65	20
57263858	1009	0	20.04
855677	559	116.7	20.17
47203405	417	222	21.22
85200066	771	1.901	21.44
49717105	547	214.4	21.48
49664925	123	106.6	21.61
7975380	913	104.9	21.75
49674839	1103	106.9	21.82
56463179	831	40.65	21.88
851938	936	192.9	21.95
51088024	1099	233.9	22.23
85199091	238	33.67	22.35
57262634	393	119.3	22.39
49680490	612	258	22.44
49641998	285	155.3	22.6
57266346	1025	0	22.79
4259151	603	255.3	22.86
89852641	454	251.6	23.11
847983	299	239.7	23.12
24787324	1090	43.09	23.2
22404043	766	197.2	23.27
85198968	264	144	23.38
57256000	334	44.83	23.57
24825644	257	216.9	23.79
22404072	587	199.2	23.85
14727355	857	213.1	23.85
14728874	402	225.1	24.1
14731660	567	163	24.19
4258646	403	188.9	24.31
57256349	1043	24.11	24.45
47195113	631	240.5	24.47
7973020	953	159.2	25.04
22403926	333	191.3	25.09
22415986	35	190.8	25.42
24802301	581	223.6	25.45
57267538	302	40.57	25.99
57266747	494	58.09	26.55
57258752	518	93.4	26.56
57263026	283	32.75	26.85
17387355	488	212.3	27.28
14735118	576	66.85	27.45
57263678	270	73.71	27.8
49675949	558	114.1	27.83
49724504	158	217.5	28.1
24784989	800	111.2	28.41
47199032	575	123	28.79
17432292	124	266	29.01
85301899	657	84.8	29.01
14728892	168	267.4	29.17
49676351	596	224.6	29.18
24813005	855	249.7	29.64
7965344	693	231.8	29.92
57266020	899	31.88	30.27
14724910	605	212.7	30.29
26657453	474	218.7	30.94
26664328	677	143.2	30.94
57257832	903	235.5	31.19
7977549	401	213.7	31.68
47198191	226	250.6	32
24789165	563	190.1	32.94
47194451	411	273.3	33.22
26664161	356	122.2	33.83
24813857	108	84.36	33.89
24787517	523	261.8	34.38
24812872	251	5.209	34.6
57265837	897	5.037	34.64
14739866	881	79.49	35.2
7976876	697	192.9	35.31
89854872	461	235	35.46
14719232	295	129.6	35.48
57265392	496	124	35.53
14725015	524	192.9	36.24
4246775	971	226	36.71
85199893	300	94.45	36.98
17388511	538	167.3	37.49
17504696	115	220.7	37.95
24792184	820	50.68	38.02
24818431	161	79.44	38.3
49649462	572	267.1	38.3
4254874	618	262.7	38.6
17388271	250	233	38.72
17412935	926	174.2	38.96
22410225	1080	15.78	39.54
57262418	240	27.55	39.83
26660423	666	221.5	40.14
863681	243	106	40.55
49729986	1016	231.2	40.98
47199563	224	239.3	41.25
14734160	1116	181.6	41.84
857611	991	1.748	42.16
57268063	847	48.83	42.22
24814047	792	165	42.69
24804643	522	199.6	43.22
22407826	331	265.1	43.26
26659007	10	22.9	44.06
47195001	879	123.3	44.11
17387080	114	238.2	44.59
47200717	431	235.2	44.85
17406580	500	219.6	45.07
852009	942	174.8	45.07
26727361	306	179.4	45.44
24805492	825	32.03	45.74
57256322	975	55.24	46.93
14735725	582	227.7	47.37
856013	1066	27.97	47.4
4255946	940	251.4	47.49
24786072	11	246	47.7
26666349	763	110.8	47.9
24816026	148	245.8	48.15
24824416	185	196.1	48.19
26658440	743	83.74	48.23
26727117	82	232	49.03
24812617	519	242.6	49.07
14738910	962	215.9	49.62
57255898	711	244.4	50.15
85199889	336	43.4	50.86
49819472	263	274.3	50.96
26664361	225	54.64	51.55
85199941	304	37.12	51.58
49724558	908	224.6	51.65
47201794	544	226.5	52.85
24787401	866	93.48	53.95
26671420	436	185.9	54.12
57268021	809	27.4	54.22
17506446	555	206.2	54.33
26729601	288	186	54.86
26665745	442	156.2	54.96
4256568	287	262.7	55.33
26666151	313	262	55.62
47202578	272	66.19	55.9
24821289	846	83.8	56.37
14738822	592	198.4	57.18
47204377	371	150.8	57.54
24807381	875	36.2	58.56
24787762	275	265.3	59.06
57257952	6	264.7	59.1
24794122	33	140.9	59.82
22408803	568	230.4	60.02
17509520	45	96.46	60.19
47194512	309	267.3	60.33
26666200	150	97.78	60.37
24785692	476	262.1	60.4
56316819	981	95.2	61.81
4244215	1112	31.9	62.39
24825275	85	129.2	63.28
50086555	546	166.2	63.28
24818269	110	212.7	63.7
49675992	577	211.1	64.04
24817406	744	31.03	64.69
4265047	512	263.6	64.71
14746329	683	187	64.86
14724549	944	221.5	65.3
57257416	230	206.8	65.31
24814417	552	121.8	66.04
855654	780	57.82	66.15
17433716	320	178.6	67.49
22405317	972	260.4	67.49
49667036	129	124.5	68.5
24792986	950	241.7	68.85
14732319	63	87.99	68.99
24818267	791	119.4	69.15
49675919	416	131.3	70.07
17386538	895	173.3	70.28
22415516	621	244.3	70.56
24817041	130	3.117	71.65
22403502	696	257.7	72.01
56320724	42	206.3	72.03
24814045	27	240.6	72.06
14731096	107	142.4	72.15
24809150	133	108.4	72.37
24809955	914	106.4	72.76
26660297	891	218.6	73.07
24828373	986	93.99	73.5
26659609	32	57.12	73.91
51089910	167	70.14	74.42
26664420	817	56.05	74.62
89850957	532	262.6	75.06
17413054	126	156.8	76.05
17388109	630	247.3	76.39
24806295	327	257.5	76.77
49640746	1018	113.2	76.88
87349379	462	137.9	77.06
49640768	290	144.5	77.19
22409498	497	202.7	77.39
49674689	854	59.82	77.77
24820787	274	28.64	77.83
24828847	88	265	78.6
57264438	388	136.7	79.34
49642346	292	150.4	80.35
49734165	425	104.1	80.69
57261357	1002	151.2	80.86
22404538	146	257.1	81.2
24791169	790	87.14	81.28
49676618	880	167.6	81.71
17409786	122	172.2	81.72
49724325	904	82.46	82
24840755	761	48.22	82.11
47194572	704	251.2	82.75
26731080	597	101.9	83.32
14729464	837	148.7	83.39
87334079	337	154	83.41
49718188	591	117	84.22
49674413	933	88.64	84.8
24797072	239	87.8	84.92
17511061	850	193.7	85.4
7972193	782	84.68	85.46
17386539	606	271.3	85.7
85273725	217	272.2	86.03
24781757	145	45.85	86.17
24780963	995	134.3	86.67
49641071	513	251.6	87.01
57261368	34	161.7	87.44
14743013	813	115	87.61
49668690	537	145.9	87.84
22408544	826	164	88.07
17410502	166	115	88.14
85272429	695	190.9	88.28
17515507	912	236.6	88.62
7975439	98	120.6	88.96
24796286	1021	194.5	89.38
24841331	229	39.44	89.39
87335288	492	107.9	89.43
858439	219	95.35	89.78
24826009	211	259.6	89.89
17386061	769	174.1	89.91
24818820	645	247.4	90.03
11533020	1058	68.5	90.59
49667299	1020	0	91.8
14741114	651	172	92.02
49726249	235	49.42	92.08
56320922	542	270.7	92.08
85147351	241	97.99	92.59
85303739	934	253.7	93.02
26659382	548	137.4	93.48
26659395	902	92.44	93.73
24810304	207	30.72	94.09
24789327	530	232.9	94.73
57264405	793	108.8	94.83
863795	1011	154.2	94.94
24803451	832	181.9	95
22411359	384	154.2	95.41
56317206	470	161.3	95.59
56463547	1062	78.86	95.64
26660376	200	66.03	95.74
17432979	928	154.9	95.78
14727766	916	102.1	96.04
47195246	465	159	96.4
26658783	280	256.4	96.48
22405406	43	73.15	96.74
17512969	787	136.5	96.86
26725215	205	46.29	97.53
17517377	491	104.9	98.18
85268044	756	135.3	98.39
24805024	5	56.37	99.07
24782097	893	117	99.11
26658842	768	181	99.38
11532950	777	112.6	99.54
11532957	1068	153	100.2
24812945	964	209.8	100.5
24823722	20	161.6	100.7
49724113	182	176.3	101
24783599	418	267.8	101.3
17385707	938	76.82	101.4
24820666	498	125.8	102
51086828	156	245.6	102.6
56321735	1071	119.2	103.1
24811305	830	15.99	103.2
856011	466	120.6	104
24788513	883	163.1	104.3
24818678	165	63.76	104.5
17385650	316	77.82	104.7
17409025	120	271.7	104.9
24787850	746	138.3	105
26730118	1040	137.6	105
24790017	65	176.3	105.2
49827225	9	19.61	105.3
56322691	1019	20.66	105.9
26659400	579	174.7	107.1
17406935	526	268.3	107.3
22411905	996	92.27	107.9
26665898	487	173.5	108.1
7970447	807	117.2	108.2
49665816	1072	0	108.6
17409772	93	147.2	108.8
26671005	748	144	109
47198558	610	194.5	109.4
22408180	1035	237.3	109.4
24836683	90	271.3	109.5
56323090	58	119.1	109.7
24831146	505	127	110.4
4255321	75	183.1	110.6
24782508	510	173.5	110.6
26666693	725	90.74	110.7
89856159	244	214.2	111.8
24792057	531	233.1	111.8
24818575	868	100.7	111.8
24796522	67	273.7	112.7
24779081	254	30.16	112.9
24823295	1015	2.549	112.9
24827947	259	103.8	113.1
24822695	396	214.8	113.3
861737	493	152	113.4
14741773	922	110.8	113.4
26662869	83	147.9	113.5
859151	297	103.2	114.1
26728906	691	230.8	114.2
47194577	12	219.8	114.4
17508045	362	202.3	114.4
17510278	111	231.3	114.6
4256064	80	74.31	115.5
57261305	36	211.9	115.6
85148756	215	257.3	115.7
85272523	706	52.64	116.2
57264488	4	199.2	116.7
17508454	113	268.1	116.7
26729612	160	79.45	116.7
51087855	52	91.75	116.9
24790049	616	174.3	116.9
24783294	979	86.29	117.1
17432436	62	123.7	117.2
24801337	472	268.2	117.2
49822556	762	119.6	117.2
24792824	281	47.88	117.4
857009	764	117.1	117.5
24809164	19	162.7	117.9
56320728	840	231.9	118
24824575	684	247.6	118.5
22404416	433	265.5	118.8
24820849	731	217	118.9
49817461	680	130.6	119.1
24820792	956	63.08	119.5
24818530	3	29.1	119.6
49720611	483	233.7	119.6
24782959	658	177	119.6
51089540	1048	62.02	119.8
49672478	673	238.6	120
85199686	755	27.82	120
24781297	786	91.74	120.6
49729246	534	144.2	120.9
26726897	670	218.8	121.2
863272	432	216.1	121.3
49716683	180	225.3	121.5
24806855	112	257.4	121.6
17386541	372	260.7	121.7
49829278	590	189.2	121.8
14728320	949	237.3	121.9
51087863	54	144.3	122
49671898	447	213.7	122.1
14732417	379	182.1	122.3
49820258	889	184.9	122.8
24822809	169	272.6	122.9
26663357	307	142.7	123.4
51089360	648	227.4	123.8
22412532	157	273.5	123.9
24817039	386	261.8	124.1
47195965	585	268.3	124.2
85147359	625	199.5	124.2
49726856	573	125.4	124.3
24796806	917	263.4	124.3
26729108	595	102.1	124.6
4247553	448	156.9	125
49716586	703	198.8	125
26729278	643	141.5	125.1
864916	860	124.1	125.7
14740019	511	155.4	125.9
49824149	874	161.6	125.9
24829893	469	199.2	126.5
24808475	994	149.1	127.1
17505465	910	190.5	127.3
49673069	609	191.9	127.9
24837680	209	137.8	128
49675227	935	215.9	128.2
49729254	728	103.5	128.3
24784417	1010	0	129.1
85149033	758	167	129.4
26663492	204	90.04	129.6
49825976	154	228.1	130
22408204	1086	190	130.1
49679735	428	129.2	130.2
49736284	1113	53.76	130.2
56320746	50	96.17	130.4
49675007	128	88.6	131.3
24816560	540	270.3	131.3
22409850	882	43.81	132.3
24789982	543	203.3	132.6
24837152	1052	45.43	132.7
85272422	708	129	134.1
24785419	798	211.1	134.2
26670484	799	176.7	134.2
14731075	852	8.551	134.2
24790044	22	193.3	134.3
24821451	980	34.99	134.6
14725276	565	197.2	134.9
17505926	490	270.1	135
22400585	117	168.7	135.6
47200606	208	126.2	135.7
17402518	437	221.2	135.7
26660913	943	193.5	135.8
24841014	101	142.6	136.1
26725274	121	87.57	136.1
17507442	1098	159.6	136.2
24819048	485	201.2	136.9
49670723	499	201.7	136.9
4263997	140	139.8	137.3
17505932	594	254.5	137.5
14740999	765	139.8	137.7
24798210	246	275.1	138.6
49668507	1108	156.8	139.5
24834039	364	234.9	139.6
57258216	44	192.3	139.8
50086576	730	204.3	139.9
4262187	619	184.9	140.4
50086448	1051	138.5	140.9
24793943	824	120.7	141.3
24838072	49	198.2	141.4
26661226	278	57.17	141.7
24790047	305	235.9	142.6
49642517	593	151.2	142.6
56463462	732	159.6	142.7
24829267	187	3.957	143.2
51086277	745	3.344	143.3
49673770	481	199.6	143.7
24783020	649	195	143.9
24802442	654	87.64	144.5
24781837	647	65.37	144.6
24810214	1060	102.4	145.2
14727639	918	128.4	145.8
49823474	941	182.1	145.8
57261703	1000	114	145.9
24791162	788	124.6	146.2
47197552	369	231.5	146.3
56463001	504	204.6	146.3
49724239	1105	30.39	146.5
26658762	18	134.6	146.6
24790046	358	194	146.7
49680107	514	262.5	146.7
24790018	1055	112.3	146.9
49828707	869	129.3	147.3
56324848	413	195.6	147.8
47198248	1069	220.8	148.1
17407674	57	217.5	148.3
17506873	109	234.6	149
49824155	867	119.8	149
17413225	993	211.6	149
26663192	256	101.2	149.1
24796288	28	126.7	149.3
26660018	884	8.379	149.5
22413294	177	260.4	150.1
51087217	1050	78.15	150.6
22415320	1102	206.2	150.8
17517026	557	176.3	151
855829	642	208.1	151.4
14742343	450	164.9	151.7
861934	1070	246.7	151.7
4248662	845	224.2	152
17433624	690	267.2	152.4
17413672	932	206.1	152.5
14727139	25	85.81	153
56422772	100	253.4	153.1
24813850	1029	165.5	153.2
26667002	282	185.9	153.4
89855441	457	258.2	153.4
49642787	759	167.8	153.9
24794653	1092	241.1	154.7
24783021	742	167.7	155.6
57266025	992	149.3	155.6
24783343	574	244.6	155.7
51089503	783	6.522	155.7
47203658	197	121.2	155.8
24829938	844	94.57	155.9
22403142	818	219.5	156
26665731	871	127.1	156.3
49644683	506	124.1	156.5
24783947	1100	227.5	156.8
24805297	842	125.2	156.9
49729260	421	197.3	157.1
22412905	394	154.4	157.4
14726142	604	193.9	157.5
26661845	541	271	157.6
17510165	471	195.9	158.2
56463596	795	39.36	158.2
85147356	1041	83.62	158.4
17433320	223	209.4	158.5
26665723	873	123.6	158.5
24790045	921	151.2	158.5
49666217	451	210.6	158.9
24780625	136	202.7	159.4
56320389	267	56.08	159.8
49735642	900	191.9	160.5
51086276	709	22.95	160.6
17387315	529	240.9	161.4
50085976	1064	42.97	161.6
49824164	623	243.6	161.7
49726231	778	211.8	162.5
22414679	163	226.2	162.6
24810600	785	235	162.9
17410063	669	202.7	163.4
24818000	828	0	163.7
49668401	988	29.42	164
14737070	528	167.5	164.4
47196178	700	272.7	164.4
17505178	856	80.7	164.6
24781162	858	136.1	165.3
24818007	252	138.9	165.5
85147354	662	210.9	165.7
26661561	84	271.5	165.9
17413739	347	8.236	166.1
14726080	99	218	166.5
24808382	153	273.6	166.9
4258029	720	0	167
17410036	821	159.5	167.1
24804753	984	64.16	167.1
26660212	64	205.5	167.4
49679287	378	195.4	167.4
24815907	127	169.4	167.7
26730275	819	62.63	168
24789427	681	191.7	168.1
26725810	1076	5.16	168.2
863592	951	196.2	168.8
17510363	637	230.1	169.1
24784491	549	209.8	169.4
89854926	478	263.7	169.5
49646700	1012	60.72	169.5
51085908	707	12.2	170
17387086	727	242.5	171.2
24830257	990	109.6	171.9
47193876	960	0	172.2
22415147	589	174.3	172.7
56320907	815	44.78	172.8
87334159	987	220.7	172.9
24783710	60	230.3	173.1
4264015	439	213.6	173.3
22404542	733	254.6	173.3
56317647	375	253.3	173.4
57260342	495	139.9	173.5
24809827	1063	194.3	173.5
24806910	620	139.6	173.7
24840633	1027	195.3	173.8
24829622	965	127.8	174.7
24781361	982	133.4	174.9
51087929	550	76.02	175
24793073	329	269	175.2
4264158	249	223.1	175.5
22406358	890	201.1	175.7
24780092	1096	242.1	176.3
22404385	350	262.7	176.6
16953942	382	121.6	176.6
24809040	689	107.3	177
17414988	105	233.1	177.1
17412740	776	247.1	177.4
47201893	139	262.7	178
51089502	1109	71.92	178
26666751	125	70.21	178.1
49819121	21	186.2	178.8
26666589	1056	131.3	179.5
56463356	887	151	179.9
17387399	174	263.6	180.6
16953086	341	27.84	181
22404537	1004	145.4	181
24823913	805	257.5	181.5
17402911	859	193.9	181.5
24799095	517	190.7	181.8
26728251	664	273.8	182
89854984	400	199.9	182.5
26732633	781	147.7	182.6
14740502	767	139.1	182.9
51087904	978	3.947	183.4
89855445	72	233.5	183.9
4260154	738	136.5	184
26666403	1038	156.1	184.1
17506534	1115	232.7	184.3
87335287	622	169.8	184.6
89854605	459	253.5	185.4
56463046	849	24.91	185.9
26665358	872	195.8	186.2
26662255	508	274.7	186.3
49678942	626	240.4	186.7
24812025	138	227.7	187.1
56315276	1046	164.2	187.2
49727431	535	265.7	187.4
17412721	312	214.5	187.5
17509522	601	231.4	187.9
26670088	357	203.2	188.3
56320853	412	231.3	188.6
17504133	969	230.8	188.8
14739543	894	218.7	189.1
24830366	434	246.7	189.2
57262087	463	255.2	189.8
865168	757	214.7	190.2
56324991	663	259.1	190.5
11532911	779	182.2	191.2
49824154	1042	122.6	191.6
51089123	835	33.07	191.7
855650	1007	246.4	193.4
843329	660	203.4	193.7
26732551	340	166.5	194.8
26661559	188	262.8	194.9
85270141	266	263.2	194.9
14736345	640	237.8	196.7
49670599	361	257.3	198.6
49823716	937	190.3	199
57264469	717	135.7	199.2
49642186	184	242.7	199.4
24792062	424	130	199.6
51090123	977	18.11	199.6
51089504	253	10.79	199.8
24807662	976	49.3	199.8
24812894	521	225.6	199.9
17514810	915	243.2	200
26726350	583	255.5	201
57266394	16	238.8	202.1
47198903	629	254.1	202.1
24809697	159	197.9	202.3
22404557	966	189.4	202.4
24830337	1107	0	203.1
57258318	66	224.2	203.5
56320708	1005	242.1	204.1
24782884	713	205.8	204.8
24812289	569	200.6	204.9
26660488	715	257.7	205.1
26660734	1017	187.1	206.9
49735861	409	257.1	207
47199007	141	245.3	207.1
22400536	131	243.3	207.3
24783730	752	143.1	207.4
24788994	607	220.5	207.6
17514983	1032	270.1	208.1
49737140	1044	110.6	208.6
17406625	827	211.4	209.3
17411622	838	266.3	209.5
26726309	735	105.7	209.9
14723550	144	226.3	210.2
17508583	841	144.4	214.4
49822512	927	117.3	215
17412718	78	267.5	215.2
49724707	876	172.1	215.9
17515503	507	259.7	216
57257440	811	229.5	216.1
24783255	143	263	216.2
49821487	1101	264	216.8
24780494	628	250.7	217
51086108	1053	20.75	217.4
24786849	277	109.3	218.3
74373774	901	264.1	218.5
49670483	724	168	218.6
26666541	1059	232.9	218.7
56321815	234	227	218.9
57258257	659	219	218.9
4240669	686	197	219.5
49726246	931	104.9	221.3
47202279	1067	222.5	221.3
24811789	415	259.6	221.8
49827239	265	218.2	221.9
47202719	721	233.8	221.9
17432628	635	274.9	222.2
16952601	102	266.1	222.5
26666443	652	123.4	222.6
26670851	503	276.6	222.7
56320888	959	199.4	223.1
26661887	853	239.9	223.3
17411560	692	163.2	223.8
17513746	137	208.8	224.1
17433625	561	201.3	224.1
49667734	354	234.5	225
85273723	923	258.9	225
17410947	55	268.4	226.4
49817155	422	259.5	226.4
17506941	318	171.2	228.6
7975134	968	222.7	229.1
22403181	435	271.1	229.2
56422374	741	183.7	229.5
14718818	718	195.6	229.9
24813882	911	179	230.5
56318421	760	255.9	230.7
22408781	888	205.9	230.9
87334203	92	271.2	231.9
24806926	509	276.1	232.5
49730121	634	232.4	232.7
26664781	1014	259.7	234.2
14721645	293	267.6	235.6
49643092	636	237.2	235.7
49670632	449	243.3	235.9
864581	656	251.3	236.1
87334099	1045	272.3	236.4
49672874	453	268.6	236.6
57260470	624	185.7	237.2
57260077	1039	181.8	237.4
24811795	599	251.8	237.6
24809199	1061	181.8	237.7
17508173	71	266.3	237.8
57267502	389	271.4	238.5
24819944	97	219.1	239.1
49642690	1097	161.6	240.2
24820277	870	241.6	241.3
89854590	737	237.8	242.8
24811457	87	273.3	243.1
26657606	909	141.8	243.4
49643341	929	229.4	244.8
24808950	1054	168.6	245
47194371	86	230.5	245.3
47200991	739	217.4	245.4
26663490	907	239.4	246.3
56422457	1049	182.5	247.8
26663757	862	225.5	248.1
14740599	118	277.6	248.3
22414748	564	268.7	250.5
49827706	152	269.1	250.8
26665730	1036	251.9	251
24821588	553	265.2	251.6
49670418	726	261.5	252.4
49828126	878	198.1	252.4
47200736	861	157.7	254.2
24782793	945	217.6	254.7
24820429	823	242.5	256
24817688	1078	237.7	256
26663489	359	275.4	256.2
47204545	702	273.1	257.8
57258152	192	223.7	257.9
49643053	627	261.6	258.1
17412512	924	251.9	258.9
17402515	639	273.5	261.5
17510358	1104	212.9	261.5
26664290	348	215.5	262.7
24829796	665	261.3	263.2
26671210	562	271.6	263.3
89854698	441	266.1	263.9
24793086	147	246.1	264.1
17401905	172	271.4	264.3
49823728	374	271.7	264.8
51087923	588	162.3	265.4
49674161	641	257.2	265.4
17516740	525	275.8	266.3
24837296	231	228.2	266.5
49667386	196	226.8	266.7
47202575	516	271.6	267.7
49718175	414	271.5	267.8
56315714	236	268.1	268.3
24811350	201	271.1	268.8
26666864	227	48.69	268.8
57262187	973	241.3	268.9
17408566	961	238.2	269.3
50086384	460	272	269.4
24812829	191	249.9	269.5
56315703	232	271.7	269.7
49819650	213	269.6	271.4
22402652	255	249.1	271.6
50086602	632	258.7	271.8
49827805	722	245	272.5
49644684	352	265.9	272.7
26658375	611	270.4	272.8
56463184	885	162	273.2
49823499	202	273.3	273.3
56463170	925	253.1	274.1
22408037	947	185.8	274.3
24782511	958	248.9	274.4
49824157	655	263	274.6
51089876	479	253.3	274.7
49824163	939	230.2	275.5
47200455	407	269.8	275.8
24808176	803	168.2	276
47204117	545	253.5	276.7
24810933	678	233	277
22412960	822	260.9	278.3
26661911	864	244.2	279.4
57257665	294	272	279.5
26660012	286	256.8	279.6
49733643	1087	176.3	280.8
47194809	284	157.9	281.3
49648843	527	245.6	281.3
51089733	419	267.8	282.3
26659098	351	268.9	284
49646648	905	0	285.9
24802938	155	272.3	286.1
47198350	193	244.9	287.2
24809386	886	261.5	287.3
49726509	1022	228.9	287.8
24831841	1073	84.05	289.8
26665727	181	271	290.4
26658614	489	209.8	291.3
22413111	1079	249.3	291.8
56422782	1013	275.3	292.5
49665952	833	199.5	297.8
22411872	848	226.4	298.3
74373841	698	274.3	300.6
89854606	608	264.7	309.8
24808858	1	58.5	312.6
17512359	863	238.6	312.6
26671444	1057	154.5	318.4
49681620	699	268.7	319
56324718	705	89.49	321.7
24802416	672	219.4	321.8
56422205	688	258.1	332.5

## Sheet: Ex vivo AUC >25
PubChem SID	Structure No	Ex vivo (AUC)	In vitro (AUC)			Those in red are compounds whose ex vivo AUC was less than 25
57261791	220	0	1.96
57264549	269	0	6.651
4258029	720	0	167
57263991	736	0	14.4
57262424	754	0	2.901
24818000	828	0	163.7
49646648	905	0	285.9
47193876	960	0	172.2
57263858	1009	0	20.04
24784417	1010	0	129.1
49667299	1020	0	91.8
57266346	1025	0	22.79
49665816	1072	0	108.6
57255855	1088	0	6.02
24830337	1107	0	203.1
85199943	719	0.8838	10.85
857611	991	1.748	42.16
85200066	771	1.901	21.44
24823295	1015	2.549	112.9
24817041	130	3.117	71.65
51086277	745	3.344	143.3
51087904	978	3.947	183.4
24829267	187	3.957	143.2
57265837	897	5.037	34.64
26725810	1076	5.16	168.2
24812872	251	5.209	34.6
51089503	783	6.522	155.7
17413739	347	8.236	166.1
26660018	884	8.379	149.5
14731075	852	8.551	134.2
22406887	802	9.469	0
51089504	253	10.79	199.8
57264710	749	11.25	2.505
14726776	892	11.94	4.901
51085908	707	12.2	170
17388563	970	13.81	6.056
22410225	1080	15.78	39.54
85199094	218	15.82	0
24811305	830	15.99	103.2
85200178	8	16.47	17.43
57266914	190	17	10.06
51090123	977	18.11	199.6
14729175	810	19.49	0
49827225	9	19.61	105.3
56322691	1019	20.66	105.9
51086108	1053	20.75	217.4
26659007	10	22.9	44.06
51086276	709	22.95	160.6
57262651	324	23.86	5.99
57256349	1043	24.11	24.45
57265371	1047	24.4	2.999
56463046	849	24.91	185.9
57267741	48	25.52	0.6245
4254499	712	25.92	11.76
57268021	809	27.4	54.22
57262418	240	27.55	39.83
85199686	755	27.82	120
16953086	341	27.84	181
856013	1066	27.97	47.4
24820787	274	28.64	77.83
57256145	1003	28.65	20
24818530	3	29.1	119.6
49668401	988	29.42	164
85200043	258	29.85	11.72
24779081	254	30.16	112.9
49724239	1105	30.39	146.5
24810304	207	30.72	94.09
57255901	330	30.72	14.69
85198697	997	31	7.281
24817406	744	31.03	64.69
14727159	808	31.5	0
57266020	899	31.88	30.27
4244215	1112	31.9	62.39
24805492	825	32.03	45.74
57263026	283	32.75	26.85
51089123	835	33.07	191.7
85199091	238	33.67	22.35
57263505	70	34.54	0.3835
57255814	260	34.55	3.744
24821451	980	34.99	134.6
17387598	176	35.07	18.21
56314870	998	35.66	4.684
57255815	775	36.18	1.061
24807381	875	36.2	58.56
85199941	304	37.12	51.58
85200071	2	37.52	4.255
85199774	322	38.92	3.587
56463596	795	39.36	158.2
51087886	1031	39.39	1.296
24841331	229	39.44	89.39
57267538	302	40.57	25.99
56463179	831	40.65	21.88
50085976	1064	42.97	161.6
24787324	1090	43.09	23.2
85199889	336	43.4	50.86
22409850	882	43.81	132.3
57266703	38	44.56	2.197
56320907	815	44.78	172.8
85200018	68	44.83	0.2726
57256000	334	44.83	23.57
57258275	1001	45.33	14.47
24837152	1052	45.43	132.7
24781757	145	45.85	86.17
57255846	328	46.15	5.127
26725215	205	46.29	97.53
24792824	281	47.88	117.4
24840755	761	48.22	82.11
26666864	227	48.69	268.8
57268063	847	48.83	42.22
14738230	716	48.9	0.1157
24807662	976	49.3	199.8
49726249	235	49.42	92.08
24792184	820	50.68	38.02
85272523	706	52.64	116.2
49736284	1113	53.76	130.2
57256359	61	53.8	2.447
85200061	14	54.64	4.138
26664361	225	54.64	51.55
57256322	975	55.24	46.93
26664420	817	56.05	74.62
56320389	267	56.08	159.8
24805024	5	56.37	99.07
57267661	298	56.66	4.52
57258918	999	56.89	17.89
26659609	32	57.12	73.91
26661226	278	57.17	141.7
855654	780	57.82	66.15
57266747	494	58.09	26.55
85200174	1085	58.16	0
24808858	1	58.5	312.6
49674689	854	59.82	77.77
57255810	332	60.15	19.35
57265214	212	60.19	0.9798
49646700	1012	60.72	169.5
50085898	676	61.33	13.63
51089540	1048	62.02	119.8
26730275	819	62.63	168
24820792	956	63.08	119.5
57255924	268	63.23	7.77
24818678	165	63.76	104.5
24804753	984	64.16	167.1
85199962	1033	64.22	19.68
57265582	175	64.95	17.48
24781837	647	65.37	144.6
57256354	46	65.64	6.38
26660376	200	66.03	95.74
47202578	272	66.19	55.9
14735118	576	66.85	27.45
57256148	216	67.49	0.3057
11533020	1058	68.5	90.59
57268213	773	68.92	0
51089910	167	70.14	74.42
26666751	125	70.21	178.1
51089502	1109	71.92	178
22405406	43	73.15	96.74
57263678	270	73.71	27.8
57255899	989	73.96	10.66
4256064	80	74.31	115.5
57268472	173	75.09	0.8361
51087929	550	76.02	175
17385707	938	76.82	101.4
17385650	316	77.82	104.7
51087217	1050	78.15	150.6
57262417	326	78.67	19.76
56463547	1062	78.86	95.64
24818431	161	79.44	38.3
26729612	160	79.45	116.7
14739866	881	79.49	35.2
17505178	856	80.7	164.6
49724325	904	82.46	82
85269452	387	83.05	5.091
85147356	1041	83.62	158.4
26658440	743	83.74	48.23
24821289	846	83.8	56.37
17505923	804	83.83	15.56
24831841	1073	84.05	289.8
24813857	108	84.36	33.89
7972193	782	84.68	85.46
85301899	657	84.8	29.01
14727139	25	85.81	153
24783294	979	86.29	117.1
14727013	812	86.73	7.223
24794853	615	86.77	19.45
24791169	790	87.14	81.28
26725274	121	87.57	136.1
24802442	654	87.64	144.5
24797072	239	87.8	84.92
14732319	63	87.99	68.99
49675007	128	88.6	131.3
49674413	933	88.64	84.8
57263754	296	89.38	4.325
56324718	705	89.49	321.7
26663492	204	90.04	129.6
85199813	646	90.32	10.45
26666693	725	90.74	110.7
49666160	520	91.01	13.41
24781297	786	91.74	120.6
51087855	52	91.75	116.9
22411905	996	92.27	107.9
26659395	902	92.44	93.73
24803475	106	92.75	15.67
57258752	518	93.4	26.56
24787401	866	93.48	53.95
24828373	986	93.99	73.5
57255904	405	94.33	0.7301
85199893	300	94.45	36.98
24829938	844	94.57	155.9
56316819	981	95.2	61.81
24807469	1075	95.21	13.45
858439	219	95.35	89.78
56320746	50	96.17	130.4
17509520	45	96.46	60.19
57255813	365	97.26	0
26666200	150	97.78	60.37
85147351	241	97.99	92.59
22413343	954	98.09	15.6
24818575	868	100.7	111.8
26663192	256	101.2	149.1
57256331	734	101.8	3.033
26731080	597	101.9	83.32
26729108	595	102.1	124.6
14727766	916	102.1	96.04
24810214	1060	102.4	145.2
859151	297	103.2	114.1
49729254	728	103.5	128.3
24827947	259	103.8	113.1
49734165	425	104.1	80.69
57264868	661	104.3	8.43
17517377	491	104.9	98.18
7975380	913	104.9	21.75
49726246	931	104.9	221.3
26726309	735	105.7	209.9
85200019	420	105.9	0
863681	243	106	40.55
24809955	914	106.4	72.76
49664925	123	106.6	21.61
49674839	1103	106.9	21.82
24809040	689	107.3	177
87335288	492	107.9	89.43
85200194	554	108	2.818
24809150	133	108.4	72.37
17386285	248	108.8	0
57264405	793	108.8	94.83
24786849	277	109.3	218.3
24830257	990	109.6	171.9
49737140	1044	110.6	208.6
26666349	763	110.8	47.9
14741773	922	110.8	113.4
24784989	800	111.2	28.41
57255706	426	111.6	1.122
24790018	1055	112.3	146.9
11532950	777	112.6	99.54
14724773	1114	113	8.424
49640746	1018	113.2	76.88
57261703	1000	114	145.9
49675949	558	114.1	27.83
57265645	391	114.8	2.733
17410502	166	115	88.14
14743013	813	115	87.61
22416195	930	115.4	16.24
855677	559	116.7	20.17
49718188	591	117	84.22
24782097	893	117	99.11
857009	764	117.1	117.5
7970447	807	117.2	108.2
49822512	927	117.3	215
56422499	468	118.2	10.11
56323090	58	119.1	109.7
89853757	750	119.1	8.303
56321735	1071	119.2	103.1
57262634	393	119.3	22.39
24818267	791	119.4	69.15
49822556	762	119.6	117.2
24792771	151	119.8	2.421
49824155	867	119.8	149
17402641	1084	120.1	3.32
7975439	98	120.6	88.96
856011	466	120.6	104
24793943	824	120.7	141.3
47203658	197	121.2	155.8
16953942	382	121.6	176.6
24814417	552	121.8	66.04
22415578	772	121.8	14.06
22403283	794	122.1	2.43
26664161	356	122.2	33.83
49824154	1042	122.6	191.6
47199032	575	123	28.79
47195001	879	123.3	44.11
26666443	652	123.4	222.6
26665723	873	123.6	158.5
17432436	62	123.7	117.2
57265392	496	124	35.53
49644683	506	124.1	156.5
864916	860	124.1	125.7
49667036	129	124.5	68.5
24791162	788	124.6	146.2
24805297	842	125.2	156.9
49726856	573	125.4	124.3
24820666	498	125.8	102
85200185	397	126	1.29
47200606	208	126.2	135.7
24796288	28	126.7	149.3
24831146	505	127	110.4
26665731	871	127.1	156.3
24829622	965	127.8	174.7
14727639	918	128.4	145.8
26666164	600	128.8	5.117
85272422	708	129	134.1
24825275	85	129.2	63.28
49679735	428	129.2	130.2
49828707	869	129.3	147.3
14719232	295	129.6	35.48
24792062	424	130	199.6
14745148	723	130.1	19.13
49817461	680	130.6	119.1
49675919	416	131.3	70.07
26666589	1056	131.3	179.5
24781840	31	131.6	17.9
85200069	480	132.4	18.27
24781361	982	133.4	174.9
24780963	995	134.3	86.67
26658762	18	134.6	146.6
4257326	76	134.9	3.325
57263087	429	135.3	0.5028
85268044	756	135.3	98.39
57255845	443	135.6	10.56
57264469	717	135.7	199.2
24781162	858	136.1	165.3
4260154	738	136.5	184
17512969	787	136.5	96.86
57264438	388	136.7	79.34
26659382	548	137.4	93.48
26730118	1040	137.6	105
24837680	209	137.8	128
87349379	462	137.9	77.06
24787850	746	138.3	105
50086448	1051	138.5	140.9
24818007	252	138.9	165.5
26665209	183	139.1	9.534
14740502	767	139.1	182.9
24806910	620	139.6	173.7
4263997	140	139.8	137.3
14740999	765	139.8	137.7
57260342	495	139.9	173.5
24794122	33	140.9	59.82
26729278	643	141.5	125.1
26657606	909	141.8	243.4
14731096	107	142.4	72.15
24841014	101	142.6	136.1
4241309	162	142.7	14.43
26663357	307	142.7	123.4
24783730	752	143.1	207.4
26664328	677	143.2	30.94
85198968	264	144	23.38
26671005	748	144	109
57267166	464	144.2	9.782
49729246	534	144.2	120.9
51087863	54	144.3	122
17508583	841	144.4	214.4
49640768	290	144.5	77.19
22404537	1004	145.4	181
49668690	537	145.9	87.84
17409772	93	147.2	108.8
85199905	367	147.6	18.06
26732633	781	147.7	182.6
26662869	83	147.9	113.5
14729464	837	148.7	83.39
24808475	994	149.1	127.1
57266025	992	149.3	155.6
49642346	292	150.4	80.35
47204377	371	150.8	57.54
56423660	515	150.9	17.24
56463356	887	151	179.9
49642517	593	151.2	142.6
24790045	921	151.2	158.5
57261357	1002	151.2	80.86
861737	493	152	113.4
11532957	1068	153	100.2
87334079	337	154	83.41
22411359	384	154.2	95.41
863795	1011	154.2	94.94
22412905	394	154.4	157.4
26671444	1057	154.5	318.4
17432979	928	154.9	95.78
49641998	285	155.3	22.6
14740019	511	155.4	125.9
49727042	47	156.1	17.57
26666403	1038	156.1	184.1
26665745	442	156.2	54.96
17413054	126	156.8	76.05
49668507	1108	156.8	139.5
4247553	448	156.9	125
57260866	456	157.5	2.403
47200736	861	157.7	254.2
47194809	284	157.9	281.3
14725781	360	158.9	0
47195246	465	159	96.4
7973020	953	159.2	25.04
85198636	427	159.3	7.78
17410036	821	159.5	167.1
56463462	732	159.6	142.7
17507442	1098	159.6	136.2
56317206	470	161.3	95.59
24823722	20	161.6	100.7
49824149	874	161.6	125.9
49642690	1097	161.6	240.2
57261368	34	161.7	87.44
56463184	885	162	273.2
51087923	588	162.3	265.4
24809164	19	162.7	117.9
14731660	567	163	24.19
24788513	883	163.1	104.3
17411560	692	163.2	223.8
22408544	826	164	88.07
56315276	1046	164.2	187.2
14742343	450	164.9	151.7
4258342	325	165	18.04
24814047	792	165	42.69
85199915	458	165.2	5.106
24813850	1029	165.5	153.2
85269682	395	165.6	3.303
14732610	452	165.6	3.652
50086555	546	166.2	63.28
26732551	340	166.5	194.8
85149033	758	167	129.4
17388511	538	167.3	37.49
14737070	528	167.5	164.4
49674053	650	167.6	12.94
49676618	880	167.6	81.71
24783021	742	167.7	155.6
49642787	759	167.8	153.9
49670483	724	168	218.6
24808176	803	168.2	276
24808950	1054	168.6	245
22400585	117	168.7	135.6
24815907	127	169.4	167.7
87335287	622	169.8	184.6
17506941	318	171.2	228.6
49648582	482	171.4	0
14741114	651	172	92.02
49724707	876	172.1	215.9
17409786	122	172.2	81.72
17386538	895	173.3	70.28
26665898	487	173.5	108.1
24782508	510	173.5	110.6
17386061	769	174.1	89.91
49649757	906	174.1	6.652
17412935	926	174.2	38.96
22415147	589	174.3	172.7
24790049	616	174.3	116.9
26659400	579	174.7	107.1
852009	942	174.8	45.07
24790017	65	176.3	105.2
49724113	182	176.3	101
17517026	557	176.3	151
49733643	1087	176.3	280.8
26670484	799	176.7	134.2
24782959	658	177	119.6
17433716	320	178.6	67.49
24813882	911	179	230.5
26727361	306	179.4	45.44
49648918	392	180.5	9.952
22404267	23	180.9	10.47
26658842	768	181	99.38
14734160	1116	181.6	41.84
57260077	1039	181.8	237.4
24809199	1061	181.8	237.7
24803451	832	181.9	95
14732417	379	182.1	122.3
49823474	941	182.1	145.8
11532911	779	182.2	191.2
56422457	1049	182.5	247.8
4255321	75	183.1	110.6
56422374	741	183.7	229.5
4262187	619	184.9	140.4
49820258	889	184.9	122.8
57260470	624	185.7	237.2
22408037	947	185.8	274.3
26667002	282	185.9	153.4
26671420	436	185.9	54.12
26729601	288	186	54.86
49819121	21	186.2	178.8
14746329	683	187	64.86
26660734	1017	187.1	206.9
4258646	403	188.9	24.31
49829278	590	189.2	121.8
22404557	966	189.4	202.4
22408204	1086	190	130.1
24789165	563	190.1	32.94
49823716	937	190.3	199
17505465	910	190.5	127.3
24799095	517	190.7	181.8
22415986	35	190.8	25.42
85272429	695	190.9	88.28
49736402	1093	191	15.43
22403926	333	191.3	25.09
7969238	30	191.6	4.867
24789427	681	191.7	168.1
49673069	609	191.9	127.9
49735642	900	191.9	160.5
57258216	44	192.3	139.8
14725015	524	192.9	36.24
7976876	697	192.9	35.31
851938	936	192.9	21.95
24790044	22	193.3	134.3
26660913	943	193.5	135.8
17511061	850	193.7	85.4
14726142	604	193.9	157.5
17402911	859	193.9	181.5
24790046	358	194	146.7
24809827	1063	194.3	173.5
47198558	610	194.5	109.4
24796286	1021	194.5	89.38
4246748	51	194.7	12.11
24783020	649	195	143.9
24840633	1027	195.3	173.8
49679287	378	195.4	167.4
56324848	413	195.6	147.8
14718818	718	195.6	229.9
26665358	872	195.8	186.2
17510165	471	195.9	158.2
24824416	185	196.1	48.19
863592	951	196.2	168.8
4240669	686	197	219.5
14725276	565	197.2	134.9
22404043	766	197.2	23.27
49729260	421	197.3	157.1
24809697	159	197.9	202.3
49828126	878	198.1	252.4
24838072	49	198.2	141.4
14738822	592	198.4	57.18
49716586	703	198.8	125
57264488	4	199.2	116.7
24829893	469	199.2	126.5
22404072	587	199.2	23.85
56320888	959	199.4	223.1
85147359	625	199.5	124.2
49665952	833	199.5	297.8
49673770	481	199.6	143.7
24804643	522	199.6	43.22
47204617	797	199.7	13.14
89854984	400	199.9	182.5
24812289	569	200.6	204.9
22406358	890	201.1	175.7
24819048	485	201.2	136.9
17433625	561	201.3	224.1
49670723	499	201.7	136.9
17508045	362	202.3	114.4
24780625	136	202.7	159.4
22409498	497	202.7	77.39
17410063	669	202.7	163.4
89850689	570	202.8	18.4
26670088	357	203.2	188.3
24789982	543	203.3	132.6
843329	660	203.4	193.7
50086576	730	204.3	139.9
16953847	834	204.3	9.188
56463001	504	204.6	146.3
85199380	262	205	6.858
26660212	64	205.5	167.4
24782884	713	205.8	204.8
22408781	888	205.9	230.9
17413672	932	206.1	152.5
17506446	555	206.2	54.33
22415320	1102	206.2	150.8
56320724	42	206.3	72.03
57257416	230	206.8	65.31
47201809	242	207.9	9.015
855829	642	208.1	151.4
17513746	137	208.8	224.1
17433320	223	209.4	158.5
49667475	377	209.5	19.18
26658614	489	209.8	291.3
24784491	549	209.8	169.4
24812945	964	209.8	100.5
49666217	451	210.6	158.9
85147354	662	210.9	165.7
49675992	577	211.1	64.04
24785419	798	211.1	134.2
17406625	827	211.4	209.3
4255422	774	211.5	3.245
17413225	993	211.6	149
49726231	778	211.8	162.5
57261305	36	211.9	115.6
4240633	1081	212.1	19.38
17387355	488	212.3	27.28
24818269	110	212.7	63.7
14724910	605	212.7	30.29
17510358	1104	212.9	261.5
14727355	857	213.1	23.85
4264015	439	213.6	173.3
7977549	401	213.7	31.68
49671898	447	213.7	122.1
4261596	408	214.1	8.307
89856159	244	214.2	111.8
49717105	547	214.4	21.48
17412721	312	214.5	187.5
865168	757	214.7	190.2
24822695	396	214.8	113.3
26671553	317	215.5	12.79
26664290	348	215.5	262.7
49675227	935	215.9	128.2
14738910	962	215.9	49.62
863272	432	216.1	121.3
24825644	257	216.9	23.79
24820849	731	217	118.9
47200991	739	217.4	245.4
17407674	57	217.5	148.3
49724504	158	217.5	28.1
24782793	945	217.6	254.7
14726080	99	218	166.5
89853451	440	218.1	0.4194
49827239	265	218.2	221.9
26660297	891	218.6	73.07
26657453	474	218.7	30.94
14739543	894	218.7	189.1
26726897	670	218.8	121.2
57258257	659	219	218.9
24819944	97	219.1	239.1
24802416	672	219.4	321.8
22403142	818	219.5	156
17406580	500	219.6	45.07
7974176	580	219.7	14.77
47194577	12	219.8	114.4
4265571	1094	219.8	9.387
4258694	1082	220.2	7.72
24788994	607	220.5	207.6
17504696	115	220.7	37.95
87334159	987	220.7	172.9
47198248	1069	220.8	148.1
17402518	437	221.2	135.7
26660423	666	221.5	40.14
14724549	944	221.5	65.3
22415308	41	221.6	3.633
24823103	96	221.6	15.54
7972627	103	222	4.92
47203405	417	222	21.22
4258811	475	222	19.48
47202279	1067	222.5	221.3
7975134	968	222.7	229.1
4264158	249	223.1	175.5
24802301	581	223.6	25.45
57258152	192	223.7	257.9
57258318	66	224.2	203.5
4248662	845	224.2	152
49676351	596	224.6	29.18
49724558	908	224.6	51.65
14728874	402	225.1	24.1
49716683	180	225.3	121.5
26663757	862	225.5	248.1
24812894	521	225.6	199.9
4246775	971	226	36.71
22414679	163	226.2	162.6
14723550	144	226.3	210.2
22411872	848	226.4	298.3
47201794	544	226.5	52.85
49667386	196	226.8	266.7
56321815	234	227	218.9
51089360	648	227.4	123.8
24783947	1100	227.5	156.8
24825185	1095	227.6	15.36
24812025	138	227.7	187.1
14735725	582	227.7	47.37
49825976	154	228.1	130
24837296	231	228.2	266.5
49726509	1022	228.9	287.8
49643341	929	229.4	244.8
57257440	811	229.5	216.1
14739064	164	229.7	12.91
17510363	637	230.1	169.1
49824163	939	230.2	275.5
24783710	60	230.3	173.1
22408803	568	230.4	60.02
47194371	86	230.5	245.3
26728906	691	230.8	114.2
17504133	969	230.8	188.8
49729986	1016	231.2	40.98
17510278	111	231.3	114.6
56320853	412	231.3	188.6
17509522	601	231.4	187.9
47197552	369	231.5	146.3
7965344	693	231.8	29.92
56320728	840	231.9	118
26727117	82	232	49.03
49730121	634	232.4	232.7
4257358	477	232.5	18.5
17506534	1115	232.7	184.3
24789327	530	232.9	94.73
26666541	1059	232.9	218.7
17388271	250	233	38.72
24810933	678	233	277
17414988	105	233.1	177.1
24792057	531	233.1	111.8
89855445	72	233.5	183.9
24830639	551	233.5	16.57
4259730	714	233.6	3.641
49720611	483	233.7	119.6
47202719	721	233.8	221.9
51088024	1099	233.9	22.23
49667734	354	234.5	225
17506873	109	234.6	149
24834039	364	234.9	139.6
89854872	461	235	35.46
24810600	785	235	162.9
47200717	431	235.2	44.85
57257832	903	235.5	31.19
24790047	305	235.9	142.6
17515507	912	236.6	88.62
49643092	636	237.2	235.7
14728320	949	237.3	121.9
22408180	1035	237.3	109.4
24817688	1078	237.7	256
14736345	640	237.8	196.7
89854590	737	237.8	242.8
17387080	114	238.2	44.59
17408566	961	238.2	269.3
49672478	673	238.6	120
17512359	863	238.6	312.6
57266394	16	238.8	202.1
4259472	502	238.8	16.48
47199563	224	239.3	41.25
26663490	907	239.4	246.3
847983	299	239.7	23.12
26661887	853	239.9	223.3
49678942	626	240.4	186.7
47195113	631	240.5	24.47
24814045	27	240.6	72.06
16953539	370	240.6	7.606
17387315	529	240.9	161.4
24794653	1092	241.1	154.7
57262187	973	241.3	268.9
24820277	870	241.6	241.3
24792986	950	241.7	68.85
56320708	1005	242.1	204.1
24780092	1096	242.1	176.3
17387086	727	242.5	171.2
24820429	823	242.5	256
24812617	519	242.6	49.07
49642186	184	242.7	199.4
24791998	380	242.9	10.79
17514810	915	243.2	200
7974886	104	243.3	3.104
22400536	131	243.3	207.3
49670632	449	243.3	235.9
49824164	623	243.6	161.7
26661911	864	244.2	279.4
22415516	621	244.3	70.56
57255898	711	244.4	50.15
24805912	134	244.5	4.39
24783343	574	244.6	155.7
47198350	193	244.9	287.2
49827805	722	245	272.5
47199007	141	245.3	207.1
51086828	156	245.6	102.6
49648843	527	245.6	281.3
24816026	148	245.8	48.15
24786072	11	246	47.7
24793086	147	246.1	264.1
855650	1007	246.4	193.4
24830366	434	246.7	189.2
861934	1070	246.7	151.7
17412740	776	247.1	177.4
17388109	630	247.3	76.39
24818820	645	247.4	90.03
24824575	684	247.6	118.5
7978295	410	248.4	13.11
24782511	958	248.9	274.4
22402652	255	249.1	271.6
22413111	1079	249.3	291.8
24813005	855	249.7	29.64
24812829	191	249.9	269.5
47198191	226	250.6	32
24780494	628	250.7	217
47194572	704	251.2	82.75
864581	656	251.3	236.1
4255946	940	251.4	47.49
89852641	454	251.6	23.11
49641071	513	251.6	87.01
24811795	599	251.8	237.6
17412512	924	251.9	258.9
26665730	1036	251.9	251
56463170	925	253.1	274.1
56317647	375	253.3	173.4
51089876	479	253.3	274.7
56422772	100	253.4	153.1
89854605	459	253.5	185.4
47204117	545	253.5	276.7
85303739	934	253.7	93.02
4262857	7	254.1	10.52
47198903	629	254.1	202.1
49677720	839	254.3	18.88
17505932	594	254.5	137.5
22404542	733	254.6	173.3
57262087	463	255.2	189.8
4259151	603	255.3	22.86
26726350	583	255.5	201
56318421	760	255.9	230.7
26658783	280	256.4	96.48
26660012	286	256.8	279.6
4250753	59	257.1	13.2
22404538	146	257.1	81.2
49735861	409	257.1	207
49674161	641	257.2	265.4
85148756	215	257.3	115.7
49670599	361	257.3	198.6
24806855	112	257.4	121.6
24806295	327	257.5	76.77
24823913	805	257.5	181.5
22403502	696	257.7	72.01
26660488	715	257.7	205.1
49680490	612	258	22.44
56422205	688	258.1	332.5
89855441	457	258.2	153.4
50086602	632	258.7	271.8
85273723	923	258.9	225
56324991	663	259.1	190.5
49817155	422	259.5	226.4
24826009	211	259.6	89.89
24811789	415	259.6	221.8
17515503	507	259.7	216
26664781	1014	259.7	234.2
22413294	177	260.4	150.1
22405317	972	260.4	67.49
17386541	372	260.7	121.7
22412960	822	260.9	278.3
24829796	665	261.3	263.2
49670418	726	261.5	252.4
24809386	886	261.5	287.3
49643053	627	261.6	258.1
24817039	386	261.8	124.1
24787517	523	261.8	34.38
26666151	313	262	55.62
24785692	476	262.1	60.4
49680107	514	262.5	146.7
89850957	532	262.6	75.06
47201893	139	262.7	178
4256568	287	262.7	55.33
22404385	350	262.7	176.6
4254874	618	262.7	38.6
26661559	188	262.8	194.9
24783255	143	263	216.2
49824157	655	263	274.6
85270141	266	263.2	194.9
24796806	917	263.4	124.3
17387399	174	263.6	180.6
4265047	512	263.6	64.71
89854926	478	263.7	169.5
49821487	1101	264	216.8
74373774	901	264.1	218.5
57257952	6	264.7	59.1
89854606	608	264.7	309.8
24828847	88	265	78.6
22407826	331	265.1	43.26
24821588	553	265.2	251.6
24787762	275	265.3	59.06
22404416	433	265.5	118.8
57260327	214	265.6	15.34
49727431	535	265.7	187.4
49644684	352	265.9	272.7
17432292	124	266	29.01
16952601	102	266.1	222.5
89854698	441	266.1	263.9
17508173	71	266.3	237.8
17411622	838	266.3	209.5
7974673	53	267	19.59
49649462	572	267.1	38.3
17433624	690	267.2	152.4
47194512	309	267.3	60.33
14728892	168	267.4	29.17
17412718	78	267.5	215.2
14721645	293	267.6	235.6
24783599	418	267.8	101.3
51089733	419	267.8	282.3
17508454	113	268.1	116.7
56315714	236	268.1	268.3
24801337	472	268.2	117.2
17406935	526	268.3	107.3
47195965	585	268.3	124.2
17410947	55	268.4	226.4
49672874	453	268.6	236.6
22414748	564	268.7	250.5
49681620	699	268.7	319
26659098	351	268.9	284
24793073	329	269	175.2
49827706	152	269.1	250.8
49819650	213	269.6	271.4
47200455	407	269.8	275.8
17505926	490	270.1	135
17514983	1032	270.1	208.1
24816560	540	270.3	131.3
26658375	611	270.4	272.8
56320922	542	270.7	92.08
26665727	181	271	290.4
26661845	541	271	157.6
24811350	201	271.1	268.8
22403181	435	271.1	229.2
87334203	92	271.2	231.9
24836683	90	271.3	109.5
17386539	606	271.3	85.7
17401905	172	271.4	264.3
57267502	389	271.4	238.5
26661561	84	271.5	165.9
49718175	414	271.5	267.8
47202575	516	271.6	267.7
26671210	562	271.6	263.3
17409025	120	271.7	104.9
56315703	232	271.7	269.7
49823728	374	271.7	264.8
57257665	294	272	279.5
50086384	460	272	269.4
85273725	217	272.2	86.03
24802938	155	272.3	286.1
87334099	1045	272.3	236.4
24822809	169	272.6	122.9
47196178	700	272.7	164.4
47204545	702	273.1	257.8
24811457	87	273.3	243.1
49823499	202	273.3	273.3
47194451	411	273.3	33.22
22412532	157	273.5	123.9
17402515	639	273.5	261.5
24808382	153	273.6	166.9
24796522	67	273.7	112.7
26728251	664	273.8	182
49819472	263	274.3	50.96
74373841	698	274.3	300.6
26662255	508	274.7	186.3
17432628	635	274.9	222.2
24798210	246	275.1	138.6
56422782	1013	275.3	292.5
26663489	359	275.4	256.2
17516740	525	275.8	266.3
24806926	509	276.1	232.5
26670851	503	276.6	222.7
14740599	118	277.6	248.3

## Sheet: AUC Ratio of Ex vivo & In vitro
PubChem SID	Structure No	Ex vivo (AUC)	In vitro (AUC)		Ex vivo/in vitro				Those in red have higher activity ex vivo compared to in vitro and crossed the AUC ratio of 20. They are those compounds highlighted in red in figure 1A
85199094	218	15.82	0		#DIV/0!
17386285	248	108.8	0		#DIV/0!
14725781	360	158.9	0		#DIV/0!
57255813	365	97.26	0		#DIV/0!
85200019	420	105.9	0		#DIV/0!
49648582	482	171.4	0		#DIV/0!
57268213	773	68.92	0		#DIV/0!
22406887	802	9.469	0		#DIV/0!
14727159	808	31.5	0		#DIV/0!
14729175	810	19.49	0		#DIV/0!
85200174	1085	58.16	0		#DIV/0!
89853451	440	218.1	0.4194		520.029
14738230	716	48.9	0.1157		422.645
57263087	429	135.3	0.5028		269.093
57256148	216	67.49	0.3057		220.772
85200018	68	44.83	0.2726		164.453
57255904	405	94.33	0.7301		129.201
57255706	426	111.6	1.122		99.4652
85200185	397	126	1.29		97.6744
57263505	70	34.54	0.3835		90.0652
57268472	173	75.09	0.8361		89.8098
7974886	104	243.3	3.104		78.3827
57260866	456	157.5	2.403		65.5431
4255422	774	211.5	3.245		65.1772
4259730	714	233.6	3.641		64.1582
57265214	212	60.19	0.9798		61.4309
22415308	41	221.6	3.633		60.9964
24805912	134	244.5	4.39		55.6948
22403283	794	122.1	2.43		50.2469
85269682	395	165.6	3.303		50.1362
24792771	151	119.8	2.421		49.4837
14732610	452	165.6	3.652		45.345
7972627	103	222	4.92		45.122
57265645	391	114.8	2.733		42.0051
57267741	48	25.52	0.6245		40.8647
4257326	76	134.9	3.325		40.5714
7969238	30	191.6	4.867		39.3672
85200194	554	108	2.818		38.3251
17402641	1084	120.1	3.32		36.1747
57255815	775	36.18	1.061		34.0999
57256331	734	101.8	3.033		33.5641
85199915	458	165.2	5.106		32.3541
16953539	370	240.6	7.606		31.6329
51087886	1031	39.39	1.296		30.3935
85199380	262	205	6.858		29.8921
4258694	1082	220.2	7.72		28.5233
49649757	906	174.1	6.652		26.1726
4261596	408	214.1	8.307		25.7734
26666164	600	128.8	5.117		25.171
4262857	7	254.1	10.52		24.154
4265571	1094	219.8	9.387		23.4154
47201809	242	207.9	9.015		23.0616
24791998	380	242.9	10.79		22.5116
16953847	834	204.3	9.188		22.2355
57256359	61	53.8	2.447		21.9861
57263754	296	89.38	4.325		20.6659
85198636	427	159.3	7.78		20.4756
57266703	38	44.56	2.197		20.2822
4250753	59	257.1	13.2		19.4773
7978295	410	248.4	13.11		18.9474
49648918	392	180.5	9.952		18.1371
14739064	164	229.7	12.91		17.7924
57260327	214	265.6	15.34		17.3142
22404267	23	180.9	10.47		17.2779
26671553	317	215.5	12.79		16.8491
85269452	387	83.05	5.091		16.3131
4246748	51	194.7	12.11		16.0776
47204617	797	199.7	13.14		15.1979
7974176	580	219.7	14.77		14.8747
24825185	1095	227.6	15.36		14.8177
57267166	464	144.2	9.782		14.7414
26665209	183	139.1	9.534		14.5899
4259472	502	238.8	16.48		14.4903
89853757	750	119.1	8.303		14.3442
24823103	96	221.6	15.54		14.26
24830639	551	233.5	16.57		14.0917
7974673	53	267	19.59		13.6294
49677720	839	254.3	18.88		13.4693
14724773	1114	113	8.424		13.4141
85200061	14	54.64	4.138		13.2044
49674053	650	167.6	12.94		12.9521
57255845	443	135.6	10.56		12.8409
4257358	477	232.5	18.5		12.5676
57267661	298	56.66	4.52		12.5354
49736402	1093	191	15.43		12.3785
57264868	661	104.3	8.43		12.3725
14727013	812	86.73	7.223		12.0075
56422499	468	118.2	10.11		11.6914
49680490	612	258	22.44		11.4973
4258811	475	222	19.48		11.3963
4259151	603	255.3	22.86		11.168
89850689	570	202.8	18.4		11.0217
4240633	1081	212.1	19.38		10.9443
49667475	377	209.5	19.18		10.9228
89852641	454	251.6	23.11		10.8871
85199774	322	38.92	3.587		10.8503
51088024	1099	233.9	22.23		10.5218
47203405	417	222	21.22		10.4618
847983	299	239.7	23.12		10.3676
57256354	46	65.64	6.38		10.2884
49717105	547	214.4	21.48		9.98138
4241309	162	142.7	14.43		9.88912
47195113	631	240.5	24.47		9.82836
14728874	402	225.1	24.1		9.34025
57255814	260	34.55	3.744		9.2281
17432292	124	266	29.01		9.16925
14728892	168	267.4	29.17		9.16695
4258342	325	165	18.04		9.14634
24825644	257	216.9	23.79		9.11728
57255846	328	46.15	5.127		9.00137
14727355	857	213.1	23.85		8.93501
49727042	47	156.1	17.57		8.88446
85200071	2	37.52	4.255		8.81786
851938	936	192.9	21.95		8.78815
24802301	581	223.6	25.45		8.78585
56423660	515	150.9	17.24		8.7529
22415578	772	121.8	14.06		8.66287
85199813	646	90.32	10.45		8.64306
22404043	766	197.2	23.27		8.47443
24813005	855	249.7	29.64		8.42443
22404072	587	199.2	23.85		8.3522
47194451	411	273.3	33.22		8.22697
85199905	367	147.6	18.06		8.17276
57255924	268	63.23	7.77		8.13771
57265371	1047	24.4	2.999		8.13605
47198191	226	250.6	32		7.83125
17387355	488	212.3	27.28		7.78226
4258646	403	188.9	24.31		7.77046
7965344	693	231.8	29.92		7.74733
49724504	158	217.5	28.1		7.74021
49676351	596	224.6	29.18		7.69705
22403926	333	191.3	25.09		7.62455
24787517	523	261.8	34.38		7.61489
56314870	998	35.66	4.684		7.61315
57257832	903	235.5	31.19		7.5505
22415986	35	190.8	25.42		7.5059
24781840	31	131.6	17.9		7.35196
85200069	480	132.4	18.27		7.24685
22416195	930	115.4	16.24		7.10591
24807469	1075	95.21	13.45		7.07881
26657453	474	218.7	30.94		7.06852
14724910	605	212.7	30.29		7.02212
49649462	572	267.1	38.3		6.97389
57255899	989	73.96	10.66		6.93809
49641998	285	155.3	22.6		6.87168
4254874	618	262.7	38.6		6.8057
14745148	723	130.1	19.13		6.80084
49666160	520	91.01	13.41		6.78673
7977549	401	213.7	31.68		6.74558
14731660	567	163	24.19		6.73832
89854872	461	235	35.46		6.62719
7973020	953	159.2	25.04		6.35783
22413343	954	98.09	15.6		6.28782
85198968	264	144	23.38		6.15911
4246775	971	226	36.71		6.15636
22407826	331	265.1	43.26		6.12806
17388271	250	233	38.72		6.01756
24803475	106	92.75	15.67		5.91895
17504696	115	220.7	37.95		5.81555
47199563	224	239.3	41.25		5.80121
855677	559	116.7	20.17		5.78582
24789165	563	190.1	32.94		5.7711
49729986	1016	231.2	40.98		5.64178
26660423	666	221.5	40.14		5.51819
7976876	697	192.9	35.31		5.46304
17505923	804	83.83	15.56		5.38753
49819472	263	274.3	50.96		5.38265
17387080	114	238.2	44.59		5.342
57262634	393	119.3	22.39		5.32827
14725015	524	192.9	36.24		5.32285
4255946	940	251.4	47.49		5.29375
47200717	431	235.2	44.85		5.24415
24786072	11	246	47.7		5.15723
24816026	148	245.8	48.15		5.10488
24812617	519	242.6	49.07		4.94396
49664925	123	106.6	21.61		4.9329
49674839	1103	106.9	21.82		4.89918
57255898	711	244.4	50.15		4.87338
17406580	500	219.6	45.07		4.87242
7975380	913	104.9	21.75		4.82299
14735725	582	227.7	47.37		4.80684
4256568	287	262.7	55.33		4.74788
26727117	82	232	49.03		4.7318
26666151	313	262	55.62		4.71054
26664328	677	143.2	30.94		4.62831
24804643	522	199.6	43.22		4.61823
50085898	676	61.33	13.63		4.49963
24787762	275	265.3	59.06		4.49204
57264710	749	11.25	2.505		4.49102
57257952	6	264.7	59.1		4.47885
17412935	926	174.2	38.96		4.47125
17388511	538	167.3	37.49		4.46252
24794853	615	86.77	19.45		4.46118
47194512	309	267.3	60.33		4.43063
14738910	962	215.9	49.62		4.35107
49724558	908	224.6	51.65		4.3485
14734160	1116	181.6	41.84		4.34034
24785692	476	262.1	60.4		4.3394
47201794	544	226.5	52.85		4.28571
47199032	575	123	28.79		4.27232
85198697	997	31	7.281		4.25766
49675949	558	114.1	27.83		4.09989
4265047	512	263.6	64.71		4.07356
24824416	185	196.1	48.19		4.06931
57262651	324	23.86	5.99		3.98331
57262417	326	78.67	19.76		3.98128
26727361	306	179.4	45.44		3.94806
24784989	800	111.2	28.41		3.91411
852009	942	174.8	45.07		3.87841
24814047	792	165	42.69		3.86507
22405317	972	260.4	67.49		3.85835
22408803	568	230.4	60.02		3.83872
17506446	555	206.2	54.33		3.79532
57265582	175	64.95	17.48		3.71568
14719232	295	129.6	35.48		3.65276
26664161	356	122.2	33.83		3.61218
22403502	696	257.7	72.01		3.57867
57258752	518	93.4	26.56		3.51657
24792986	950	241.7	68.85		3.51053
89850957	532	262.6	75.06		3.49853
57265392	496	124	35.53		3.49001
14738822	592	198.4	57.18		3.46974
22415516	621	244.3	70.56		3.4623
26671420	436	185.9	54.12		3.43496
14724549	944	221.5	65.3		3.39204
26729601	288	186	54.86		3.39045
24828847	88	265	78.6		3.3715
24806295	327	257.5	76.77		3.35417
24818269	110	212.7	63.7		3.33909
24814045	27	240.6	72.06		3.33888
49675992	577	211.1	64.04		3.29638
85199962	1033	64.22	19.68		3.26321
17388109	630	247.3	76.39		3.23733
57258918	999	56.89	17.89		3.17999
57257416	230	206.8	65.31		3.16644
22404538	146	257.1	81.2		3.16626
17386539	606	271.3	85.7		3.16569
85273725	217	272.2	86.03		3.16401
57258275	1001	45.33	14.47		3.13269
57255810	332	60.15	19.35		3.10853
47194572	704	251.2	82.75		3.03565
26660297	891	218.6	73.07		2.99165
56320922	542	270.7	92.08		2.93983
85301899	657	84.8	29.01		2.92313
49641071	513	251.6	87.01		2.89162
24826009	211	259.6	89.89		2.88797
14746329	683	187	64.86		2.88313
56320724	42	206.3	72.03		2.86408
26665745	442	156.2	54.96		2.84207
47195001	879	123.3	44.11		2.79528
24818820	645	247.4	90.03		2.74797
85303739	934	253.7	93.02		2.72737
17515507	912	236.6	88.62		2.66983
26658783	280	256.4	96.48		2.65755
57263678	270	73.71	27.8		2.65144
17433716	320	178.6	67.49		2.64632
24783599	418	267.8	101.3		2.64363
50086555	546	166.2	63.28		2.62642
47204377	371	150.8	57.54		2.62079
22409498	497	202.7	77.39		2.6192
863681	243	106	40.55		2.61406
17409025	120	271.7	104.9		2.59009
85199893	300	94.45	36.98		2.55408
85200043	258	29.85	11.72		2.54693
17406935	526	268.3	107.3		2.50047
24813857	108	84.36	33.89		2.48923
24836683	90	271.3	109.5		2.47763
17386538	895	173.3	70.28		2.46585
24789327	530	232.9	94.73		2.45857
14726776	892	11.94	4.901		2.43624
14735118	576	66.85	27.45		2.43534
24796522	67	273.7	112.7		2.42857
51086828	156	245.6	102.6		2.39376
24794122	33	140.9	59.82		2.3554
26666349	763	110.8	47.9		2.31315
17508454	113	268.1	116.7		2.29734
24801337	472	268.2	117.2		2.2884
17388563	970	13.81	6.056		2.28038
17511061	850	193.7	85.4		2.26815
14739866	881	79.49	35.2		2.25824
22404416	433	265.5	118.8		2.23485
85148756	215	257.3	115.7		2.22385
24822809	169	272.6	122.9		2.21806
22412532	157	273.5	123.9		2.20743
4254499	712	25.92	11.76		2.20408
57266747	494	58.09	26.55		2.18795
24796286	1021	194.5	89.38		2.1761
22408180	1035	237.3	109.4		2.1691
85272429	695	190.9	88.28		2.16244
47195965	585	268.3	124.2		2.16023
17386541	372	260.7	121.7		2.14215
24796806	917	263.4	124.3		2.11907
24806855	112	257.4	121.6		2.11678
24817039	386	261.8	124.1		2.10959
17409786	122	172.2	81.72		2.1072
57255901	330	30.72	14.69		2.09122
24824575	684	247.6	118.5		2.08945
24812945	964	209.8	100.5		2.08756
24792057	531	233.1	111.8		2.08497
24818431	161	79.44	38.3		2.07415
17413054	126	156.8	76.05		2.0618
24816560	540	270.3	131.3		2.05864
49676618	880	167.6	81.71		2.05116
24825275	85	129.2	63.28		2.04172
26728906	691	230.8	114.2		2.02102
17510278	111	231.3	114.6		2.01832
17505926	490	270.1	135		2.00074
49672478	673	238.6	120		1.98833
24798210	246	275.1	138.6		1.98485
14731096	107	142.4	72.15		1.97367
56320728	840	231.9	118		1.96525
49720611	483	233.7	119.6		1.95401
14728320	949	237.3	121.9		1.94668
17386061	769	174.1	89.91		1.93638
17387598	176	35.07	18.21		1.92586
47194577	12	219.8	114.4		1.92133
89856159	244	214.2	111.8		1.91592
24803451	832	181.9	95		1.91474
57256000	334	44.83	23.57		1.90199
24822695	396	214.8	113.3		1.89585
49675919	416	131.3	70.07		1.87384
49640768	290	144.5	77.19		1.872
49642346	292	150.4	80.35		1.87181
57261357	1002	151.2	80.86		1.8699
14741114	651	172	92.02		1.86916
22408544	826	164	88.07		1.86216
56463179	831	40.65	21.88		1.85786
24787324	1090	43.09	23.2		1.85733
49716683	180	225.3	121.5		1.85432
17505932	594	254.5	137.5		1.85091
57261368	34	161.7	87.44		1.84927
87334079	337	154	83.41		1.8463
24814417	552	121.8	66.04		1.84434
51089360	648	227.4	123.8		1.83683
57261305	36	211.9	115.6		1.83304
24820849	731	217	118.9		1.82506
26658842	768	181	99.38		1.82129
49667036	129	124.5	68.5		1.81752
26726897	670	218.8	121.2		1.80528
87349379	462	137.9	77.06		1.78951
49680107	514	262.5	146.7		1.78937
14729464	837	148.7	83.39		1.78319
863272	432	216.1	121.3		1.78153
47198558	610	194.5	109.4		1.77788
17508045	362	202.3	114.4		1.76836
49825976	154	228.1	130		1.75462
17433624	690	267.2	152.4		1.75328
49671898	447	213.7	122.1		1.7502
49724113	182	176.3	101		1.74554
26658440	743	83.74	48.23		1.73626
22413294	177	260.4	150.1		1.73484
24787401	866	93.48	53.95		1.73272
24818267	791	119.4	69.15		1.72668
57264438	388	136.7	79.34		1.72296
26661845	541	271	157.6		1.71954
57264488	4	199.2	116.7		1.70694
57266914	190	17	10.06		1.68986
56317206	470	161.3	95.59		1.68742
49675227	935	215.9	128.2		1.68409
89855441	457	258.2	153.4		1.68318
24834039	364	234.9	139.6		1.68266
24790017	65	176.3	105.2		1.67586
49668690	537	145.9	87.84		1.66097
47196178	700	272.7	164.4		1.65876
4255321	75	183.1	110.6		1.65552
56422772	100	253.4	153.1		1.65513
24790047	305	235.9	142.6		1.65428
47195246	465	159	96.4		1.64938
24808382	153	273.6	166.9		1.6393
26661561	84	271.5	165.9		1.63653
26659400	579	174.7	107.1		1.63119
17402518	437	221.2	135.7		1.63007
861934	1070	246.7	151.7		1.62624
863795	1011	154.2	94.94		1.62418
26666200	150	97.78	60.37		1.61968
17432979	928	154.9	95.78		1.61725
22411359	384	154.2	95.41		1.61618
85147359	625	199.5	124.2		1.60628
26665898	487	173.5	108.1		1.605
24823722	20	161.6	100.7		1.60477
17509520	45	96.46	60.19		1.60259
49716586	703	198.8	125		1.5904
47197552	369	231.5	146.3		1.58237
24829893	469	199.2	126.5		1.5747
17506873	109	234.6	149		1.5745
24785419	798	211.1	134.2		1.57303
24783343	574	244.6	155.7		1.57097
24782508	510	173.5	110.6		1.56872
24788513	883	163.1	104.3		1.56376
57267538	302	40.57	25.99		1.56098
24794653	1092	241.1	154.7		1.5585
89854926	478	263.7	169.5		1.55575
49829278	590	189.2	121.8		1.55337
24780963	995	134.3	86.67		1.54956
56316819	981	95.2	61.81		1.5402
24793073	329	269	175.2		1.53539
24789982	543	203.3	132.6		1.53318
11532957	1068	153	100.2		1.52695
49824164	623	243.6	161.7		1.50649
85199091	238	33.67	22.35		1.50649
49820258	889	184.9	122.8		1.5057
26728251	664	273.8	182		1.5044
49673069	609	191.9	127.9		1.50039
24809150	133	108.4	72.37		1.49786
17505465	910	190.5	127.3		1.49647
17387315	529	240.9	161.4		1.49257
24790049	616	174.3	116.9		1.49102
47198248	1069	220.8	148.1		1.49088
14732417	379	182.1	122.3		1.48896
22404385	350	262.7	176.6		1.48754
24821289	846	83.8	56.37		1.48661
24782959	658	177	119.6		1.47993
47201893	139	262.7	178		1.47584
4248662	845	224.2	152		1.475
26662255	508	274.7	186.3		1.4745
49670723	499	201.7	136.9		1.47334
49640746	1018	113.2	76.88		1.47242
26659382	548	137.4	93.48		1.46983
24819048	485	201.2	136.9		1.46969
22404542	733	254.6	173.3		1.46913
17407674	57	217.5	148.3		1.46662
24809955	914	106.4	72.76		1.46234
14725276	565	197.2	134.9		1.46182
56317647	375	253.3	173.4		1.46078
22408204	1086	190	130.1		1.46042
50086576	730	204.3	139.9		1.46033
17387399	174	263.6	180.6		1.45958
24783947	1100	227.5	156.8		1.45089
24810600	785	235	162.9		1.4426
24790044	22	193.3	134.3		1.43931
57256145	1003	28.65	20		1.4325
26660913	943	193.5	135.8		1.42489
17413225	993	211.6	149		1.42013
24823913	805	257.5	181.5		1.41873
49727431	535	265.7	187.4		1.41782
17387086	727	242.5	171.2		1.41647
17512969	787	136.5	96.86		1.40925
22403142	818	219.5	156		1.40705
24838072	49	198.2	141.4		1.4017
56463001	504	204.6	146.3		1.3985
17412740	776	247.1	177.4		1.3929
22414679	163	226.2	162.6		1.39114
49718188	591	117	84.22		1.38922
49673770	481	199.6	143.7		1.389
24809164	19	162.7	117.9		1.37998
57258216	44	192.3	139.8		1.37554
85268044	756	135.3	98.39		1.37514
855829	642	208.1	151.4		1.3745
24780092	1096	242.1	176.3		1.37323
22415320	1102	206.2	150.8		1.36737
89854605	459	253.5	185.4		1.36731
17510363	637	230.1	169.1		1.36073
56324991	663	259.1	190.5		1.3601
7975439	98	120.6	88.96		1.35567
24783020	649	195	143.9		1.35511
17409772	93	147.2	108.8		1.35294
17413672	932	206.1	152.5		1.35148
85270141	266	263.2	194.9		1.35044
26661559	188	262.8	194.9		1.34838
57262087	463	255.2	189.8		1.34457
861737	493	152	113.4		1.34039
24792184	820	50.68	38.02		1.33298
24783710	60	230.3	173.1		1.33044
49666217	451	210.6	158.9		1.32536
56324848	413	195.6	147.8		1.32341
24790046	358	194	146.7		1.32243
17433320	223	209.4	158.5		1.32114
26671005	748	144	109		1.3211
24787850	746	138.3	105		1.31714
4262187	619	184.9	140.4		1.31695
26670484	799	176.7	134.2		1.31669
17414988	105	233.1	177.1		1.31621
14743013	813	115	87.61		1.31264
26730118	1040	137.6	105		1.31048
14726080	99	218	166.5		1.30931
17410502	166	115	88.14		1.30474
24830366	434	246.7	189.2		1.30391
49726231	778	211.8	162.5		1.30338
26662869	83	147.9	113.5		1.30308
17514983	1032	270.1	208.1		1.29793
49670599	361	257.3	198.6		1.29557
85149033	758	167	129.4		1.29057
49734165	425	104.1	80.69		1.29012
49678942	626	240.4	186.7		1.28763
49824149	874	161.6	125.9		1.28356
24828373	986	93.99	73.5		1.27878
87334159	987	220.7	172.9		1.27646
14732319	63	87.99	68.99		1.2754
855650	1007	246.4	193.4		1.27404
85147354	662	210.9	165.7		1.27278
24780625	136	202.7	159.4		1.27164
4264158	249	223.1	175.5		1.27123
26726350	583	255.5	201		1.27114
17411622	838	266.3	209.5		1.27112
89855445	72	233.5	183.9		1.26971
17506534	1115	232.7	184.3		1.26262
47198903	629	254.1	202.1		1.2573
26660488	715	257.7	205.1		1.25646
49729260	421	197.3	157.1		1.25589
4247553	448	156.9	125		1.2552
49823474	941	182.1	145.8		1.24897
22400585	117	168.7	135.6		1.2441
17412718	78	267.5	215.2		1.24303
26670851	503	276.6	222.7		1.24203
49735861	409	257.1	207		1.24203
17410063	669	202.7	163.4		1.24051
24784491	549	209.8	169.4		1.23849
17510165	471	195.9	158.2		1.23831
17432628	635	274.9	222.2		1.23717
14740019	511	155.4	125.9		1.23431
24820666	498	125.8	102		1.23333
4264015	439	213.6	173.3		1.23254
17509522	601	231.4	187.9		1.23151
14726142	604	193.9	157.5		1.23111
26660212	64	205.5	167.4		1.2276
56320853	412	231.3	188.6		1.22641
26731080	597	101.9	83.32		1.223
17504133	969	230.8	188.8		1.22246
57263026	283	32.75	26.85		1.21974
49821487	1101	264	216.8		1.21771
49642186	184	242.7	199.4		1.21715
24812025	138	227.7	187.1		1.217
24783255	143	263	216.2		1.21647
17514810	915	243.2	200		1.216
26667002	282	185.9	153.4		1.21186
14736345	640	237.8	196.7		1.20895
74373774	901	264.1	218.5		1.2087
87335288	492	107.9	89.43		1.20653
17515503	507	259.7	216		1.20231
16952601	102	266.1	222.5		1.19596
49735642	900	191.9	160.5		1.19564
49729246	534	144.2	120.9		1.19272
24806926	509	276.1	232.5		1.18753
56320708	1005	242.1	204.1		1.18618
17410947	55	268.4	226.4		1.18551
47199007	141	245.3	207.1		1.18445
47202578	272	66.19	55.9		1.18408
22403181	435	271.1	229.2		1.18281
51087863	54	144.3	122		1.18279
57266394	16	238.8	202.1		1.18159
24782097	893	117	99.11		1.18051
57256322	975	55.24	46.93		1.17707
22400536	131	243.3	207.3		1.17366
24808475	994	149.1	127.1		1.17309
17507442	1098	159.6	136.2		1.17181
24811789	415	259.6	221.8		1.17042
87334203	92	271.2	231.9		1.16947
17517026	557	176.3	151		1.16755
49679287	378	195.4	167.4		1.16726
863592	951	196.2	168.8		1.16232
856011	466	120.6	104		1.15962
57268063	847	48.83	42.22		1.15656
14739543	894	218.7	189.1		1.15653
26663357	307	142.7	123.4		1.1564
56321735	1071	119.2	103.1		1.15616
24780494	628	250.7	217		1.1553
87334099	1045	272.3	236.4		1.15186
85273723	923	258.9	225		1.15067
24831146	505	127	110.4		1.15036
57264405	793	108.8	94.83		1.14732
49817155	422	259.5	226.4		1.1462
22406358	890	201.1	175.7		1.14456
17412721	312	214.5	187.5		1.144
24789427	681	191.7	168.1		1.14039
57267502	389	271.4	238.5		1.13795
14721645	293	267.6	235.6		1.13582
49672874	453	268.6	236.6		1.13525
11532950	777	112.6	99.54		1.1312
26729278	643	141.5	125.1		1.1311
865168	757	214.7	190.2		1.12881
24812894	521	225.6	199.9		1.12856
24811457	87	273.3	243.1		1.12423
49668507	1108	156.8	139.5		1.12401
24840633	1027	195.3	173.8		1.12371
24809827	1063	194.3	173.5		1.11988
17508173	71	266.3	237.8		1.11985
56463462	732	159.6	142.7		1.11843
14740599	118	277.6	248.3		1.118
56318421	760	255.9	230.7		1.10923
26664781	1014	259.7	234.2		1.10888
57258318	66	224.2	203.5		1.10172
49817461	680	130.6	119.1		1.09656
89854984	400	199.9	182.5		1.09534
49642787	759	167.8	153.9		1.09032
14742343	450	164.9	151.7		1.08701
56323090	58	119.1	109.7		1.08569
7970447	807	117.2	108.2		1.08318
24813850	1029	165.5	153.2		1.08029
26670088	357	203.2	188.3		1.07913
24783021	742	167.7	155.6		1.07776
14723550	144	226.3	210.2		1.07659
24837680	209	137.8	128		1.07656
26663489	359	275.4	256.2		1.07494
26661887	853	239.9	223.3		1.07434
49827706	152	269.1	250.8		1.07297
22414748	564	268.7	250.5		1.07265
24791169	790	87.14	81.28		1.0721
17517377	491	104.9	98.18		1.06845
17402911	859	193.9	181.5		1.06832
26666541	1059	232.9	218.7		1.06493
864581	656	251.3	236.1		1.06438
14727766	916	102.1	96.04		1.0631
24788994	607	220.5	207.6		1.06214
858439	219	95.35	89.78		1.06204
57257440	811	229.5	216.1		1.06201
49642517	593	151.2	142.6		1.06031
26664361	225	54.64	51.55		1.05994
24811795	599	251.8	237.6		1.05976
47204545	702	273.1	257.8		1.05935
85147351	241	97.99	92.59		1.05832
17432436	62	123.7	117.2		1.05546
24821588	553	265.2	251.6		1.05405
47202719	721	233.8	221.9		1.05363
57266020	899	31.88	30.27		1.05319
26665358	872	195.8	186.2		1.05156
843329	660	203.4	193.7		1.05008
24799095	517	190.7	181.8		1.04895
24841014	101	142.6	136.1		1.04776
17402515	639	273.5	261.5		1.04589
49674413	933	88.64	84.8		1.04528
49667734	354	234.5	225		1.04222
49819121	21	186.2	178.8		1.04139
56321815	234	227	218.9		1.037
49670418	726	261.5	252.4		1.03605
17516740	525	275.8	266.3		1.03567
24797072	239	87.8	84.92		1.03391
26671210	562	271.6	263.3		1.03152
49670632	449	243.3	235.9		1.03137
17401905	172	271.4	264.3		1.02686
49823728	374	271.7	264.8		1.02606
49822556	762	119.6	117.2		1.02048
14737070	528	167.5	164.4		1.01886
4263997	140	139.8	137.3		1.01821
14740999	765	139.8	137.7		1.01525
47202575	516	271.6	267.7		1.01457
49718175	414	271.5	267.8		1.01382
49643053	627	261.6	258.1		1.01356
24815907	127	169.4	167.7		1.01014
17406625	827	211.4	209.3		1.01003
50086384	460	272	269.4		1.00965
22415147	589	174.3	172.7		1.00926
49726856	573	125.4	124.3		1.00885
24811350	201	271.1	268.8		1.00856
89854698	441	266.1	263.9		1.00834
56315703	232	271.7	269.7		1.00742
49643092	636	237.2	235.7		1.00636
49724325	904	82.46	82		1.00561
47202279	1067	222.5	221.3		1.00542
24782884	713	205.8	204.8		1.00488
26665730	1036	251.9	251		1.00359
24820277	870	241.6	241.3		1.00124
57258257	659	219	218.9		1.00046
49823499	202	273.3	273.3		1
56315714	236	268.1	268.3		0.999255
49730121	634	232.4	232.7		0.998711
857009	764	117.1	117.5		0.996596
49819650	213	269.6	271.4		0.993368
24829796	665	261.3	263.2		0.992781
49679735	428	129.2	130.2		0.99232
26658375	611	270.4	272.8		0.991202
7972193	782	84.68	85.46		0.990873
864916	860	124.1	125.7		0.987271
26659395	902	92.44	93.73		0.986237
57256349	1043	24.11	24.45		0.986094
49827239	265	218.2	221.9		0.983326
50086448	1051	138.5	140.9		0.982967
22412905	394	154.4	157.4		0.98094
89854590	737	237.8	242.8		0.979407
24812289	569	200.6	204.9		0.979014
24809697	159	197.9	202.3		0.97825
47200455	407	269.8	275.8		0.978245
14741773	922	110.8	113.4		0.977072
49644684	352	265.9	272.7		0.975064
57257665	294	272	279.5		0.973166
17412512	924	251.9	258.9		0.972963
7975134	968	222.7	229.1		0.972065
26663490	907	239.4	246.3		0.971985
49674161	641	257.2	265.4		0.969103
85272422	708	129	134.1		0.961969
57266025	992	149.3	155.6		0.959512
49824157	655	263	274.6		0.957757
49823716	937	190.3	199		0.956281
17410036	821	159.5	167.1		0.954518
24790045	921	151.2	158.5		0.953943
11532911	779	182.2	191.2		0.952929
50086602	632	258.7	271.8		0.951803
24802938	155	272.3	286.1		0.951765
51089733	419	267.8	282.3		0.948636
24820429	823	242.5	256		0.947266
26659098	351	268.9	284		0.946831
85200178	8	16.47	17.43		0.944923
51089910	167	70.14	74.42		0.942489
56422782	1013	275.3	292.5		0.941197
47194371	86	230.5	245.3		0.939666
22412960	822	260.9	278.3		0.937478
49643341	929	229.4	244.8		0.937092
22404557	966	189.4	202.4		0.935771
26665727	181	271	290.4		0.933196
24793086	147	246.1	264.1		0.931844
17513746	137	208.8	224.1		0.931727
47200606	208	126.2	135.7		0.929993
24817688	1078	237.7	256		0.928516
24812829	191	249.9	269.5		0.927273
56463170	925	253.1	274.1		0.923386
51089876	479	253.3	274.7		0.922097
87335287	622	169.8	184.6		0.919827
26660012	286	256.8	279.6		0.918455
26658762	18	134.6	146.6		0.918145
24827947	259	103.8	113.1		0.917772
22402652	255	249.1	271.6		0.917158
24819944	97	219.1	239.1		0.916353
47204117	545	253.5	276.7		0.916155
74373841	698	274.3	300.6		0.912508
24809386	886	261.5	287.3		0.910198
26663757	862	225.5	248.1		0.908908
24782511	958	248.9	274.4		0.90707
859151	297	103.2	114.1		0.90447
26660734	1017	187.1	206.9		0.904302
24818575	868	100.7	111.8		0.900716
49827805	722	245	272.5		0.899083
17433625	561	201.3	224.1		0.89826
4240669	686	197	219.5		0.897494
57262187	973	241.3	268.9		0.89736
56320888	959	199.4	223.1		0.89377
22408781	888	205.9	230.9		0.891728
47200991	739	217.4	245.4		0.885901
17408566	961	238.2	269.3		0.884515
14727639	918	128.4	145.8		0.880658
49828707	869	129.3	147.3		0.8778
56315276	1046	164.2	187.2		0.877137
855654	780	57.82	66.15		0.874074
26661911	864	244.2	279.4		0.874016
49648843	527	245.6	281.3		0.873089
57258152	192	223.7	257.9		0.86739
24837296	231	228.2	266.5		0.856285
22411905	996	92.27	107.9		0.855144
26732551	340	166.5	194.8		0.854723
89854606	608	264.7	309.8		0.854422
22413111	1079	249.3	291.8		0.854352
24782793	945	217.6	254.7		0.854338
24793943	824	120.7	141.3		0.854211
85199889	336	43.4	50.86		0.853323
47198350	193	244.9	287.2		0.852716
24791162	788	124.6	146.2		0.852257
14718818	718	195.6	229.9		0.850805
49667386	196	226.8	266.7		0.850394
24796288	28	126.7	149.3		0.848627
26666403	1038	156.1	184.1		0.847909
49681620	699	268.7	319		0.84232
24810933	678	233	277		0.841155
56463356	887	151	179.9		0.839355
24818007	252	138.9	165.5		0.839275
49824163	939	230.2	275.5		0.835572
56463547	1062	78.86	95.64		0.82455
24781162	858	136.1	165.3		0.823351
26664290	348	215.5	262.7		0.820327
26666693	725	90.74	110.7		0.819693
26729108	595	102.1	124.6		0.819422
17510358	1104	212.9	261.5		0.814149
26665731	871	127.1	156.3		0.81318
26732633	781	147.7	182.6		0.808872
49729254	728	103.5	128.3		0.806703
57260342	495	139.9	173.5		0.80634
49824155	867	119.8	149		0.804027
24806910	620	139.6	173.7		0.803685
22404537	1004	145.4	181		0.803315
56422374	741	183.7	229.5		0.800436
24805297	842	125.2	156.9		0.79796
49724707	876	172.1	215.9		0.797128
49726509	1022	228.9	287.8		0.795344
49644683	506	124.1	156.5		0.792971
49828126	878	198.1	252.4		0.784865
51087855	52	91.75	116.9		0.784859
57260470	624	185.7	237.2		0.782884
57261703	1000	114	145.9		0.781357
26665723	873	123.6	158.5		0.779811
47203658	197	121.2	155.8		0.77792
24813882	911	179	230.5		0.776573
56422205	688	258.1	332.5		0.776241
26659609	32	57.12	73.91		0.772832
49674689	854	59.82	77.77		0.769191
49670483	724	168	218.6		0.768527
57260077	1039	181.8	237.4		0.765796
24809199	1061	181.8	237.7		0.76483
24790018	1055	112.3	146.9		0.764466
17512359	863	238.6	312.6		0.763276
24781361	982	133.4	174.9		0.762722
24781297	786	91.74	120.6		0.760697
14740502	767	139.1	182.9		0.760525
22411872	848	226.4	298.3		0.758967
17385707	938	76.82	101.4		0.757594
11533020	1058	68.5	90.59		0.756154
22405406	43	73.15	96.74		0.756151
26664420	817	56.05	74.62		0.751139
17506941	318	171.2	228.6		0.748906
17385650	316	77.82	104.7		0.743266
4260154	738	136.5	184		0.741848
56320746	50	96.17	130.4		0.7375
24783294	979	86.29	117.1		0.736892
56422457	1049	182.5	247.8		0.736481
24829622	965	127.8	174.7		0.73154
26666589	1056	131.3	179.5		0.731476
17411560	692	163.2	223.8		0.729223
26658614	489	209.8	291.3		0.72022
85199941	304	37.12	51.58		0.719659
24810214	1060	102.4	145.2		0.705234
24805492	825	32.03	45.74		0.700262
26663492	204	90.04	129.6		0.694753
57262418	240	27.55	39.83		0.69169
24783730	752	143.1	207.4		0.689971
26660376	200	66.03	95.74		0.68968
16953942	382	121.6	176.6		0.688562
24808950	1054	168.6	245		0.688163
24802416	672	219.4	321.8		0.68179
57264469	717	135.7	199.2		0.681225
26729612	160	79.45	116.7		0.680805
26663192	256	101.2	149.1		0.678739
22408037	947	185.8	274.3		0.677361
49675007	128	88.6	131.3		0.674791
17508583	841	144.4	214.4		0.673507
49642690	1097	161.6	240.2		0.672773
49665952	833	199.5	297.8		0.669913
24792062	424	130	199.6		0.651303
26725274	121	87.57	136.1		0.643424
4256064	80	74.31	115.5		0.643377
49824154	1042	122.6	191.6		0.639875
24830257	990	109.6	171.9		0.63758
49733643	1087	176.3	280.8		0.627849
47200736	861	157.7	254.2		0.620378
24807381	875	36.2	58.56		0.618169
51087923	588	162.3	265.4		0.61153
24818678	165	63.76	104.5		0.610144
24808176	803	168.2	276		0.60942
24829938	844	94.57	155.9		0.606607
24802442	654	87.64	144.5		0.606505
24809040	689	107.3	177		0.606215
56463184	885	162	273.2		0.592972
856013	1066	27.97	47.4		0.590084
24840755	761	48.22	82.11		0.587261
26657606	909	141.8	243.4		0.58258
24805024	5	56.37	99.07		0.568992
47194809	284	157.9	281.3		0.561322
14727139	25	85.81	153		0.56085
26666443	652	123.4	222.6		0.554358
49822512	927	117.3	215		0.545581
49726249	235	49.42	92.08		0.536707
24781757	145	45.85	86.17		0.532088
49737140	1044	110.6	208.6		0.530201
85147356	1041	83.62	158.4		0.527904
24820792	956	63.08	119.5		0.527866
26659007	10	22.9	44.06		0.519746
51087217	1050	78.15	150.6		0.518924
51089540	1048	62.02	119.8		0.517696
4244215	1112	31.9	62.39		0.5113
57268021	809	27.4	54.22		0.505349
26726309	735	105.7	209.9		0.503573
24786849	277	109.3	218.3		0.500687
17505178	856	80.7	164.6		0.490279
26671444	1057	154.5	318.4		0.485239
24817406	744	31.03	64.69		0.479672
26725215	205	46.29	97.53		0.474623
49726246	931	104.9	221.3		0.474017
85272523	706	52.64	116.2		0.453012
24781837	647	65.37	144.6		0.452075
24841331	229	39.44	89.39		0.441213
51087929	550	76.02	175		0.4344
49736284	1113	53.76	130.2		0.412903
24792824	281	47.88	117.4		0.407836
51089502	1109	71.92	178		0.404045
26661226	278	57.17	141.7		0.403458
22410225	1080	15.78	39.54		0.39909
26666751	125	70.21	178.1		0.394217
24804753	984	64.16	167.1		0.383962
26730275	819	62.63	168		0.372798
24820787	274	28.64	77.83		0.367981
49646700	1012	60.72	169.5		0.35823
56320389	267	56.08	159.8		0.350939
24837152	1052	45.43	132.7		0.342351
22409850	882	43.81	132.3		0.331141
24810304	207	30.72	94.09		0.326496
24831841	1073	84.05	289.8		0.290028
56324718	705	89.49	321.7		0.278178
24779081	254	30.16	112.9		0.267139
50085976	1064	42.97	161.6		0.265903
24821451	980	34.99	134.6		0.259955
56320907	815	44.78	172.8		0.259144
56463596	795	39.36	158.2		0.248799
24807662	976	49.3	199.8		0.246747
24818530	3	29.1	119.6		0.243311
85199686	755	27.82	120		0.231833
49724239	1105	30.39	146.5		0.20744
56322691	1019	20.66	105.9		0.19509
24808858	1	58.5	312.6		0.18714
49827225	9	19.61	105.3		0.18623
26666864	227	48.69	268.8		0.181138
49668401	988	29.42	164		0.17939
51089123	835	33.07	191.7		0.172509
24811305	830	15.99	103.2		0.154942
16953086	341	27.84	181		0.153812
24812872	251	5.209	34.6		0.150549
57265837	897	5.037	34.64		0.14541
51086276	709	22.95	160.6		0.142902
56463046	849	24.91	185.9		0.133997
51086108	1053	20.75	217.4		0.0954462
51090123	977	18.11	199.6		0.0907315
85200066	771	1.901	21.44		0.088666
85199943	719	0.8838	10.85		0.0814562
51085908	707	12.2	170		0.0717647
14731075	852	8.551	134.2		0.0637183
26660018	884	8.379	149.5		0.0560468
51089504	253	10.79	199.8		0.054004
17413739	347	8.236	166.1		0.0495846
24817041	130	3.117	71.65		0.0435031
51089503	783	6.522	155.7		0.0418882
857611	991	1.748	42.16		0.0414611
26725810	1076	5.16	168.2		0.0306778
24829267	187	3.957	143.2		0.0276327
51086277	745	3.344	143.3		0.0233357
24823295	1015	2.549	112.9		0.0225775
51087904	978	3.947	183.4		0.0215213
57261791	220	0	1.96		0
57264549	269	0	6.651		0
4258029	720	0	167		0
57263991	736	0	14.4		0
57262424	754	0	2.901		0
24818000	828	0	163.7		0
49646648	905	0	285.9		0
47193876	960	0	172.2		0
57263858	1009	0	20.04		0
24784417	1010	0	129.1		0
49667299	1020	0	91.8		0
57266346	1025	0	22.79		0
49665816	1072	0	108.6		0
57255855	1088	0	6.02		0
24830337	1107	0	203.1		0

## Sheet: Cytotoxicity AUC >25
PubChem SID	Structure No	Ex vivo (AUC)	Cytotoxicity (AUC)
85200071	2	37.52	0
24805024	5	56.37	0
57257952	6	264.7	0
4262857	7	254.1	0
85200178	8	16.47	0
26659007	10	22.9	0
24786072	11	246	0
47194577	12	219.8	0
85200061	14	54.64	0
26658762	18	134.6	0
24809164	19	162.7	0
24823722	20	161.6	0
24790044	22	193.3	0
22404267	23	180.9	0
24814045	27	240.6	0
7969238	30	191.6	0
24781840	31	131.6	0
24794122	33	140.9	0
22415986	35	190.8	0
57266703	38	44.56	0
56320724	42	206.3	0
22405406	43	73.15	0
17509520	45	96.46	0
57256354	46	65.64	0
49727042	47	156.1	0
57267741	48	25.52	0
4246748	51	194.7	0
7974673	53	267	0
51087863	54	144.3	0
17410947	55	268.4	0
17407674	57	217.5	0
4250753	59	257.1	0
57258318	66	224.2	0
24796522	67	273.7	0
85200018	68	44.83	0
57263505	70	34.54	0
17508173	71	266.3	0
89855445	72	233.5	0
4255321	75	183.1	0
4257326	76	134.9	0
17412718	78	267.5	0
26727117	82	232	0
26662869	83	147.9	0
26661561	84	271.5	0
24825275	85	129.2	0
47194371	86	230.5	0
24811457	87	273.3	0
24828847	88	265	0
24836683	90	271.3	0
87334203	92	271.2	0
24823103	96	221.6	0
7975439	98	120.6	0
14726080	99	218	0
56422772	100	253.4	0
7972627	103	222	0
7974886	104	243.3	0
17414988	105	233.1	0
17506873	109	234.6	0
24818269	110	212.7	0
17510278	111	231.3	0
24806855	112	257.4	0
17508454	113	268.1	0
17387080	114	238.2	0
17504696	115	220.7	0
22400585	117	168.7	0
14740599	118	277.6	0
17409025	120	271.7	0
49664925	123	106.6	0
17432292	124	266	0
17413054	126	156.8	0
24815907	127	169.4	0
49675007	128	88.6	0
49667036	129	124.5	0
22400536	131	243.3	0
24809150	133	108.4	0
24805912	134	244.5	0
47201893	139	262.7	0
4263997	140	139.8	0
47199007	141	245.3	0
24783255	143	263	0
14723550	144	226.3	0
22404538	146	257.1	0
26666200	150	97.78	0
24792771	151	119.8	0
49827706	152	269.1	0
24808382	153	273.6	0
24802938	155	272.3	0
49724504	158	217.5	0
24809697	159	197.9	0
24822809	169	272.6	0
49642186	184	242.7	0
24824416	185	196.1	0
24829267	187	3.957	0
24811350	201	271.1	0
57256148	216	67.49	0
85199094	218	15.82	0
56315703	232	271.7	0
47201809	242	207.9	0
24798210	246	275.1	0
17386285	248	108.8	0
17388271	250	233	0
85200043	258	29.85	0
49819472	263	274.3	0
85198968	264	144	0
49827239	265	218.2	0
85270141	266	263.2	0
24820787	274	28.64	0
26658783	280	256.4	0
26667002	282	185.9	0
49640768	290	144.5	0
14719232	295	129.6	0
859151	297	103.2	0
57267661	298	56.66	0
847983	299	239.7	0
47194512	309	267.3	0
17412721	312	214.5	0
26666151	313	262	0
17385650	316	77.82	0
26671553	317	215.5	0
17433716	320	178.6	0
24806295	327	257.5	0
57255846	328	46.15	0
57255901	330	30.72	0
22407826	331	265.1	0
57255810	332	60.15	0
22404385	350	262.7	0
49667734	354	234.5	0
26663489	359	275.4	0
24834039	364	234.9	0
85199905	367	147.6	0
16953539	370	240.6	0
49823728	374	271.7	0
56317647	375	253.3	0
49667475	377	209.5	0
49679287	378	195.4	0
14732417	379	182.1	0
24791998	380	242.9	0
24817039	386	261.8	0
57264438	388	136.7	0
57267502	389	271.4	0
57265645	391	114.8	0
57262634	393	119.3	0
22412905	394	154.4	0
85269682	395	165.6	0
24822695	396	214.8	0
85200185	397	126	0
14728874	402	225.1	0
4258646	403	188.9	0
57255904	405	94.33	0
47200455	407	269.8	0
49735861	409	257.1	0
47194451	411	273.3	0
56320853	412	231.3	0
56324848	413	195.6	0
49718175	414	271.5	0
49817155	422	259.5	0
85198636	427	159.3	0
49679735	428	129.2	0
57263087	429	135.3	0
22404416	433	265.5	0
24830366	434	246.7	0
22403181	435	271.1	0
4264015	439	213.6	0
26665745	442	156.2	0
57255845	443	135.6	0
49671898	447	213.7	0
49670632	449	243.3	0
14742343	450	164.9	0
57260866	456	157.5	0
89855441	457	258.2	0
85199915	458	165.2	0
89854605	459	253.5	0
56422499	468	118.2	0
24829893	469	199.2	0
56317206	470	161.3	0
17510165	471	195.9	0
24801337	472	268.2	0
26657453	474	218.7	0
4257358	477	232.5	0
49673770	481	199.6	0
49648582	482	171.4	0
49720611	483	233.7	0
26665898	487	173.5	0
17387355	488	212.3	0
26658614	489	209.8	0
17505926	490	270.1	0
861737	493	152	0
57266747	494	58.09	0
57260342	495	139.9	0
57265392	496	124	0
17515503	507	259.7	0
26662255	508	274.7	0
26726350	583	255.5	0
47195965	585	268.3	0
22404072	587	199.2	0
24811795	599	251.8	0
4254874	618	262.7	0
49730121	634	232.4	0
24820849	731	217	0
24787850	746	138.3	0
85149033	758	167	0
17412740	776	247.1	0
49726231	778	211.8	0
57263026	283	32.75	0.3182
22412532	157	273.5	0.4414
24791162	788	124.6	0.6147
56422374	741	183.7	0.7037
26658440	743	83.74	0.7286
24812829	191	249.9	0.7546
57268213	773	68.92	1.251
17409772	93	147.2	1.577
49670483	724	168	1.589
57257665	294	272	1.82
49670418	726	261.5	1.913
57263754	296	89.38	1.941
17509522	601	231.4	2.009
49666160	520	91.01	2.14
24783020	649	195	2.257
26666164	600	128.8	2.472
47194572	704	251.2	2.591
24790017	65	176.3	2.606
85199893	300	94.45	2.638
57261305	36	211.9	2.643
17512969	787	136.5	2.703
49680490	612	258	2.723
4255422	774	211.5	2.803
17409786	122	172.2	2.96
22415308	41	221.6	2.997
22415578	772	121.8	3.133
57256359	61	53.8	3.257
24812025	138	227.7	3.258
85199889	336	43.4	3.272
24792824	281	47.88	3.318
85273725	217	272.2	3.531
24819944	97	219.1	3.563
47198558	610	194.5	3.599
49674053	650	167.6	3.616
57255815	775	36.18	3.65
26670088	357	203.2	3.782
24793073	329	269	3.789
24816026	148	245.8	3.805
24813857	108	84.36	3.907
4258811	475	222	3.91
26661226	278	57.17	3.937
4259730	714	233.6	3.977
4264158	249	223.1	4.022
57262417	326	78.67	4.39
47204377	371	150.8	4.424
26660488	715	257.7	4.445
7978295	410	248.4	4.449
57256000	334	44.83	4.476
85269452	387	83.05	4.502
85200194	554	108	4.708
57265214	212	60.19	4.877
49668690	537	145.9	5.054
49819121	21	186.2	5.119
17388511	538	167.3	5.131
24804643	522	199.6	5.135
14732319	63	87.99	5.207
14731096	107	142.4	5.655
24783710	60	230.3	5.713
24811789	415	259.6	5.731
24785692	476	262.1	5.79
57266914	190	17	6.336
24837296	231	228.2	6.407
49673069	609	191.9	6.53
56321815	234	227	6.619
89852641	454	251.6	6.695
26661559	188	262.8	6.799
85199774	322	38.92	6.999
57255813	365	97.26	7.088
56422205	688	258.1	7.134
57257416	230	206.8	7.253
26660012	286	256.8	7.403
26731080	597	101.9	7.587
26660376	200	66.03	7.677
50086576	730	204.3	7.743
22403926	333	191.3	7.872
24803475	106	92.75	7.882
85148756	215	257.3	7.957
26663490	907	239.4	8.109
89854926	478	263.7	8.148
24818267	791	119.4	8.239
89854872	461	235	8.273
865168	757	214.7	8.354
49642787	759	167.8	8.417
57255924	268	63.23	8.482
17386541	372	260.7	8.631
14732610	452	165.6	8.651
14721645	293	267.6	8.663
26660423	666	221.5	8.724
24781297	786	91.74	8.748
24791169	790	87.14	8.856
26659609	32	57.12	8.928
51086828	156	245.6	8.977
89854698	441	266.1	8.998
17505923	804	83.83	9.001
26732633	781	147.7	9.011
24790046	358	194	9.03
74373841	698	274.3	9.088
85199091	238	33.67	9.129
50086602	632	258.7	9.363
26671420	436	185.9	9.374
24812894	521	225.6	9.393
24818530	3	29.1	9.549
49819650	213	269.6	9.687
4254499	712	25.92	9.864
50086384	460	272	9.955
57255706	426	111.6	10.01
22403283	794	122.1	10.02
85199380	262	205	10.08
17387086	727	242.5	10.08
49716683	180	225.3	10.12
17505932	594	254.5	10.12
24817041	130	3.117	10.13
56315714	236	268.1	10.44
24825644	257	216.9	10.56
24821588	553	265.2	10.57
24780625	136	202.7	10.65
24806926	509	276.1	10.82
47200991	739	217.4	11.11
85268044	756	135.3	11.12
24814417	552	121.8	11.16
49736402	1093	191	11.16
24830639	551	233.5	11.24
51085908	707	12.2	11.28
49823499	202	273.3	11.31
49822556	762	119.6	11.32
16953942	382	121.6	11.37
24810304	207	30.72	11.46
26664290	348	215.5	11.5
85200066	771	1.901	11.53
17402518	437	221.2	11.72
57263678	270	73.71	11.85
24787762	275	265.3	11.92
57264405	793	108.8	12.28
24838072	49	198.2	12.41
17432436	62	123.7	12.52
26660212	64	205.5	12.52
57255898	711	244.4	12.66
51086276	709	22.95	12.74
47194809	284	157.9	12.81
24789327	530	232.9	13.02
24782884	713	205.8	13.34
85272422	708	129	13.41
24781757	145	45.85	13.66
47204617	797	199.7	13.74
22409498	497	202.7	13.81
49670599	361	257.3	13.82
24783599	418	267.8	13.82
49672874	453	268.6	13.96
49825976	154	228.1	14
51089504	253	10.79	14.17
14745148	723	130.1	14.24
17513746	137	208.8	14.32
26671210	562	271.6	14.39
24841014	101	142.6	14.47
24814047	792	165	14.49
17506941	318	171.2	14.63
51089910	167	70.14	14.73
14725015	524	192.9	14.78
14731660	567	163	14.8
17402641	1084	120.1	15
4256568	287	262.7	15.07
14740999	765	139.8	15.24
49641998	285	155.3	15.24
22402652	255	249.1	15.38
89853451	440	218.1	15.64
857009	764	117.1	15.81
17406935	526	268.3	16.05
57262087	463	255.2	16.13
26729108	595	102.1	16.37
57267166	464	144.2	16.43
85199686	755	27.82	16.63
24827947	259	103.8	16.75
22414679	163	226.2	16.77
49648918	392	180.5	16.86
26729601	288	186	17.26
85200019	420	105.9	17.33
57267538	302	40.57	17.46
7972193	782	84.68	17.46
24779081	254	30.16	17.47
26666349	763	110.8	17.52
4258694	1082	220.2	17.64
17432628	635	274.9	17.83
16952601	102	266.1	18.01
26660734	1017	187.1	18.16
51088024	1099	233.9	18.18
85199941	304	37.12	18.36
24783021	742	167.7	18.61
57258257	659	219	18.71
24820429	823	242.5	19.02
47200717	431	235.2	19.12
863681	243	106	19.35
24812289	569	200.6	19.42
22413294	177	260.4	19.42
4241309	162	142.7	19.43
4261596	408	214.1	19.48
14728892	168	267.4	19.55
17402515	639	273.5	19.65
14729175	810	19.49	20.04
17516740	525	275.8	20.09
7970447	807	117.2	20.1
24802416	672	219.4	20.17
26659098	351	268.9	20.23
24823913	805	257.5	20.58
26665209	183	139.1	20.64
57266394	16	238.8	20.71
57268472	173	75.09	21.17
87335288	492	107.9	21.29
11532950	777	112.6	21.41
14725781	360	158.9	21.6
861934	1070	246.7	21.67
57264549	269	0	21.86
85147351	241	97.99	22.14
24787517	523	261.8	22.16
50086555	546	166.2	22.32
57260327	214	265.6	22.38
49668507	1108	156.8	22.54
22410225	1080	15.78	22.69
51089360	648	227.4	22.7
4260154	738	136.5	22.83
24788994	607	220.5	22.9
49716586	703	198.8	22.94
17401905	172	271.4	23.04
47202578	272	66.19	23.15
49666217	451	210.6	23.15
57255814	260	34.55	23.2
26664161	356	122.2	23.33
26663492	204	90.04	23.44
17387399	174	263.6	23.49
85200174	1085	58.16	23.53
51087855	52	91.75	23.66
24790049	616	174.3	23.74
22411359	384	154.2	23.75
24782508	510	173.5	24.04
24796288	28	126.7	24.06
56318421	760	255.9	24.07
85200069	480	132.4	24.12
14740019	511	155.4	24.27
57258275	1001	45.33	24.35
26728251	664	273.8	24.41
14724773	1114	113	24.42
26729612	160	79.45	24.46
57261791	220	0	24.56
4258342	325	165	25.14
49827805	722	245	25.29
26665358	872	195.8	25.32
4240669	686	197	25.74
56323090	58	119.1	25.85
17517377	491	104.9	25.91
85199962	1033	64.22	25.94
17506534	1115	232.7	26.03
49824157	655	263	26.1
24820666	498	125.8	26.52
49733643	1087	176.3	26.82
22404043	766	197.2	27.43
11532911	779	182.2	27.47
49729986	1016	231.2	27.69
57264868	661	104.3	27.91
49667386	196	226.8	27.97
24810933	678	233	28.06
49678942	626	240.4	28.2
855654	780	57.82	28.36
57268021	809	27.4	28.44
24812617	519	242.6	28.76
17514983	1032	270.1	28.92
56320746	50	96.17	29.02
17507442	1098	159.6	29.11
856011	466	120.6	29.34
47195246	465	159	30.02
49674689	854	59.82	30.11
17410036	821	159.5	30.21
24808858	1	58.5	30.33
57262651	324	23.86	30.37
22404542	733	254.6	30.43
24790047	305	235.9	30.65
87335287	622	169.8	30.73
17411622	838	266.3	31.12
47197552	369	231.5	31.13
22408803	568	230.4	31.25
24794853	615	86.77	31.37
26727361	306	179.4	31.54
89850689	570	202.8	31.55
858439	219	95.35	31.72
26671005	748	144	32.15
17412512	924	251.9	32.16
89856159	244	214.2	32.29
85272429	695	190.9	32.4
17386061	769	174.1	32.57
22403502	696	257.7	32.6
17511061	850	193.7	32.65
17433624	690	267.2	32.7
56463596	795	39.36	32.73
47203405	417	222	32.9
24797072	239	87.8	32.91
17388109	630	247.3	33.16
17386539	606	271.3	33.23
47203658	197	121.2	33.33
51086277	745	3.344	33.4
85273723	923	258.9	33.41
22415516	621	244.3	33.44
863272	432	216.1	33.47
24818820	645	247.4	33.68
22408180	1035	237.3	33.8
47202279	1067	222.5	33.91
87334079	337	154	33.94
24789165	563	190.1	33.96
22414748	564	268.7	34.38
49727431	535	265.7	34.39
56324991	663	259.1	34.47
24793086	147	246.1	34.48
26663357	307	142.7	34.55
47195113	631	240.5	34.56
14741114	651	172	34.7
49675919	416	131.3	34.78
26725274	121	87.57	34.96
24816560	540	270.3	34.96
47196178	700	272.7	35.29
49642346	292	150.4	35.31
49724113	182	176.3	35.42
17504133	969	230.8	35.56
24824575	684	247.6	35.57
49649462	572	267.1	36
26665727	181	271	36.07
49824164	623	243.6	36.18
17433320	223	209.4	36.2
57262418	240	27.55	36.29
26666751	125	70.21	36.61
26666693	725	90.74	36.63
49670723	499	201.7	36.68
57261368	34	161.7	36.74
89854984	400	199.9	36.75
26663192	256	101.2	37.02
17410502	166	115	37.13
49644684	352	265.9	37.21
14738230	716	48.9	37.44
22408204	1086	190	37.54
47204545	702	273.1	37.58
24817406	744	31.03	37.99
24808176	803	168.2	38.08
24782959	658	177	38.17
14724910	605	212.7	38.27
57264710	749	11.25	38.4
47198191	226	250.6	38.45
17406580	500	219.6	38.56
57265582	175	64.95	38.6
24831841	1073	84.05	38.71
57257440	811	229.5	38.77
11532957	1068	153	38.78
47198248	1069	220.8	38.82
57264488	4	199.2	38.85
843329	660	203.4	38.94
863592	951	196.2	39.11
49675949	558	114.1	39.13
24819048	485	201.2	39.31
4265047	512	263.6	39.31
22413111	1079	249.3	39.39
57255855	1088	0	39.91
49735642	900	191.9	40
26725810	1076	5.16	40.06
22415320	1102	206.2	40.13
24826009	211	259.6	40.4
74373774	901	264.1	40.4
16953086	341	27.84	40.43
4256064	80	74.31	40.58
22406887	802	9.469	40.6
22412960	822	260.9	40.86
14727159	808	31.5	40.96
856013	1066	27.97	41.11
57258216	44	192.3	41.51
14739064	164	229.7	41.62
26666541	1059	232.9	41.64
24792184	820	50.68	41.95
57256331	734	101.8	42.03
24825185	1095	227.6	42.32
4259472	502	238.8	42.48
49640746	1018	113.2	42.61
4259151	603	255.3	42.65
14738822	592	198.4	42.74
47198903	629	254.1	42.79
24813005	855	249.7	42.82
49642517	593	151.2	42.87
14746329	683	187	42.91
49729254	728	103.5	42.97
7973020	953	159.2	43.06
26726309	735	105.7	43.17
14735725	582	227.7	43.32
22408544	826	164	43.52
49674839	1103	106.9	44.17
57258752	518	93.4	44.35
864581	656	251.3	44.39
85199813	646	90.32	44.48
22403142	818	219.5	44.81
57266346	1025	0	45.14
47198350	193	244.9	45.18
26660297	891	218.6	45.31
56463462	732	159.6	45.46
17505178	856	80.7	45.65
22409850	882	43.81	45.74
26658375	611	270.4	46.16
7976876	697	192.9	46.22
89853757	750	119.1	46.53
22406358	890	201.1	46.7
26661845	541	271	46.85
89854606	608	264.7	47.12
49717105	547	214.4	47.16
49643092	636	237.2	47.25
24831146	505	127	47.34
7975134	968	222.7	47.51
855677	559	116.7	47.6
49675227	935	215.9	47.74
49821487	1101	264	47.84
14740502	767	139.1	47.98
49680107	514	262.5	47.99
51087886	1031	39.39	48.01
26665731	871	127.1	48.43
49648843	527	245.6	48.45
49676351	596	224.6	48.47
49677720	839	254.3	48.5
24796806	917	263.4	48.63
24817688	1078	237.7	48.67
24829796	665	261.3	48.72
26664328	677	143.2	48.86
17385707	938	76.82	48.93
56321735	1071	119.2	48.98
14734160	1116	181.6	49.08
24840755	761	48.22	49.31
24794653	1092	241.1	50.49
7977549	401	213.7	50.54
26670851	503	276.6	50.55
26659400	579	174.7	51.29
17413672	932	206.1	51.35
17388563	970	13.81	51.52
49827225	9	19.61	51.87
11533020	1058	68.5	52.1
16953847	834	204.3	52.18
57261703	1000	114	52.47
14727013	812	86.73	52.48
85147359	625	199.5	52.71
85147354	662	210.9	52.71
26659382	548	137.4	53.02
24841331	229	39.44	53.16
14727139	25	85.81	53.17
17406625	827	211.4	53.34
24807469	1075	95.21	53.41
57262424	754	0	53.56
17413225	993	211.6	53.67
24818431	161	79.44	53.99
24784417	1010	0	54.5
24787324	1090	43.09	54.63
17517026	557	176.3	54.78
4265571	1094	219.8	54.83
26726897	670	218.8	55.06
7974176	580	219.7	55.1
24783947	1100	227.5	55.28
4240633	1081	212.1	55.48
17506446	555	206.2	55.9
24788513	883	163.1	56.26
49724558	908	224.6	56.42
22413343	954	98.09	56.65
17508045	362	202.3	56.74
26659395	902	92.44	56.78
4247553	448	156.9	57.08
24810600	785	235	57.14
51089503	783	6.522	57.26
24780494	628	250.7	57.36
14727766	916	102.1	57.48
24785419	798	211.1	58.16
22415147	589	174.3	58.33
56423660	515	150.9	58.36
24780092	1096	242.1	58.46
17410063	669	202.7	58.7
24809199	1061	181.8	58.72
24818007	252	138.9	58.76
57263858	1009	0	58.89
89850957	532	262.6	58.91
24787401	866	93.48	59.03
51089876	479	253.3	59.31
24802442	654	87.64	60
49823716	937	190.3	60.07
24792062	424	130	60.09
14718818	718	195.6	60.34
24802301	581	223.6	60.53
47202575	516	271.6	60.57
22408781	888	205.9	60.67
49734165	425	104.1	61.48
56463547	1062	78.86	62.14
24793943	824	120.7	62.25
56422457	1049	182.5	62.33
56320922	542	270.7	62.45
24807381	875	36.2	62.71
49681620	699	268.7	62.8
47199032	575	123	63.54
14743013	813	115	63.57
49820258	889	184.9	63.57
4244215	1112	31.9	63.78
14727355	857	213.1	63.96
17402911	859	193.9	64.38
24792057	531	233.1	64.54
24799095	517	190.7	64.73
49724325	904	82.46	64.75
49674161	641	257.2	64.94
22404537	1004	145.4	65.02
851938	936	192.9	65.1
26666403	1038	156.1	65.11
57266020	899	31.88	65.31
89854590	737	237.8	65.46
57258918	999	56.89	65.53
49724239	1105	30.39	65.56
56320728	840	231.9	65.86
85198697	997	31	66.23
24783343	574	244.6	66.25
26665723	873	123.6	66.49
4262187	619	184.9	66.51
47204117	545	253.5	66.88
56463184	885	162	67
49643053	627	261.6	67.77
49829278	590	189.2	68.16
49724707	876	172.1	68.33
49644683	506	124.1	68.95
24840633	1027	195.3	68.96
49817461	680	130.6	69.11
17433625	561	201.3	69.13
47202719	721	233.8	69.23
14726142	604	193.9	69.61
22408037	947	185.8	70.77
24809827	1063	194.3	71.32
51087923	588	162.3	71.46
24823295	1015	2.549	71.47
14725276	565	197.2	71.68
26666443	652	123.4	72.68
57256145	1003	28.65	73.01
49674413	933	88.64	73.1
26729278	643	141.5	73.3
855829	642	208.1	73.5
24809386	886	261.5	73.89
57261357	1002	151.2	73.92
17505465	910	190.5	73.97
57260077	1039	181.8	74.68
24789982	543	203.3	74.85
50085898	676	61.33	75.04
24792986	950	241.7	75.31
57258152	192	223.7	75.37
14738910	962	215.9	75.59
26661887	853	239.9	75.7
57257832	903	235.5	76.04
24796286	1021	194.5	76.2
49649757	906	174.1	76.41
17413739	347	8.236	76.48
47200606	208	126.2	76.56
47199563	224	239.3	77.57
24805297	842	125.2	77.7
24820277	870	241.6	77.91
17411560	692	163.2	78.3
24813850	1029	165.5	78.31
17510358	1104	212.9	78.58
85301899	657	84.8	78.64
24780963	995	134.3	78.81
26728906	691	230.8	79.06
24811305	830	15.99	79.3
17412935	926	174.2	79.69
24786849	277	109.3	79.78
14726776	892	11.94	79.9
56463046	849	24.91	80.25
864916	860	124.1	80.3
22405317	972	260.4	80.61
22416195	930	115.4	80.9
56320708	1005	242.1	81.35
24812945	964	209.8	81.58
85303739	934	253.7	81.73
47200736	861	157.7	81.86
56463001	504	204.6	81.94
17514810	915	243.2	82.21
24789427	681	191.7	82.23
24790018	1055	112.3	82.63
56314870	998	35.66	82.8
26658842	768	181	84.1
24804753	984	64.16	84.17
49824155	867	119.8	85.4
24781361	982	133.4	85.48
51089733	419	267.8	85.49
51089502	1109	71.92	85.85
56463170	925	253.1	86.32
24810214	1060	102.4	86.75
24821289	846	83.8	86.92
51089123	835	33.07	86.99
14739866	881	79.49	87.18
24830337	1107	0	87.23
863795	1011	154.2	88.13
49726856	573	125.4	88.45
49737140	1044	110.6	88.69
24818678	165	63.76	88.78
49726249	235	49.42	88.8
49824163	939	230.2	88.99
24783730	752	143.1	89.07
56320888	959	199.4	89.08
26730275	819	62.63	90.04
56320389	267	56.08	90.39
24809955	914	106.4	90.59
49828707	869	129.3	90.67
26670484	799	176.7	91.17
56463179	831	40.65	91.33
51087217	1050	78.15	91.52
14735118	576	66.85	92.71
56422782	1013	275.3	92.82
24818575	868	100.7	92.93
24784491	549	209.8	93.13
22404557	966	189.4	93.83
49729260	421	197.3	93.97
4246775	971	226	94.03
14728320	949	237.3	94.41
87349379	462	137.9	94.94
26664361	225	54.64	94.97
14741773	922	110.8	95.33
49824154	1042	122.6	95.34
85199943	719	0.8838	95.57
57263991	736	0	96.03
57265371	1047	24.4	96.04
26671444	1057	154.5	96.14
26665730	1036	251.9	96.34
56322691	1019	20.66	96.77
24812872	251	5.209	97.46
26663757	862	225.5	97.56
57264469	717	135.7	97.63
17512359	863	238.6	97.88
24782511	958	248.9	97.95
4248662	845	224.2	98
85147356	1041	83.62	98.77
49726509	1022	228.9	98.86
57255899	989	73.96	98.99
14727639	918	128.4	99.48
50086448	1051	138.5	100.2
57256322	975	55.24	100.6
26660018	884	8.379	100.7
22411905	996	92.27	101.3
26666589	1056	131.3	101.5
49665816	1072	0	101.9
49646700	1012	60.72	102.1
857611	991	1.748	102.6
49824149	874	161.6	103
17408566	961	238.2	103.1
49726246	931	104.9	104.4
57265837	897	5.037	104.7
26657606	909	141.8	104.9
24803451	832	181.9	104.9
17387315	529	240.9	105.6
4255946	940	251.4	105.8
24805492	825	32.03	106
24829938	844	94.57	106.7
57262187	973	241.3	106.8
14739543	894	218.7	107
51087929	550	76.02	107.4
49736284	1113	53.76	107.9
7965344	693	231.8	108
56463356	887	151	108.1
26664781	1014	259.7	108.3
56316819	981	95.2	108.4
85272523	706	52.64	108.7
49828126	878	198.1	108.8
87334099	1045	272.3	110.1
24783294	979	86.29	110.3
49672478	673	238.6	110.6
852009	942	174.8	110.9
855650	1007	246.4	112.1
87334159	987	220.7	112.6
26730118	1040	137.6	113
17510363	637	230.1	113.3
24828373	986	93.99	113.6
24806910	620	139.6	116.6
49729246	534	144.2	116.8
51087904	978	3.947	117.8
26725215	205	46.29	118.3
26666864	227	48.69	118.8
57256349	1043	24.11	118.9
14736345	640	237.8	119
50085976	1064	42.97	119.6
47195001	879	123.3	119.7
14729464	837	148.7	120.3
24837680	209	137.8	120.4
26732551	340	166.5	120.6
24790045	921	151.2	121.4
47201794	544	226.5	122.6
17386538	895	173.3	123.2
51090123	977	18.11	123.8
24821451	980	34.99	123.8
24820792	956	63.08	123.9
49667299	1020	0	124.6
24830257	990	109.6	125.3
57268063	847	48.83	126.5
51089540	1048	62.02	127.6
24837152	1052	45.43	128
49675992	577	211.1	128
24808950	1054	168.6	128.7
24809040	689	107.3	129.2
24784989	800	111.2	134.5
7975380	913	104.9	134.6
24782793	945	217.6	135.2
49665952	833	199.5	137
24818000	828	0	139.5
17387598	176	35.07	139.5
56315276	1046	164.2	141.3
49646648	905	0	143
49823474	941	182.1	143.8
26664420	817	56.05	145.1
49642690	1097	161.6	146.2
49718188	591	117	146.9
24829622	965	127.8	147.3
49641071	513	251.6	149.7
49643341	929	229.4	151.1
24781837	647	65.37	154.8
26660913	943	193.5	155.2
49822512	927	117.3	156.3
14731075	852	8.551	156.8
49668401	988	29.42	159.5
51086108	1053	20.75	161.4
56324718	705	89.49	165.3
24813882	911	179	165.8
14737070	528	167.5	171.2
56320907	815	44.78	171.8
24782097	893	117	174.9
17508583	841	144.4	176
4258029	720	0	178.8
24808475	994	149.1	179.5
24781162	858	136.1	185.5
24807662	976	49.3	186.5
57260470	624	185.7	189.9
57266025	992	149.3	207.8
17432979	928	154.9	209.5
22411872	848	226.4	215.3
17515507	912	236.6	227.8
47193876	960	0	236
14724549	944	221.5	237
49676618	880	167.6	238
26661911	864	244.2	244

## Sheet: Selectivity Index >1
PubChem SID	Structure No	Ex vivo (AUC)	Cytotoxicity (AUC)	Selectivity Index		Those in red indicates selectivity index greater than one
85200071	2	37.52	0	#DIV/0!
24805024	5	56.37	0	#DIV/0!
57257952	6	264.7	0	#DIV/0!
4262857	7	254.1	0	#DIV/0!
85200178	8	16.47	0	#DIV/0!
26659007	10	22.9	0	#DIV/0!
24786072	11	246	0	#DIV/0!
47194577	12	219.8	0	#DIV/0!
85200061	14	54.64	0	#DIV/0!
26658762	18	134.6	0	#DIV/0!
24809164	19	162.7	0	#DIV/0!
24823722	20	161.6	0	#DIV/0!
24790044	22	193.3	0	#DIV/0!
22404267	23	180.9	0	#DIV/0!
24814045	27	240.6	0	#DIV/0!
7969238	30	191.6	0	#DIV/0!
24781840	31	131.6	0	#DIV/0!
24794122	33	140.9	0	#DIV/0!
22415986	35	190.8	0	#DIV/0!
57266703	38	44.56	0	#DIV/0!
56320724	42	206.3	0	#DIV/0!
22405406	43	73.15	0	#DIV/0!
17509520	45	96.46	0	#DIV/0!
57256354	46	65.64	0	#DIV/0!
49727042	47	156.1	0	#DIV/0!
57267741	48	25.52	0	#DIV/0!
4246748	51	194.7	0	#DIV/0!
7974673	53	267	0	#DIV/0!
51087863	54	144.3	0	#DIV/0!
17410947	55	268.4	0	#DIV/0!
17407674	57	217.5	0	#DIV/0!
4250753	59	257.1	0	#DIV/0!
57258318	66	224.2	0	#DIV/0!
24796522	67	273.7	0	#DIV/0!
85200018	68	44.83	0	#DIV/0!
57263505	70	34.54	0	#DIV/0!
17508173	71	266.3	0	#DIV/0!
89855445	72	233.5	0	#DIV/0!
4255321	75	183.1	0	#DIV/0!
4257326	76	134.9	0	#DIV/0!
17412718	78	267.5	0	#DIV/0!
26727117	82	232	0	#DIV/0!
26662869	83	147.9	0	#DIV/0!
26661561	84	271.5	0	#DIV/0!
24825275	85	129.2	0	#DIV/0!
47194371	86	230.5	0	#DIV/0!
24811457	87	273.3	0	#DIV/0!
24828847	88	265	0	#DIV/0!
24836683	90	271.3	0	#DIV/0!
87334203	92	271.2	0	#DIV/0!
24823103	96	221.6	0	#DIV/0!
7975439	98	120.6	0	#DIV/0!
14726080	99	218	0	#DIV/0!
56422772	100	253.4	0	#DIV/0!
7972627	103	222	0	#DIV/0!
7974886	104	243.3	0	#DIV/0!
17414988	105	233.1	0	#DIV/0!
17506873	109	234.6	0	#DIV/0!
24818269	110	212.7	0	#DIV/0!
17510278	111	231.3	0	#DIV/0!
24806855	112	257.4	0	#DIV/0!
17508454	113	268.1	0	#DIV/0!
17387080	114	238.2	0	#DIV/0!
17504696	115	220.7	0	#DIV/0!
22400585	117	168.7	0	#DIV/0!
14740599	118	277.6	0	#DIV/0!
17409025	120	271.7	0	#DIV/0!
49664925	123	106.6	0	#DIV/0!
17432292	124	266	0	#DIV/0!
17413054	126	156.8	0	#DIV/0!
24815907	127	169.4	0	#DIV/0!
49675007	128	88.6	0	#DIV/0!
49667036	129	124.5	0	#DIV/0!
22400536	131	243.3	0	#DIV/0!
24809150	133	108.4	0	#DIV/0!
24805912	134	244.5	0	#DIV/0!
47201893	139	262.7	0	#DIV/0!
4263997	140	139.8	0	#DIV/0!
47199007	141	245.3	0	#DIV/0!
24783255	143	263	0	#DIV/0!
14723550	144	226.3	0	#DIV/0!
22404538	146	257.1	0	#DIV/0!
26666200	150	97.78	0	#DIV/0!
24792771	151	119.8	0	#DIV/0!
49827706	152	269.1	0	#DIV/0!
24808382	153	273.6	0	#DIV/0!
24802938	155	272.3	0	#DIV/0!
49724504	158	217.5	0	#DIV/0!
24809697	159	197.9	0	#DIV/0!
24822809	169	272.6	0	#DIV/0!
49642186	184	242.7	0	#DIV/0!
24824416	185	196.1	0	#DIV/0!
24829267	187	3.957	0	#DIV/0!
24811350	201	271.1	0	#DIV/0!
57256148	216	67.49	0	#DIV/0!
85199094	218	15.82	0	#DIV/0!
56315703	232	271.7	0	#DIV/0!
47201809	242	207.9	0	#DIV/0!
24798210	246	275.1	0	#DIV/0!
17386285	248	108.8	0	#DIV/0!
17388271	250	233	0	#DIV/0!
85200043	258	29.85	0	#DIV/0!
49819472	263	274.3	0	#DIV/0!
85198968	264	144	0	#DIV/0!
49827239	265	218.2	0	#DIV/0!
85270141	266	263.2	0	#DIV/0!
24820787	274	28.64	0	#DIV/0!
26658783	280	256.4	0	#DIV/0!
26667002	282	185.9	0	#DIV/0!
49640768	290	144.5	0	#DIV/0!
14719232	295	129.6	0	#DIV/0!
859151	297	103.2	0	#DIV/0!
57267661	298	56.66	0	#DIV/0!
847983	299	239.7	0	#DIV/0!
47194512	309	267.3	0	#DIV/0!
17412721	312	214.5	0	#DIV/0!
26666151	313	262	0	#DIV/0!
17385650	316	77.82	0	#DIV/0!
26671553	317	215.5	0	#DIV/0!
17433716	320	178.6	0	#DIV/0!
24806295	327	257.5	0	#DIV/0!
57255846	328	46.15	0	#DIV/0!
57255901	330	30.72	0	#DIV/0!
22407826	331	265.1	0	#DIV/0!
57255810	332	60.15	0	#DIV/0!
22404385	350	262.7	0	#DIV/0!
49667734	354	234.5	0	#DIV/0!
26663489	359	275.4	0	#DIV/0!
24834039	364	234.9	0	#DIV/0!
85199905	367	147.6	0	#DIV/0!
16953539	370	240.6	0	#DIV/0!
49823728	374	271.7	0	#DIV/0!
56317647	375	253.3	0	#DIV/0!
49667475	377	209.5	0	#DIV/0!
49679287	378	195.4	0	#DIV/0!
14732417	379	182.1	0	#DIV/0!
24791998	380	242.9	0	#DIV/0!
24817039	386	261.8	0	#DIV/0!
57264438	388	136.7	0	#DIV/0!
57267502	389	271.4	0	#DIV/0!
57265645	391	114.8	0	#DIV/0!
57262634	393	119.3	0	#DIV/0!
22412905	394	154.4	0	#DIV/0!
85269682	395	165.6	0	#DIV/0!
24822695	396	214.8	0	#DIV/0!
85200185	397	126	0	#DIV/0!
14728874	402	225.1	0	#DIV/0!
4258646	403	188.9	0	#DIV/0!
57255904	405	94.33	0	#DIV/0!
47200455	407	269.8	0	#DIV/0!
49735861	409	257.1	0	#DIV/0!
47194451	411	273.3	0	#DIV/0!
56320853	412	231.3	0	#DIV/0!
56324848	413	195.6	0	#DIV/0!
49718175	414	271.5	0	#DIV/0!
49817155	422	259.5	0	#DIV/0!
85198636	427	159.3	0	#DIV/0!
49679735	428	129.2	0	#DIV/0!
57263087	429	135.3	0	#DIV/0!
22404416	433	265.5	0	#DIV/0!
24830366	434	246.7	0	#DIV/0!
22403181	435	271.1	0	#DIV/0!
4264015	439	213.6	0	#DIV/0!
26665745	442	156.2	0	#DIV/0!
57255845	443	135.6	0	#DIV/0!
49671898	447	213.7	0	#DIV/0!
49670632	449	243.3	0	#DIV/0!
14742343	450	164.9	0	#DIV/0!
57260866	456	157.5	0	#DIV/0!
89855441	457	258.2	0	#DIV/0!
85199915	458	165.2	0	#DIV/0!
89854605	459	253.5	0	#DIV/0!
56422499	468	118.2	0	#DIV/0!
24829893	469	199.2	0	#DIV/0!
56317206	470	161.3	0	#DIV/0!
17510165	471	195.9	0	#DIV/0!
24801337	472	268.2	0	#DIV/0!
26657453	474	218.7	0	#DIV/0!
4257358	477	232.5	0	#DIV/0!
49673770	481	199.6	0	#DIV/0!
49648582	482	171.4	0	#DIV/0!
49720611	483	233.7	0	#DIV/0!
26665898	487	173.5	0	#DIV/0!
17387355	488	212.3	0	#DIV/0!
26658614	489	209.8	0	#DIV/0!
17505926	490	270.1	0	#DIV/0!
861737	493	152	0	#DIV/0!
57266747	494	58.09	0	#DIV/0!
57260342	495	139.9	0	#DIV/0!
57265392	496	124	0	#DIV/0!
17515503	507	259.7	0	#DIV/0!
26662255	508	274.7	0	#DIV/0!
26726350	583	255.5	0	#DIV/0!
47195965	585	268.3	0	#DIV/0!
22404072	587	199.2	0	#DIV/0!
24811795	599	251.8	0	#DIV/0!
4254874	618	262.7	0	#DIV/0!
49730121	634	232.4	0	#DIV/0!
24820849	731	217	0	#DIV/0!
24787850	746	138.3	0	#DIV/0!
85149033	758	167	0	#DIV/0!
17412740	776	247.1	0	#DIV/0!
49726231	778	211.8	0	#DIV/0!
22412532	157	273.5	0.4414	619.619
24812829	191	249.9	0.7546	331.169
56422374	741	183.7	0.7037	261.049
24791162	788	124.6	0.6147	202.701
57257665	294	272	1.82	149.451
49670418	726	261.5	1.913	136.696
17509522	601	231.4	2.009	115.182
26658440	743	83.74	0.7286	114.933
49670483	724	168	1.589	105.727
57263026	283	32.75	0.3182	102.923
47194572	704	251.2	2.591	96.951
49680490	612	258	2.723	94.7484
17409772	93	147.2	1.577	93.3418
24783020	649	195	2.257	86.3979
57261305	36	211.9	2.643	80.174
85273725	217	272.2	3.531	77.0886
4255422	774	211.5	2.803	75.4549
22415308	41	221.6	2.997	73.9406
24793073	329	269	3.789	70.995
24812025	138	227.7	3.258	69.8895
24790017	65	176.3	2.606	67.6516
24816026	148	245.8	3.805	64.5992
24819944	97	219.1	3.563	61.4931
4259730	714	233.6	3.977	58.7377
17409786	122	172.2	2.96	58.1757
26660488	715	257.7	4.445	57.9753
4258811	475	222	3.91	56.7775
7978295	410	248.4	4.449	55.8328
4264158	249	223.1	4.022	55.4699
57268213	773	68.92	1.251	55.0919
47198558	610	194.5	3.599	54.0428
26670088	357	203.2	3.782	53.7282
26666164	600	128.8	2.472	52.1036
17512969	787	136.5	2.703	50.4994
49674053	650	167.6	3.616	46.3496
57263754	296	89.38	1.941	46.0484
24811789	415	259.6	5.731	45.2975
24785692	476	262.1	5.79	45.2677
49666160	520	91.01	2.14	42.528
24783710	60	230.3	5.713	40.3116
22415578	772	121.8	3.133	38.8765
24804643	522	199.6	5.135	38.8705
26661559	188	262.8	6.799	38.6527
89852641	454	251.6	6.695	37.5803
49819121	21	186.2	5.119	36.3743
56422205	688	258.1	7.134	36.1789
85199893	300	94.45	2.638	35.8036
24837296	231	228.2	6.407	35.6173
26660012	286	256.8	7.403	34.6886
56321815	234	227	6.619	34.2952
47204377	371	150.8	4.424	34.0868
17388511	538	167.3	5.131	32.6057
89854926	478	263.7	8.148	32.3638
85148756	215	257.3	7.957	32.3363
14721645	293	267.6	8.663	30.89
17386541	372	260.7	8.631	30.2051
74373841	698	274.3	9.088	30.1827
89854698	441	266.1	8.998	29.5732
26663490	907	239.4	8.109	29.5228
49673069	609	191.9	6.53	29.3874
49668690	537	145.9	5.054	28.8682
57257416	230	206.8	7.253	28.5123
89854872	461	235	8.273	28.4057
49819650	213	269.6	9.687	27.8311
50086602	632	258.7	9.363	27.63
51086828	156	245.6	8.977	27.3588
50086384	460	272	9.955	27.323
50086576	730	204.3	7.743	26.3851
865168	757	214.7	8.354	25.7003
56315714	236	268.1	10.44	25.6801
24806926	509	276.1	10.82	25.5176
26660423	666	221.5	8.724	25.3897
14731096	107	142.4	5.655	25.1813
17505932	594	254.5	10.12	25.1482
24821588	553	265.2	10.57	25.0899
22403926	333	191.3	7.872	24.3013
49823499	202	273.3	11.31	24.1645
17387086	727	242.5	10.08	24.0575
24812894	521	225.6	9.393	24.0179
85200194	554	108	4.708	22.9397
49716683	180	225.3	10.12	22.2628
24787762	275	265.3	11.92	22.2567
24813857	108	84.36	3.907	21.592
24790046	358	194	9.03	21.4839
24830639	551	233.5	11.24	20.774
24825644	257	216.9	10.56	20.5398
85199380	262	205	10.08	20.3373
49642787	759	167.8	8.417	19.9358
26671420	436	185.9	9.374	19.8314
47200991	739	217.4	11.11	19.568
24783599	418	267.8	13.82	19.3777
57255898	711	244.4	12.66	19.3049
49672874	453	268.6	13.96	19.2407
14732610	452	165.6	8.651	19.1423
24780625	136	202.7	10.65	19.0329
26671210	562	271.6	14.39	18.8742
17402518	437	221.2	11.72	18.8737
26664290	348	215.5	11.5	18.7391
49670599	361	257.3	13.82	18.6179
85269452	387	83.05	4.502	18.4474
57262417	326	78.67	4.39	17.9203
24789327	530	232.9	13.02	17.8879
4256568	287	262.7	15.07	17.432
49736402	1093	191	11.16	17.1147
14732319	63	87.99	5.207	16.8984
17406935	526	268.3	16.05	16.7165
57256359	61	53.8	3.257	16.5183
26660212	64	205.5	12.52	16.4137
26732633	781	147.7	9.011	16.3911
49825976	154	228.1	14	16.2929
22402652	255	249.1	15.38	16.1964
24838072	49	198.2	12.41	15.971
57262087	463	255.2	16.13	15.8215
24782884	713	205.8	13.34	15.4273
17432628	635	274.9	17.83	15.4178
16952601	102	266.1	18.01	14.7751
22409498	497	202.7	13.81	14.6778
17513746	137	208.8	14.32	14.581
47204617	797	199.7	13.74	14.5342
26661226	278	57.17	3.937	14.5212
24818267	791	119.4	8.239	14.4921
24792824	281	47.88	3.318	14.4304
89853451	440	218.1	15.64	13.945
17402515	639	273.5	19.65	13.9186
17516740	525	275.8	20.09	13.7282
57255813	365	97.26	7.088	13.7218
14728892	168	267.4	19.55	13.6777
22414679	163	226.2	16.77	13.4884
26731080	597	101.9	7.587	13.4309
22413294	177	260.4	19.42	13.4089
26659098	351	268.9	20.23	13.2921
85199889	336	43.4	3.272	13.2641
14725015	524	192.9	14.78	13.0514
51088024	1099	233.9	18.18	12.8658
24820429	823	242.5	19.02	12.7497
24823913	805	257.5	20.58	12.5121
4258694	1082	220.2	17.64	12.483
57265214	212	60.19	4.877	12.3416
47194809	284	157.9	12.81	12.3263
47200717	431	235.2	19.12	12.3013
22403283	794	122.1	10.02	12.1856
85268044	756	135.3	11.12	12.1673
57260327	214	265.6	22.38	11.8677
24787517	523	261.8	22.16	11.8141
17401905	172	271.4	23.04	11.7795
24803475	106	92.75	7.882	11.7673
57258257	659	219	18.71	11.705
17506941	318	171.2	14.63	11.702
57266394	16	238.8	20.71	11.5307
24814047	792	165	14.49	11.3872
861934	1070	246.7	21.67	11.3844
17387399	174	263.6	23.49	11.2218
26728251	664	273.8	24.41	11.2167
57255706	426	111.6	10.01	11.1489
14731660	567	163	14.8	11.0135
4261596	408	214.1	19.48	10.9908
24814417	552	121.8	11.16	10.914
24802416	672	219.4	20.17	10.8775
26729601	288	186	17.26	10.7764
49648918	392	180.5	16.86	10.7058
16953942	382	121.6	11.37	10.6948
56318421	760	255.9	24.07	10.6315
49822556	762	119.6	11.32	10.5654
24781297	786	91.74	8.748	10.487
24812289	569	200.6	19.42	10.3296
26660734	1017	187.1	18.16	10.3029
49641998	285	155.3	15.24	10.1903
49824157	655	263	26.1	10.0766
51089360	648	227.4	22.7	10.0176
57256000	334	44.83	4.476	10.0156
57255815	775	36.18	3.65	9.91233
17432436	62	123.7	12.52	9.88019
24841014	101	142.6	14.47	9.85487
24791169	790	87.14	8.856	9.83966
49827805	722	245	25.29	9.68762
24788994	607	220.5	22.9	9.62882
85272422	708	129	13.41	9.61969
17514983	1032	270.1	28.92	9.33956
17505923	804	83.83	9.001	9.31341
14740999	765	139.8	15.24	9.17323
14745148	723	130.1	14.24	9.13624
49666217	451	210.6	23.15	9.09719
24783021	742	167.7	18.61	9.01128
17506534	1115	232.7	26.03	8.93968
57264405	793	108.8	12.28	8.85993
57267166	464	144.2	16.43	8.77663
49716586	703	198.8	22.94	8.66609
26660376	200	66.03	7.677	8.60102
17411622	838	266.3	31.12	8.5572
49678942	626	240.4	28.2	8.52482
24812617	519	242.6	28.76	8.43533
22404542	733	254.6	30.43	8.36674
49729986	1016	231.2	27.69	8.34958
24810933	678	233	28.06	8.30364
17433624	690	267.2	32.7	8.17125
17386539	606	271.3	33.23	8.16431
49667386	196	226.8	27.97	8.10869
17402641	1084	120.1	15	8.00667
22403502	696	257.7	32.6	7.90491
17412512	924	251.9	32.16	7.83271
22414748	564	268.7	34.38	7.81559
85273723	923	258.9	33.41	7.74918
26665358	872	195.8	25.32	7.73302
24816560	540	270.3	34.96	7.73169
47196178	700	272.7	35.29	7.7274
49727431	535	265.7	34.39	7.72608
24790047	305	235.9	30.65	7.69657
4240669	686	197	25.74	7.65346
56324991	663	259.1	34.47	7.51668
26665727	181	271	36.07	7.51317
17388109	630	247.3	33.16	7.45778
57255924	268	63.23	8.482	7.45461
50086555	546	166.2	22.32	7.44624
47197552	369	231.5	31.13	7.43656
49649462	572	267.1	36	7.41944
857009	764	117.1	15.81	7.4067
22408803	568	230.4	31.25	7.3728
14725781	360	158.9	21.6	7.35648
24818820	645	247.4	33.68	7.34561
4241309	162	142.7	19.43	7.34431
24790049	616	174.3	23.74	7.34204
22415516	621	244.3	33.44	7.30562
47204545	702	273.1	37.58	7.26716
24782508	510	173.5	24.04	7.21714
22404043	766	197.2	27.43	7.18921
49644684	352	265.9	37.21	7.14593
24793086	147	246.1	34.48	7.13747
22408180	1035	237.3	33.8	7.02071
24824575	684	247.6	35.57	6.96092
47195113	631	240.5	34.56	6.95891
49668507	1108	156.8	22.54	6.95652
47203405	417	222	32.9	6.74772
26665209	183	139.1	20.64	6.73934
49824164	623	243.6	36.18	6.733
4265047	512	263.6	39.31	6.70567
89856159	244	214.2	32.29	6.63363
11532911	779	182.2	27.47	6.63269
49733643	1087	176.3	26.82	6.57345
4258342	325	165	25.14	6.56325
47202279	1067	222.5	33.91	6.56149
74373774	901	264.1	40.4	6.53713
47198191	226	250.6	38.45	6.51756
22411359	384	154.2	23.75	6.49263
17504133	969	230.8	35.56	6.49044
863272	432	216.1	33.47	6.45653
89850689	570	202.8	31.55	6.42789
24826009	211	259.6	40.4	6.42574
14740019	511	155.4	24.27	6.40297
26659609	32	57.12	8.928	6.39785
22412960	822	260.9	40.86	6.38522
22413111	1079	249.3	39.39	6.32902
26666349	763	110.8	17.52	6.3242
26729108	595	102.1	16.37	6.23702
57263678	270	73.71	11.85	6.22025
24827947	259	103.8	16.75	6.19701
85200019	420	105.9	17.33	6.11079
4259151	603	255.3	42.65	5.98593
4260154	738	136.5	22.83	5.97898
47198903	629	254.1	42.79	5.9383
17511061	850	193.7	32.65	5.93262
57257440	811	229.5	38.77	5.91953
85272429	695	190.9	32.4	5.89198
26658375	611	270.4	46.16	5.85789
24813005	855	249.7	42.82	5.83139
7970447	807	117.2	20.1	5.83085
17433320	223	209.4	36.2	5.78453
26661845	541	271	46.85	5.78442
17406580	500	219.6	38.56	5.69502
26727361	306	179.4	31.54	5.68802
47198248	1069	220.8	38.82	5.68779
864581	656	251.3	44.39	5.66118
4259472	502	238.8	42.48	5.62147
89854606	608	264.7	47.12	5.61757
24789165	563	190.1	33.96	5.59776
26666541	1059	232.9	41.64	5.59318
85199774	322	38.92	6.999	5.56079
14724910	605	212.7	38.27	5.55788
87335287	622	169.8	30.73	5.52555
14739064	164	229.7	41.62	5.51898
49821487	1101	264	47.84	5.51839
49670723	499	201.7	36.68	5.49891
85200069	480	132.4	24.12	5.48922
17507442	1098	159.6	29.11	5.48265
863681	243	106	19.35	5.47804
26670851	503	276.6	50.55	5.47181
49680107	514	262.5	47.99	5.46989
89854984	400	199.9	36.75	5.43946
47198350	193	244.9	45.18	5.42054
24796806	917	263.4	48.63	5.41641
24825185	1095	227.6	42.32	5.37807
24829796	665	261.3	48.72	5.3633
17386061	769	174.1	32.57	5.34541
47195246	465	159	30.02	5.29647
17410036	821	159.5	30.21	5.27971
24796288	28	126.7	24.06	5.266
11532950	777	112.6	21.41	5.25922
14735725	582	227.7	43.32	5.25623
49677720	839	254.3	48.5	5.2433
26664161	356	122.2	23.33	5.23789
843329	660	203.4	38.94	5.22342
22415320	1102	206.2	40.13	5.1383
57264488	4	199.2	38.85	5.12741
24819048	485	201.2	39.31	5.11829
49648843	527	245.6	48.45	5.06914
87335288	492	107.9	21.29	5.06811
22408204	1086	190	37.54	5.06127
49643092	636	237.2	47.25	5.02011
863592	951	196.2	39.11	5.01662
49724113	182	176.3	35.42	4.97741
14741114	651	172	34.7	4.95677
22403142	818	219.5	44.81	4.89846
24817688	1078	237.7	48.67	4.88391
7972193	782	84.68	17.46	4.84994
26660297	891	218.6	45.31	4.82454
49735642	900	191.9	40	4.7975
24794653	1092	241.1	50.49	4.7752
51089910	167	70.14	14.73	4.76171
24820666	498	125.8	26.52	4.74359
7975134	968	222.7	47.51	4.68743
14738822	592	198.4	42.74	4.64202
24782959	658	177	38.17	4.63715
49676351	596	224.6	48.47	4.63379
57258216	44	192.3	41.51	4.63262
14724773	1114	113	24.42	4.62735
56323090	58	119.1	25.85	4.60735
49717105	547	214.4	47.16	4.54623
87334079	337	154	33.94	4.53742
49675227	935	215.9	47.74	4.52241
47202575	516	271.6	60.57	4.48407
26671005	748	144	32.15	4.479
89850957	532	262.6	58.91	4.45765
85147351	241	97.99	22.14	4.42593
24808176	803	168.2	38.08	4.41702
57261368	34	161.7	36.74	4.4012
24780494	628	250.7	57.36	4.37064
14746329	683	187	42.91	4.35796
56320922	542	270.7	62.45	4.33467
22406358	890	201.1	46.7	4.30621
49681620	699	268.7	62.8	4.27866
51089876	479	253.3	59.31	4.27078
49642346	292	150.4	35.31	4.25942
7977549	401	213.7	50.54	4.22833
7976876	697	192.9	46.22	4.17352
24780092	1096	242.1	58.46	4.14129
26663357	307	142.7	34.55	4.13025
24783947	1100	227.5	55.28	4.11541
24810600	785	235	57.14	4.11271
856011	466	120.6	29.34	4.11043
17517377	491	104.9	25.91	4.04863
17413672	932	206.1	51.35	4.01363
4265571	1094	219.8	54.83	4.00875
85147354	662	210.9	52.71	4.00114
7974176	580	219.7	55.1	3.9873
49724558	908	224.6	56.42	3.98086
26726897	670	218.8	55.06	3.97385
17406625	827	211.4	53.34	3.96325
49674161	641	257.2	64.94	3.96058
11532957	1068	153	38.78	3.94533
17413225	993	211.6	53.67	3.94261
16953847	834	204.3	52.18	3.91529
51087855	52	91.75	23.66	3.87785
49643053	627	261.6	67.77	3.86012
26663492	204	90.04	23.44	3.8413
4240633	1081	212.1	55.48	3.823
47204117	545	253.5	66.88	3.79037
85147359	625	199.5	52.71	3.78486
49675919	416	131.3	34.78	3.77516
22408544	826	164	43.52	3.76838
57264868	661	104.3	27.91	3.73701
14734160	1116	181.6	49.08	3.70008
7973020	953	159.2	43.06	3.69717
24802301	581	223.6	60.53	3.69404
24783343	574	244.6	66.25	3.69208
17506446	555	206.2	55.9	3.68873
85199091	238	33.67	9.129	3.68825
47203658	197	121.2	33.33	3.63636
89854590	737	237.8	65.46	3.63275
24785419	798	211.1	58.16	3.62964
24792057	531	233.1	64.54	3.61171
17508045	362	202.3	56.74	3.56539
57268472	173	75.09	21.17	3.547
24809386	886	261.5	73.89	3.53904
49642517	593	151.2	42.87	3.52694
56320728	840	231.9	65.86	3.52111
56463462	732	159.6	45.46	3.51078
17410063	669	202.7	58.7	3.45315
26659400	579	174.7	51.29	3.40612
22408781	888	205.9	60.67	3.39377
47202719	721	233.8	69.23	3.37715
24781757	145	45.85	13.66	3.35652
14727355	857	213.1	63.96	3.33177
56320746	50	96.17	29.02	3.31392
26729612	160	79.45	24.46	3.24816
14718818	718	195.6	60.34	3.24163
22405317	972	260.4	80.61	3.23037
17517026	557	176.3	54.78	3.21833
24792986	950	241.7	75.31	3.2094
26661887	853	239.9	75.7	3.16909
49823716	937	190.3	60.07	3.16797
51089733	419	267.8	85.49	3.13253
85303739	934	253.7	81.73	3.10412
24820277	870	241.6	77.91	3.10101
17410502	166	115	37.13	3.09723
57257832	903	235.5	76.04	3.09705
24809199	1061	181.8	58.72	3.09605
47199563	224	239.3	77.57	3.08496
24818530	3	29.1	9.549	3.04744
17402911	859	193.9	64.38	3.0118
858439	219	95.35	31.72	3.00599
22415147	589	174.3	58.33	2.98817
56320708	1005	242.1	81.35	2.97603
57258152	192	223.7	75.37	2.96802
56422782	1013	275.3	92.82	2.96596
851938	936	192.9	65.1	2.96313
17514810	915	243.2	82.21	2.95828
24799095	517	190.7	64.73	2.94608
56463170	925	253.1	86.32	2.93211
26664328	677	143.2	48.86	2.93082
56422457	1049	182.5	62.33	2.92796
26728906	691	230.8	79.06	2.9193
49675949	558	114.1	39.13	2.91592
17433625	561	201.3	69.13	2.91191
49820258	889	184.9	63.57	2.9086
14740502	767	139.1	47.98	2.89912
24788513	883	163.1	56.26	2.89904
47202578	272	66.19	23.15	2.85918
14738910	962	215.9	75.59	2.8562
24840633	1027	195.3	68.96	2.83208
855829	642	208.1	73.5	2.83129
14726142	604	193.9	69.61	2.78552
4262187	619	184.9	66.51	2.78003
49829278	590	189.2	68.16	2.77582
24794853	615	86.77	31.37	2.76602
14725276	565	197.2	71.68	2.75112
4247553	448	156.9	57.08	2.74877
26663192	256	101.2	37.02	2.73366
24809827	1063	194.3	71.32	2.72434
24789982	543	203.3	74.85	2.7161
17510358	1104	212.9	78.58	2.70934
57266914	190	17	6.336	2.68308
24831146	505	127	47.34	2.68272
24810304	207	30.72	11.46	2.68063
24797072	239	87.8	32.91	2.66788
49640746	1018	113.2	42.61	2.65665
4254499	712	25.92	9.864	2.62774
22408037	947	185.8	70.77	2.62541
26665731	871	127.1	48.43	2.62441
26665730	1036	251.9	96.34	2.6147
26659382	548	137.4	53.02	2.59147
49824163	939	230.2	88.99	2.58681
56423660	515	150.9	58.36	2.58568
17505465	910	190.5	73.97	2.57537
24812945	964	209.8	81.58	2.57171
89853757	750	119.1	46.53	2.55964
24796286	1021	194.5	76.2	2.55249
24782511	958	248.9	97.95	2.54109
49724707	876	172.1	68.33	2.51866
14728320	949	237.3	94.41	2.5135
26725274	121	87.57	34.96	2.50486
56463001	504	204.6	81.94	2.49695
26666693	725	90.74	36.63	2.4772
85199962	1033	64.22	25.94	2.47571
87334099	1045	272.3	110.1	2.47321
85200174	1085	58.16	23.53	2.47174
855677	559	116.7	47.6	2.45168
26726309	735	105.7	43.17	2.44846
17512359	863	238.6	97.88	2.43768
57260077	1039	181.8	74.68	2.43439
56321735	1071	119.2	48.98	2.43365
57256331	734	101.8	42.03	2.42208
49674839	1103	106.9	44.17	2.42019
56463184	885	162	67	2.41791
49729254	728	103.5	42.97	2.40866
4246775	971	226	94.03	2.40349
26664781	1014	259.7	108.3	2.39797
26666403	1038	156.1	65.11	2.39748
4255946	940	251.4	105.8	2.37618
24818007	252	138.9	58.76	2.36385
24789427	681	191.7	82.23	2.33127
57267538	302	40.57	17.46	2.3236
49726509	1022	228.9	98.86	2.3154
26663757	862	225.5	97.56	2.3114
17408566	961	238.2	103.1	2.31038
4248662	845	224.2	98	2.28776
17387315	529	240.9	105.6	2.28125
49649757	906	174.1	76.41	2.2785
51087923	588	162.3	71.46	2.2712
57262187	973	241.3	106.8	2.25936
24784491	549	209.8	93.13	2.25276
56320888	959	199.4	89.08	2.23844
22404537	1004	145.4	65.02	2.23624
855650	1007	246.4	112.1	2.19804
17412935	926	174.2	79.69	2.18597
57261703	1000	114	52.47	2.17267
24831841	1073	84.05	38.71	2.17127
24792062	424	130	60.09	2.16342
49672478	673	238.6	110.6	2.15732
26658842	768	181	84.1	2.1522
7965344	693	231.8	108	2.1463
24813850	1029	165.5	78.31	2.1134
57258752	518	93.4	44.35	2.10598
49729260	421	197.3	93.97	2.09961
17411560	692	163.2	78.3	2.08429
57261357	1002	151.2	73.92	2.04545
14739543	894	218.7	107	2.04393
855654	780	57.82	28.36	2.03879
17510363	637	230.1	113.3	2.03089
85199813	646	90.32	44.48	2.03058
85199941	304	37.12	18.36	2.02179
22404557	966	189.4	93.83	2.01854
14736345	640	237.8	119	1.99832
49674689	854	59.82	30.11	1.98672
87334159	987	220.7	112.6	1.96004
24793943	824	120.7	62.25	1.93896
26670484	799	176.7	91.17	1.93814
47199032	575	123	63.54	1.93579
26729278	643	141.5	73.3	1.93042
24808858	1	58.5	30.33	1.92878
47200736	861	157.7	81.86	1.92646
26666751	125	70.21	36.61	1.91778
49817461	680	130.6	69.11	1.88974
57258275	1001	45.33	24.35	1.8616
26665723	873	123.6	66.49	1.85893
47201794	544	226.5	122.6	1.84747
4256064	80	74.31	40.58	1.8312
49828126	878	198.1	108.8	1.82077
14743013	813	115	63.57	1.80903
51086276	709	22.95	12.74	1.80141
49644683	506	124.1	68.95	1.79985
24807469	1075	95.21	53.41	1.78262
14727766	916	102.1	57.48	1.77627
17505178	856	80.7	45.65	1.7678
863795	1011	154.2	88.13	1.74969
24803451	832	181.9	104.9	1.73403
22413343	954	98.09	56.65	1.73151
24779081	254	30.16	17.47	1.72639
24780963	995	134.3	78.81	1.7041
26666443	652	123.4	72.68	1.69785
49734165	425	104.1	61.48	1.69323
57265582	175	64.95	38.6	1.68264
49641071	513	251.6	149.7	1.68069
85199686	755	27.82	16.63	1.67288
14727013	812	86.73	52.48	1.65263
49675992	577	211.1	128	1.64922
47200606	208	126.2	76.56	1.64838
26659395	902	92.44	56.78	1.62804
14727139	25	85.81	53.17	1.61388
24805297	842	125.2	77.7	1.61133
24782793	945	217.6	135.2	1.60947
26671444	1057	154.5	96.14	1.60703
24783730	752	143.1	89.07	1.6066
24787401	866	93.48	59.03	1.5836
852009	942	174.8	110.9	1.57619
17385707	938	76.82	48.93	1.57
49824149	874	161.6	103	1.56893
24781361	982	133.4	85.48	1.5606
864916	860	124.1	80.3	1.54545
49643341	929	229.4	151.1	1.5182
57255814	260	34.55	23.2	1.48922
24818431	161	79.44	53.99	1.47138
24802442	654	87.64	60	1.46067
49665952	833	199.5	137	1.4562
87349379	462	137.9	94.94	1.4525
22416195	930	115.4	80.9	1.42645
49828707	869	129.3	90.67	1.42605
49726856	573	125.4	88.45	1.41775
17386538	895	173.3	123.2	1.40666
49824155	867	119.8	85.4	1.40281
56463356	887	151	108.1	1.39685
57264469	717	135.7	97.63	1.38994
50086448	1051	138.5	100.2	1.38224
26732551	340	166.5	120.6	1.3806
24786849	277	109.3	79.78	1.37002
24790018	1055	112.3	82.63	1.35907
26657606	909	141.8	104.9	1.35176
11533020	1058	68.5	52.1	1.31478
24808950	1054	168.6	128.7	1.31002
14738230	716	48.9	37.44	1.30609
26666589	1056	131.3	101.5	1.2936
14727639	918	128.4	99.48	1.29071
49824154	1042	122.6	95.34	1.28592
49724325	904	82.46	64.75	1.27351
56463547	1062	78.86	62.14	1.26907
49823474	941	182.1	143.8	1.26634
49737140	1044	110.6	88.69	1.24704
26660913	943	193.5	155.2	1.24678
24790045	921	151.2	121.4	1.24547
14729464	837	148.7	120.3	1.23608
49729246	534	144.2	116.8	1.23459
26730118	1040	137.6	113	1.2177
49674413	933	88.64	73.1	1.21259
24792184	820	50.68	41.95	1.2081
56463596	795	39.36	32.73	1.20257
24806910	620	139.6	116.6	1.19726
24810214	1060	102.4	86.75	1.1804
24809955	914	106.4	90.59	1.17452
14741773	922	110.8	95.33	1.16228
56315276	1046	164.2	141.3	1.16207
24837680	209	137.8	120.4	1.14452
49642690	1097	161.6	146.2	1.10534
24818575	868	100.7	92.93	1.08361
51085908	707	12.2	11.28	1.08156
24813882	911	179	165.8	1.07961
85301899	657	84.8	78.64	1.07833
22411872	848	226.4	215.3	1.05156
17515507	912	236.6	227.8	1.03863
47195001	879	123.3	119.7	1.03008
49726246	931	104.9	104.4	1.00479
26661911	864	244.2	244	1.00082
14737070	528	167.5	171.2	0.978388
24840755	761	48.22	49.31	0.977895
57260470	624	185.7	189.9	0.977883
14729175	810	19.49	20.04	0.972555
24821289	846	83.8	86.92	0.964105
57268021	809	27.4	28.44	0.963432
22409850	882	43.81	45.74	0.957805
14724549	944	221.5	237	0.934599
14739866	881	79.49	87.18	0.911792
22411905	996	92.27	101.3	0.910859
24829938	844	94.57	106.7	0.886317
56316819	981	95.2	108.4	0.878229
24830257	990	109.6	125.3	0.874701
57258918	999	56.89	65.53	0.868152
24829622	965	127.8	147.3	0.867617
51087217	1050	78.15	91.52	0.853912
85147356	1041	83.62	98.77	0.846613
51089502	1109	71.92	85.85	0.83774
24808475	994	149.1	179.5	0.830641
24809040	689	107.3	129.2	0.830495
24828373	986	93.99	113.6	0.827377
24784989	800	111.2	134.5	0.826766
17508583	841	144.4	176	0.820455
51087886	1031	39.39	48.01	0.820454
50085898	676	61.33	75.04	0.817297
24817406	744	31.03	37.99	0.816794
49718188	591	117	146.9	0.79646
24787324	1090	43.09	54.63	0.788761
57262651	324	23.86	30.37	0.785644
24783294	979	86.29	110.3	0.782321
7975380	913	104.9	134.6	0.779346
14727159	808	31.5	40.96	0.769043
24804753	984	64.16	84.17	0.762267
51089504	253	10.79	14.17	0.761468
57262418	240	27.55	36.29	0.759162
49822512	927	117.3	156.3	0.75048
57255899	989	73.96	98.99	0.747146
24841331	229	39.44	53.16	0.741911
17432979	928	154.9	209.5	0.739379
24781162	858	136.1	185.5	0.733693
14735118	576	66.85	92.71	0.721066
57266025	992	149.3	207.8	0.718479
24818678	165	63.76	88.78	0.71818
51087929	550	76.02	107.4	0.707821
49676618	880	167.6	238	0.704202
26730275	819	62.63	90.04	0.69558
22410225	1080	15.78	22.69	0.695461
16953086	341	27.84	40.43	0.688598
856013	1066	27.97	41.11	0.68037
24782097	893	117	174.9	0.668954
56320389	267	56.08	90.39	0.620423
49646700	1012	60.72	102.1	0.594711
24807381	875	36.2	62.71	0.57726
26664361	225	54.64	94.97	0.57534
49726249	235	49.42	88.8	0.556532
57256322	975	55.24	100.6	0.549105
56324718	705	89.49	165.3	0.541379
24820792	956	63.08	123.9	0.50912
4244215	1112	31.9	63.78	0.500157
49736284	1113	53.76	107.9	0.498239
57266020	899	31.88	65.31	0.488134
51089540	1048	62.02	127.6	0.48605
85272523	706	52.64	108.7	0.484269
85198697	997	31	66.23	0.468066
49724239	1105	30.39	65.56	0.463545
56463179	831	40.65	91.33	0.445089
56314870	998	35.66	82.8	0.430676
24781837	647	65.37	154.8	0.422287
26666864	227	48.69	118.8	0.409848
57256145	1003	28.65	73.01	0.392412
26725215	205	46.29	118.3	0.391293
26664420	817	56.05	145.1	0.386285
57268063	847	48.83	126.5	0.386008
51089123	835	33.07	86.99	0.380159
49827225	9	19.61	51.87	0.378061
50085976	1064	42.97	119.6	0.359281
24837152	1052	45.43	128	0.354922
56463046	849	24.91	80.25	0.310405
24817041	130	3.117	10.13	0.3077
24805492	825	32.03	106	0.30217
57264710	749	11.25	38.4	0.292969
24821451	980	34.99	123.8	0.282633
17388563	970	13.81	51.52	0.268051
24807662	976	49.3	186.5	0.264343
56320907	815	44.78	171.8	0.260652
57265371	1047	24.4	96.04	0.254061
17387598	176	35.07	139.5	0.251398
22406887	802	9.469	40.6	0.233227
56322691	1019	20.66	96.77	0.213496
57256349	1043	24.11	118.9	0.202775
24811305	830	15.99	79.3	0.201639
49668401	988	29.42	159.5	0.184451
85200066	771	1.901	11.53	0.164874
14726776	892	11.94	79.9	0.149437
51090123	977	18.11	123.8	0.146284
26725810	1076	5.16	40.06	0.128807
51086108	1053	20.75	161.4	0.128563
51089503	783	6.522	57.26	0.113902
17413739	347	8.236	76.48	0.107688
51086277	745	3.344	33.4	0.10012
26660018	884	8.379	100.7	0.0832075
14731075	852	8.551	156.8	0.0545344
24812872	251	5.209	97.46	0.0534476
57265837	897	5.037	104.7	0.0481089
24823295	1015	2.549	71.47	0.0356653
51087904	978	3.947	117.8	0.0335059
857611	991	1.748	102.6	0.017037
85199943	719	0.8838	95.57	0.00924767
57261791	220	0	24.56	0
57264549	269	0	21.86	0
4258029	720	0	178.8	0
57263991	736	0	96.03	0
57262424	754	0	53.56	0
24818000	828	0	139.5	0
49646648	905	0	143	0
47193876	960	0	236	0
57263858	1009	0	58.89	0
24784417	1010	0	54.5	0
49667299	1020	0	124.6	0
57266346	1025	0	45.14	0
49665816	1072	0	101.9	0
57255855	1088	0	39.91	0
24830337	1107	0	87.23	0

## Sheet: Sheet1
PubChem SID	Structure No	Ex vivo (AUC)	Cytotoxicity (AUC)	Selectivity Index	SI>10	Those in purple indicates selectivity index greater than 10
85200071	2	37.52	0	#DIV/0!	#DIV/0!
24805024	5	56.37	0	#DIV/0!	#DIV/0!
57257952	6	264.7	0	#DIV/0!	#DIV/0!
4262857	7	254.1	0	#DIV/0!	#DIV/0!
85200178	8	16.47	0	#DIV/0!	#DIV/0!
26659007	10	22.9	0	#DIV/0!	#DIV/0!
24786072	11	246	0	#DIV/0!	#DIV/0!
47194577	12	219.8	0	#DIV/0!	#DIV/0!
85200061	14	54.64	0	#DIV/0!	#DIV/0!
26658762	18	134.6	0	#DIV/0!	#DIV/0!
24809164	19	162.7	0	#DIV/0!	#DIV/0!
24823722	20	161.6	0	#DIV/0!	#DIV/0!
24790044	22	193.3	0	#DIV/0!	#DIV/0!
22404267	23	180.9	0	#DIV/0!	#DIV/0!
24814045	27	240.6	0	#DIV/0!	#DIV/0!
7969238	30	191.6	0	#DIV/0!	#DIV/0!
24781840	31	131.6	0	#DIV/0!	#DIV/0!
24794122	33	140.9	0	#DIV/0!	#DIV/0!
22415986	35	190.8	0	#DIV/0!	#DIV/0!
57266703	38	44.56	0	#DIV/0!	#DIV/0!
56320724	42	206.3	0	#DIV/0!	#DIV/0!
22405406	43	73.15	0	#DIV/0!	#DIV/0!
17509520	45	96.46	0	#DIV/0!	#DIV/0!
57256354	46	65.64	0	#DIV/0!	#DIV/0!
49727042	47	156.1	0	#DIV/0!	#DIV/0!
57267741	48	25.52	0	#DIV/0!	#DIV/0!
4246748	51	194.7	0	#DIV/0!	#DIV/0!
7974673	53	267	0	#DIV/0!	#DIV/0!
51087863	54	144.3	0	#DIV/0!	#DIV/0!
17410947	55	268.4	0	#DIV/0!	#DIV/0!
17407674	57	217.5	0	#DIV/0!	#DIV/0!
4250753	59	257.1	0	#DIV/0!	#DIV/0!
57258318	66	224.2	0	#DIV/0!	#DIV/0!
24796522	67	273.7	0	#DIV/0!	#DIV/0!
85200018	68	44.83	0	#DIV/0!	#DIV/0!
57263505	70	34.54	0	#DIV/0!	#DIV/0!
17508173	71	266.3	0	#DIV/0!	#DIV/0!
89855445	72	233.5	0	#DIV/0!	#DIV/0!
4255321	75	183.1	0	#DIV/0!	#DIV/0!
4257326	76	134.9	0	#DIV/0!	#DIV/0!
17412718	78	267.5	0	#DIV/0!	#DIV/0!
26727117	82	232	0	#DIV/0!	#DIV/0!
26662869	83	147.9	0	#DIV/0!	#DIV/0!
26661561	84	271.5	0	#DIV/0!	#DIV/0!
24825275	85	129.2	0	#DIV/0!	#DIV/0!
47194371	86	230.5	0	#DIV/0!	#DIV/0!
24811457	87	273.3	0	#DIV/0!	#DIV/0!
24828847	88	265	0	#DIV/0!	#DIV/0!
24836683	90	271.3	0	#DIV/0!	#DIV/0!
87334203	92	271.2	0	#DIV/0!	#DIV/0!
24823103	96	221.6	0	#DIV/0!	#DIV/0!
7975439	98	120.6	0	#DIV/0!	#DIV/0!
14726080	99	218	0	#DIV/0!	#DIV/0!
56422772	100	253.4	0	#DIV/0!	#DIV/0!
7972627	103	222	0	#DIV/0!	#DIV/0!
7974886	104	243.3	0	#DIV/0!	#DIV/0!
17414988	105	233.1	0	#DIV/0!	#DIV/0!
17506873	109	234.6	0	#DIV/0!	#DIV/0!
24818269	110	212.7	0	#DIV/0!	#DIV/0!
17510278	111	231.3	0	#DIV/0!	#DIV/0!
24806855	112	257.4	0	#DIV/0!	#DIV/0!
17508454	113	268.1	0	#DIV/0!	#DIV/0!
17387080	114	238.2	0	#DIV/0!	#DIV/0!
17504696	115	220.7	0	#DIV/0!	#DIV/0!
22400585	117	168.7	0	#DIV/0!	#DIV/0!
14740599	118	277.6	0	#DIV/0!	#DIV/0!
17409025	120	271.7	0	#DIV/0!	#DIV/0!
49664925	123	106.6	0	#DIV/0!	#DIV/0!
17432292	124	266	0	#DIV/0!	#DIV/0!
17413054	126	156.8	0	#DIV/0!	#DIV/0!
24815907	127	169.4	0	#DIV/0!	#DIV/0!
49675007	128	88.6	0	#DIV/0!	#DIV/0!
49667036	129	124.5	0	#DIV/0!	#DIV/0!
22400536	131	243.3	0	#DIV/0!	#DIV/0!
24809150	133	108.4	0	#DIV/0!	#DIV/0!
24805912	134	244.5	0	#DIV/0!	#DIV/0!
47201893	139	262.7	0	#DIV/0!	#DIV/0!
4263997	140	139.8	0	#DIV/0!	#DIV/0!
47199007	141	245.3	0	#DIV/0!	#DIV/0!
24783255	143	263	0	#DIV/0!	#DIV/0!
14723550	144	226.3	0	#DIV/0!	#DIV/0!
22404538	146	257.1	0	#DIV/0!	#DIV/0!
26666200	150	97.78	0	#DIV/0!	#DIV/0!
24792771	151	119.8	0	#DIV/0!	#DIV/0!
49827706	152	269.1	0	#DIV/0!	#DIV/0!
24808382	153	273.6	0	#DIV/0!	#DIV/0!
24802938	155	272.3	0	#DIV/0!	#DIV/0!
49724504	158	217.5	0	#DIV/0!	#DIV/0!
24809697	159	197.9	0	#DIV/0!	#DIV/0!
24822809	169	272.6	0	#DIV/0!	#DIV/0!
49642186	184	242.7	0	#DIV/0!	#DIV/0!
24824416	185	196.1	0	#DIV/0!	#DIV/0!
24829267	187	3.957	0	#DIV/0!	#DIV/0!
24811350	201	271.1	0	#DIV/0!	#DIV/0!
57256148	216	67.49	0	#DIV/0!	#DIV/0!
85199094	218	15.82	0	#DIV/0!	#DIV/0!
56315703	232	271.7	0	#DIV/0!	#DIV/0!
47201809	242	207.9	0	#DIV/0!	#DIV/0!
24798210	246	275.1	0	#DIV/0!	#DIV/0!
17386285	248	108.8	0	#DIV/0!	#DIV/0!
17388271	250	233	0	#DIV/0!	#DIV/0!
85200043	258	29.85	0	#DIV/0!	#DIV/0!
49819472	263	274.3	0	#DIV/0!	#DIV/0!
85198968	264	144	0	#DIV/0!	#DIV/0!
49827239	265	218.2	0	#DIV/0!	#DIV/0!
85270141	266	263.2	0	#DIV/0!	#DIV/0!
24820787	274	28.64	0	#DIV/0!	#DIV/0!
26658783	280	256.4	0	#DIV/0!	#DIV/0!
26667002	282	185.9	0	#DIV/0!	#DIV/0!
49640768	290	144.5	0	#DIV/0!	#DIV/0!
14719232	295	129.6	0	#DIV/0!	#DIV/0!
859151	297	103.2	0	#DIV/0!	#DIV/0!
57267661	298	56.66	0	#DIV/0!	#DIV/0!
847983	299	239.7	0	#DIV/0!	#DIV/0!
47194512	309	267.3	0	#DIV/0!	#DIV/0!
17412721	312	214.5	0	#DIV/0!	#DIV/0!
26666151	313	262	0	#DIV/0!	#DIV/0!
17385650	316	77.82	0	#DIV/0!	#DIV/0!
26671553	317	215.5	0	#DIV/0!	#DIV/0!
17433716	320	178.6	0	#DIV/0!	#DIV/0!
24806295	327	257.5	0	#DIV/0!	#DIV/0!
57255846	328	46.15	0	#DIV/0!	#DIV/0!
57255901	330	30.72	0	#DIV/0!	#DIV/0!
22407826	331	265.1	0	#DIV/0!	#DIV/0!
57255810	332	60.15	0	#DIV/0!	#DIV/0!
22404385	350	262.7	0	#DIV/0!	#DIV/0!
49667734	354	234.5	0	#DIV/0!	#DIV/0!
26663489	359	275.4	0	#DIV/0!	#DIV/0!
24834039	364	234.9	0	#DIV/0!	#DIV/0!
85199905	367	147.6	0	#DIV/0!	#DIV/0!
16953539	370	240.6	0	#DIV/0!	#DIV/0!
49823728	374	271.7	0	#DIV/0!	#DIV/0!
56317647	375	253.3	0	#DIV/0!	#DIV/0!
49667475	377	209.5	0	#DIV/0!	#DIV/0!
49679287	378	195.4	0	#DIV/0!	#DIV/0!
14732417	379	182.1	0	#DIV/0!	#DIV/0!
24791998	380	242.9	0	#DIV/0!	#DIV/0!
24817039	386	261.8	0	#DIV/0!	#DIV/0!
57264438	388	136.7	0	#DIV/0!	#DIV/0!
57267502	389	271.4	0	#DIV/0!	#DIV/0!
57265645	391	114.8	0	#DIV/0!	#DIV/0!
57262634	393	119.3	0	#DIV/0!	#DIV/0!
22412905	394	154.4	0	#DIV/0!	#DIV/0!
85269682	395	165.6	0	#DIV/0!	#DIV/0!
24822695	396	214.8	0	#DIV/0!	#DIV/0!
85200185	397	126	0	#DIV/0!	#DIV/0!
14728874	402	225.1	0	#DIV/0!	#DIV/0!
4258646	403	188.9	0	#DIV/0!	#DIV/0!
57255904	405	94.33	0	#DIV/0!	#DIV/0!
47200455	407	269.8	0	#DIV/0!	#DIV/0!
49735861	409	257.1	0	#DIV/0!	#DIV/0!
47194451	411	273.3	0	#DIV/0!	#DIV/0!
56320853	412	231.3	0	#DIV/0!	#DIV/0!
56324848	413	195.6	0	#DIV/0!	#DIV/0!
49718175	414	271.5	0	#DIV/0!	#DIV/0!
49817155	422	259.5	0	#DIV/0!	#DIV/0!
85198636	427	159.3	0	#DIV/0!	#DIV/0!
49679735	428	129.2	0	#DIV/0!	#DIV/0!
57263087	429	135.3	0	#DIV/0!	#DIV/0!
22404416	433	265.5	0	#DIV/0!	#DIV/0!
24830366	434	246.7	0	#DIV/0!	#DIV/0!
22403181	435	271.1	0	#DIV/0!	#DIV/0!
4264015	439	213.6	0	#DIV/0!	#DIV/0!
26665745	442	156.2	0	#DIV/0!	#DIV/0!
57255845	443	135.6	0	#DIV/0!	#DIV/0!
49671898	447	213.7	0	#DIV/0!	#DIV/0!
49670632	449	243.3	0	#DIV/0!	#DIV/0!
14742343	450	164.9	0	#DIV/0!	#DIV/0!
57260866	456	157.5	0	#DIV/0!	#DIV/0!
89855441	457	258.2	0	#DIV/0!	#DIV/0!
85199915	458	165.2	0	#DIV/0!	#DIV/0!
89854605	459	253.5	0	#DIV/0!	#DIV/0!
56422499	468	118.2	0	#DIV/0!	#DIV/0!
24829893	469	199.2	0	#DIV/0!	#DIV/0!
56317206	470	161.3	0	#DIV/0!	#DIV/0!
17510165	471	195.9	0	#DIV/0!	#DIV/0!
24801337	472	268.2	0	#DIV/0!	#DIV/0!
26657453	474	218.7	0	#DIV/0!	#DIV/0!
4257358	477	232.5	0	#DIV/0!	#DIV/0!
49673770	481	199.6	0	#DIV/0!	#DIV/0!
49648582	482	171.4	0	#DIV/0!	#DIV/0!
49720611	483	233.7	0	#DIV/0!	#DIV/0!
26665898	487	173.5	0	#DIV/0!	#DIV/0!
17387355	488	212.3	0	#DIV/0!	#DIV/0!
26658614	489	209.8	0	#DIV/0!	#DIV/0!
17505926	490	270.1	0	#DIV/0!	#DIV/0!
861737	493	152	0	#DIV/0!	#DIV/0!
57266747	494	58.09	0	#DIV/0!	#DIV/0!
57260342	495	139.9	0	#DIV/0!	#DIV/0!
57265392	496	124	0	#DIV/0!	#DIV/0!
17515503	507	259.7	0	#DIV/0!	#DIV/0!
26662255	508	274.7	0	#DIV/0!	#DIV/0!
26726350	583	255.5	0	#DIV/0!	#DIV/0!
47195965	585	268.3	0	#DIV/0!	#DIV/0!
22404072	587	199.2	0	#DIV/0!	#DIV/0!
24811795	599	251.8	0	#DIV/0!	#DIV/0!
4254874	618	262.7	0	#DIV/0!	#DIV/0!
49730121	634	232.4	0	#DIV/0!	#DIV/0!
24820849	731	217	0	#DIV/0!	#DIV/0!
24787850	746	138.3	0	#DIV/0!	#DIV/0!
85149033	758	167	0	#DIV/0!	#DIV/0!
17412740	776	247.1	0	#DIV/0!	#DIV/0!
49726231	778	211.8	0	#DIV/0!	#DIV/0!
22412532	157	273.5	0.4414	619.619	YES
24812829	191	249.9	0.7546	331.169	YES
56422374	741	183.7	0.7037	261.049	YES
24791162	788	124.6	0.6147	202.701	YES
57257665	294	272	1.82	149.451	YES
49670418	726	261.5	1.913	136.696	YES
17509522	601	231.4	2.009	115.182	YES
26658440	743	83.74	0.7286	114.933	YES
49670483	724	168	1.589	105.727	YES
57263026	283	32.75	0.3182	102.923	YES
47194572	704	251.2	2.591	96.951	YES
49680490	612	258	2.723	94.7484	YES
17409772	93	147.2	1.577	93.3418	YES
24783020	649	195	2.257	86.3979	YES
57261305	36	211.9	2.643	80.174	YES
85273725	217	272.2	3.531	77.0886	YES
4255422	774	211.5	2.803	75.4549	YES
22415308	41	221.6	2.997	73.9406	YES
24793073	329	269	3.789	70.995	YES
24812025	138	227.7	3.258	69.8895	YES
24790017	65	176.3	2.606	67.6516	YES
24816026	148	245.8	3.805	64.5992	YES
24819944	97	219.1	3.563	61.4931	YES
4259730	714	233.6	3.977	58.7377	YES
17409786	122	172.2	2.96	58.1757	YES
26660488	715	257.7	4.445	57.9753	YES
4258811	475	222	3.91	56.7775	YES
7978295	410	248.4	4.449	55.8328	YES
4264158	249	223.1	4.022	55.4699	YES
57268213	773	68.92	1.251	55.0919	YES
47198558	610	194.5	3.599	54.0428	YES
26670088	357	203.2	3.782	53.7282	YES
26666164	600	128.8	2.472	52.1036	YES
17512969	787	136.5	2.703	50.4994	YES
49674053	650	167.6	3.616	46.3496	YES
57263754	296	89.38	1.941	46.0484	YES
24811789	415	259.6	5.731	45.2975	YES
24785692	476	262.1	5.79	45.2677	YES
49666160	520	91.01	2.14	42.528	YES
24783710	60	230.3	5.713	40.3116	YES
22415578	772	121.8	3.133	38.8765	YES
24804643	522	199.6	5.135	38.8705	YES
26661559	188	262.8	6.799	38.6527	YES
89852641	454	251.6	6.695	37.5803	YES
49819121	21	186.2	5.119	36.3743	YES
56422205	688	258.1	7.134	36.1789	YES
85199893	300	94.45	2.638	35.8036	YES
24837296	231	228.2	6.407	35.6173	YES
26660012	286	256.8	7.403	34.6886	YES
56321815	234	227	6.619	34.2952	YES
47204377	371	150.8	4.424	34.0868	YES
17388511	538	167.3	5.131	32.6057	YES
89854926	478	263.7	8.148	32.3638	YES
85148756	215	257.3	7.957	32.3363	YES
14721645	293	267.6	8.663	30.89	YES
17386541	372	260.7	8.631	30.2051	YES
74373841	698	274.3	9.088	30.1827	YES
89854698	441	266.1	8.998	29.5732	YES
26663490	907	239.4	8.109	29.5228	YES
49673069	609	191.9	6.53	29.3874	YES
49668690	537	145.9	5.054	28.8682	YES
57257416	230	206.8	7.253	28.5123	YES
89854872	461	235	8.273	28.4057	YES
49819650	213	269.6	9.687	27.8311	YES
50086602	632	258.7	9.363	27.63	YES
51086828	156	245.6	8.977	27.3588	YES
50086384	460	272	9.955	27.323	YES
50086576	730	204.3	7.743	26.3851	YES
865168	757	214.7	8.354	25.7003	YES
56315714	236	268.1	10.44	25.6801	YES
24806926	509	276.1	10.82	25.5176	YES
26660423	666	221.5	8.724	25.3897	YES
14731096	107	142.4	5.655	25.1813	YES
17505932	594	254.5	10.12	25.1482	YES
24821588	553	265.2	10.57	25.0899	YES
22403926	333	191.3	7.872	24.3013	YES
49823499	202	273.3	11.31	24.1645	YES
17387086	727	242.5	10.08	24.0575	YES
24812894	521	225.6	9.393	24.0179	YES
85200194	554	108	4.708	22.9397	YES
49716683	180	225.3	10.12	22.2628	YES
24787762	275	265.3	11.92	22.2567	YES
24813857	108	84.36	3.907	21.592	YES
24790046	358	194	9.03	21.4839	YES
24830639	551	233.5	11.24	20.774	YES
24825644	257	216.9	10.56	20.5398	YES
85199380	262	205	10.08	20.3373	YES
49642787	759	167.8	8.417	19.9358	YES
26671420	436	185.9	9.374	19.8314	YES
47200991	739	217.4	11.11	19.568	YES
24783599	418	267.8	13.82	19.3777	YES
57255898	711	244.4	12.66	19.3049	YES
49672874	453	268.6	13.96	19.2407	YES
14732610	452	165.6	8.651	19.1423	YES
24780625	136	202.7	10.65	19.0329	YES
26671210	562	271.6	14.39	18.8742	YES
17402518	437	221.2	11.72	18.8737	YES
26664290	348	215.5	11.5	18.7391	YES
49670599	361	257.3	13.82	18.6179	YES
85269452	387	83.05	4.502	18.4474	YES
57262417	326	78.67	4.39	17.9203	YES
24789327	530	232.9	13.02	17.8879	YES
4256568	287	262.7	15.07	17.432	YES
49736402	1093	191	11.16	17.1147	YES
14732319	63	87.99	5.207	16.8984	YES
17406935	526	268.3	16.05	16.7165	YES
57256359	61	53.8	3.257	16.5183	YES
26660212	64	205.5	12.52	16.4137	YES
26732633	781	147.7	9.011	16.3911	YES
49825976	154	228.1	14	16.2929	YES
22402652	255	249.1	15.38	16.1964	YES
24838072	49	198.2	12.41	15.971	YES
57262087	463	255.2	16.13	15.8215	YES
24782884	713	205.8	13.34	15.4273	YES
17432628	635	274.9	17.83	15.4178	YES
16952601	102	266.1	18.01	14.7751	YES
22409498	497	202.7	13.81	14.6778	YES
17513746	137	208.8	14.32	14.581	YES
47204617	797	199.7	13.74	14.5342	YES
26661226	278	57.17	3.937	14.5212	YES
24818267	791	119.4	8.239	14.4921	YES
24792824	281	47.88	3.318	14.4304	YES
89853451	440	218.1	15.64	13.945	YES
17402515	639	273.5	19.65	13.9186	YES
17516740	525	275.8	20.09	13.7282	YES
57255813	365	97.26	7.088	13.7218	YES
14728892	168	267.4	19.55	13.6777	YES
22414679	163	226.2	16.77	13.4884	YES
26731080	597	101.9	7.587	13.4309	YES
22413294	177	260.4	19.42	13.4089	YES
26659098	351	268.9	20.23	13.2921	YES
85199889	336	43.4	3.272	13.2641	YES
14725015	524	192.9	14.78	13.0514	YES
51088024	1099	233.9	18.18	12.8658	YES
24820429	823	242.5	19.02	12.7497	YES
24823913	805	257.5	20.58	12.5121	YES
4258694	1082	220.2	17.64	12.483	YES
57265214	212	60.19	4.877	12.3416	YES
47194809	284	157.9	12.81	12.3263	YES
47200717	431	235.2	19.12	12.3013	YES
22403283	794	122.1	10.02	12.1856	YES
85268044	756	135.3	11.12	12.1673	YES
57260327	214	265.6	22.38	11.8677	YES
24787517	523	261.8	22.16	11.8141	YES
17401905	172	271.4	23.04	11.7795	YES
24803475	106	92.75	7.882	11.7673	YES
57258257	659	219	18.71	11.705	YES
17506941	318	171.2	14.63	11.702	YES
57266394	16	238.8	20.71	11.5307	YES
24814047	792	165	14.49	11.3872	YES
861934	1070	246.7	21.67	11.3844	YES
17387399	174	263.6	23.49	11.2218	YES
26728251	664	273.8	24.41	11.2167	YES
57255706	426	111.6	10.01	11.1489	YES
14731660	567	163	14.8	11.0135	YES
4261596	408	214.1	19.48	10.9908	YES
24814417	552	121.8	11.16	10.914	YES
24802416	672	219.4	20.17	10.8775	YES
26729601	288	186	17.26	10.7764	YES
49648918	392	180.5	16.86	10.7058	YES
16953942	382	121.6	11.37	10.6948	YES
56318421	760	255.9	24.07	10.6315	YES
49822556	762	119.6	11.32	10.5654	YES
24781297	786	91.74	8.748	10.487	YES
24812289	569	200.6	19.42	10.3296	YES
26660734	1017	187.1	18.16	10.3029	YES
49641998	285	155.3	15.24	10.1903	YES
49824157	655	263	26.1	10.0766	YES
51089360	648	227.4	22.7	10.0176	YES
57256000	334	44.83	4.476	10.0156	YES
57255815	775	36.18	3.65	9.91233	NO
17432436	62	123.7	12.52	9.88019	NO
24841014	101	142.6	14.47	9.85487	NO
24791169	790	87.14	8.856	9.83966	NO
49827805	722	245	25.29	9.68762	NO
24788994	607	220.5	22.9	9.62882	NO
85272422	708	129	13.41	9.61969	NO
17514983	1032	270.1	28.92	9.33956	NO
17505923	804	83.83	9.001	9.31341	NO
14740999	765	139.8	15.24	9.17323	NO
14745148	723	130.1	14.24	9.13624	NO
49666217	451	210.6	23.15	9.09719	NO
24783021	742	167.7	18.61	9.01128	NO
17506534	1115	232.7	26.03	8.93968	NO
57264405	793	108.8	12.28	8.85993	NO
57267166	464	144.2	16.43	8.77663	NO
49716586	703	198.8	22.94	8.66609	NO
26660376	200	66.03	7.677	8.60102	NO
17411622	838	266.3	31.12	8.5572	NO
49678942	626	240.4	28.2	8.52482	NO
24812617	519	242.6	28.76	8.43533	NO
22404542	733	254.6	30.43	8.36674	NO
49729986	1016	231.2	27.69	8.34958	NO
24810933	678	233	28.06	8.30364	NO
17433624	690	267.2	32.7	8.17125	NO
17386539	606	271.3	33.23	8.16431	NO
49667386	196	226.8	27.97	8.10869	NO
17402641	1084	120.1	15	8.00667	NO
22403502	696	257.7	32.6	7.90491	NO
17412512	924	251.9	32.16	7.83271	NO
22414748	564	268.7	34.38	7.81559	NO
85273723	923	258.9	33.41	7.74918	NO
26665358	872	195.8	25.32	7.73302	NO
24816560	540	270.3	34.96	7.73169	NO
47196178	700	272.7	35.29	7.7274	NO
49727431	535	265.7	34.39	7.72608	NO
24790047	305	235.9	30.65	7.69657	NO
4240669	686	197	25.74	7.65346	NO
56324991	663	259.1	34.47	7.51668	NO
26665727	181	271	36.07	7.51317	NO
17388109	630	247.3	33.16	7.45778	NO
57255924	268	63.23	8.482	7.45461	NO
50086555	546	166.2	22.32	7.44624	NO
47197552	369	231.5	31.13	7.43656	NO
49649462	572	267.1	36	7.41944	NO
857009	764	117.1	15.81	7.4067	NO
22408803	568	230.4	31.25	7.3728	NO
14725781	360	158.9	21.6	7.35648	NO
24818820	645	247.4	33.68	7.34561	NO
4241309	162	142.7	19.43	7.34431	NO
24790049	616	174.3	23.74	7.34204	NO
22415516	621	244.3	33.44	7.30562	NO
47204545	702	273.1	37.58	7.26716	NO
24782508	510	173.5	24.04	7.21714	NO
22404043	766	197.2	27.43	7.18921	NO
49644684	352	265.9	37.21	7.14593	NO
24793086	147	246.1	34.48	7.13747	NO
22408180	1035	237.3	33.8	7.02071	NO
24824575	684	247.6	35.57	6.96092	NO
47195113	631	240.5	34.56	6.95891	NO
49668507	1108	156.8	22.54	6.95652	NO
47203405	417	222	32.9	6.74772	NO
26665209	183	139.1	20.64	6.73934	NO
49824164	623	243.6	36.18	6.733	NO
4265047	512	263.6	39.31	6.70567	NO
89856159	244	214.2	32.29	6.63363	NO
11532911	779	182.2	27.47	6.63269	NO
49733643	1087	176.3	26.82	6.57345	NO
4258342	325	165	25.14	6.56325	NO
47202279	1067	222.5	33.91	6.56149	NO
74373774	901	264.1	40.4	6.53713	NO
47198191	226	250.6	38.45	6.51756	NO
22411359	384	154.2	23.75	6.49263	NO
17504133	969	230.8	35.56	6.49044	NO
863272	432	216.1	33.47	6.45653	NO
89850689	570	202.8	31.55	6.42789	NO
24826009	211	259.6	40.4	6.42574	NO
14740019	511	155.4	24.27	6.40297	NO
26659609	32	57.12	8.928	6.39785	NO
22412960	822	260.9	40.86	6.38522	NO
22413111	1079	249.3	39.39	6.32902	NO
26666349	763	110.8	17.52	6.3242	NO
26729108	595	102.1	16.37	6.23702	NO
57263678	270	73.71	11.85	6.22025	NO
24827947	259	103.8	16.75	6.19701	NO
85200019	420	105.9	17.33	6.11079	NO
4259151	603	255.3	42.65	5.98593	NO
4260154	738	136.5	22.83	5.97898	NO
47198903	629	254.1	42.79	5.9383	NO
17511061	850	193.7	32.65	5.93262	NO
57257440	811	229.5	38.77	5.91953	NO
85272429	695	190.9	32.4	5.89198	NO
26658375	611	270.4	46.16	5.85789	NO
24813005	855	249.7	42.82	5.83139	NO
7970447	807	117.2	20.1	5.83085	NO
17433320	223	209.4	36.2	5.78453	NO
26661845	541	271	46.85	5.78442	NO
17406580	500	219.6	38.56	5.69502	NO
26727361	306	179.4	31.54	5.68802	NO
47198248	1069	220.8	38.82	5.68779	NO
864581	656	251.3	44.39	5.66118	NO
4259472	502	238.8	42.48	5.62147	NO
89854606	608	264.7	47.12	5.61757	NO
24789165	563	190.1	33.96	5.59776	NO
26666541	1059	232.9	41.64	5.59318	NO
85199774	322	38.92	6.999	5.56079	NO
14724910	605	212.7	38.27	5.55788	NO
87335287	622	169.8	30.73	5.52555	NO
14739064	164	229.7	41.62	5.51898	NO
49821487	1101	264	47.84	5.51839	NO
49670723	499	201.7	36.68	5.49891	NO
85200069	480	132.4	24.12	5.48922	NO
17507442	1098	159.6	29.11	5.48265	NO
863681	243	106	19.35	5.47804	NO
26670851	503	276.6	50.55	5.47181	NO
49680107	514	262.5	47.99	5.46989	NO
89854984	400	199.9	36.75	5.43946	NO
47198350	193	244.9	45.18	5.42054	NO
24796806	917	263.4	48.63	5.41641	NO
24825185	1095	227.6	42.32	5.37807	NO
24829796	665	261.3	48.72	5.3633	NO
17386061	769	174.1	32.57	5.34541	NO
47195246	465	159	30.02	5.29647	NO
17410036	821	159.5	30.21	5.27971	NO
24796288	28	126.7	24.06	5.266	NO
11532950	777	112.6	21.41	5.25922	NO
14735725	582	227.7	43.32	5.25623	NO
49677720	839	254.3	48.5	5.2433	NO
26664161	356	122.2	23.33	5.23789	NO
843329	660	203.4	38.94	5.22342	NO
22415320	1102	206.2	40.13	5.1383	NO
57264488	4	199.2	38.85	5.12741	NO
24819048	485	201.2	39.31	5.11829	NO
49648843	527	245.6	48.45	5.06914	NO
87335288	492	107.9	21.29	5.06811	NO
22408204	1086	190	37.54	5.06127	NO
49643092	636	237.2	47.25	5.02011	NO
863592	951	196.2	39.11	5.01662	NO
49724113	182	176.3	35.42	4.97741	NO
14741114	651	172	34.7	4.95677	NO
22403142	818	219.5	44.81	4.89846	NO
24817688	1078	237.7	48.67	4.88391	NO
7972193	782	84.68	17.46	4.84994	NO
26660297	891	218.6	45.31	4.82454	NO
49735642	900	191.9	40	4.7975	NO
24794653	1092	241.1	50.49	4.7752	NO
51089910	167	70.14	14.73	4.76171	NO
24820666	498	125.8	26.52	4.74359	NO
7975134	968	222.7	47.51	4.68743	NO
14738822	592	198.4	42.74	4.64202	NO
24782959	658	177	38.17	4.63715	NO
49676351	596	224.6	48.47	4.63379	NO
57258216	44	192.3	41.51	4.63262	NO
14724773	1114	113	24.42	4.62735	NO
56323090	58	119.1	25.85	4.60735	NO
49717105	547	214.4	47.16	4.54623	NO
87334079	337	154	33.94	4.53742	NO
49675227	935	215.9	47.74	4.52241	NO
47202575	516	271.6	60.57	4.48407	NO
26671005	748	144	32.15	4.479	NO
89850957	532	262.6	58.91	4.45765	NO
85147351	241	97.99	22.14	4.42593	NO
24808176	803	168.2	38.08	4.41702	NO
57261368	34	161.7	36.74	4.4012	NO
24780494	628	250.7	57.36	4.37064	NO
14746329	683	187	42.91	4.35796	NO
56320922	542	270.7	62.45	4.33467	NO
22406358	890	201.1	46.7	4.30621	NO
49681620	699	268.7	62.8	4.27866	NO
51089876	479	253.3	59.31	4.27078	NO
49642346	292	150.4	35.31	4.25942	NO
7977549	401	213.7	50.54	4.22833	NO
7976876	697	192.9	46.22	4.17352	NO
24780092	1096	242.1	58.46	4.14129	NO
26663357	307	142.7	34.55	4.13025	NO
24783947	1100	227.5	55.28	4.11541	NO
24810600	785	235	57.14	4.11271	NO
856011	466	120.6	29.34	4.11043	NO
17517377	491	104.9	25.91	4.04863	NO
17413672	932	206.1	51.35	4.01363	NO
4265571	1094	219.8	54.83	4.00875	NO
85147354	662	210.9	52.71	4.00114	NO
7974176	580	219.7	55.1	3.9873	NO
49724558	908	224.6	56.42	3.98086	NO
26726897	670	218.8	55.06	3.97385	NO
17406625	827	211.4	53.34	3.96325	NO
49674161	641	257.2	64.94	3.96058	NO
11532957	1068	153	38.78	3.94533	NO
17413225	993	211.6	53.67	3.94261	NO
16953847	834	204.3	52.18	3.91529	NO
51087855	52	91.75	23.66	3.87785	NO
49643053	627	261.6	67.77	3.86012	NO
26663492	204	90.04	23.44	3.8413	NO
4240633	1081	212.1	55.48	3.823	NO
47204117	545	253.5	66.88	3.79037	NO
85147359	625	199.5	52.71	3.78486	NO
49675919	416	131.3	34.78	3.77516	NO
22408544	826	164	43.52	3.76838	NO
57264868	661	104.3	27.91	3.73701	NO
14734160	1116	181.6	49.08	3.70008	NO
7973020	953	159.2	43.06	3.69717	NO
24802301	581	223.6	60.53	3.69404	NO
24783343	574	244.6	66.25	3.69208	NO
17506446	555	206.2	55.9	3.68873	NO
85199091	238	33.67	9.129	3.68825	NO
47203658	197	121.2	33.33	3.63636	NO
89854590	737	237.8	65.46	3.63275	NO
24785419	798	211.1	58.16	3.62964	NO
24792057	531	233.1	64.54	3.61171	NO
17508045	362	202.3	56.74	3.56539	NO
57268472	173	75.09	21.17	3.547	NO
24809386	886	261.5	73.89	3.53904	NO
49642517	593	151.2	42.87	3.52694	NO
56320728	840	231.9	65.86	3.52111	NO
56463462	732	159.6	45.46	3.51078	NO
17410063	669	202.7	58.7	3.45315	NO
26659400	579	174.7	51.29	3.40612	NO
22408781	888	205.9	60.67	3.39377	NO
47202719	721	233.8	69.23	3.37715	NO
24781757	145	45.85	13.66	3.35652	NO
14727355	857	213.1	63.96	3.33177	NO
56320746	50	96.17	29.02	3.31392	NO
26729612	160	79.45	24.46	3.24816	NO
14718818	718	195.6	60.34	3.24163	NO
22405317	972	260.4	80.61	3.23037	NO
17517026	557	176.3	54.78	3.21833	NO
24792986	950	241.7	75.31	3.2094	NO
26661887	853	239.9	75.7	3.16909	NO
49823716	937	190.3	60.07	3.16797	NO
51089733	419	267.8	85.49	3.13253	NO
85303739	934	253.7	81.73	3.10412	NO
24820277	870	241.6	77.91	3.10101	NO
17410502	166	115	37.13	3.09723	NO
57257832	903	235.5	76.04	3.09705	NO
24809199	1061	181.8	58.72	3.09605	NO
47199563	224	239.3	77.57	3.08496	NO
24818530	3	29.1	9.549	3.04744	NO
17402911	859	193.9	64.38	3.0118	NO
858439	219	95.35	31.72	3.00599	NO
22415147	589	174.3	58.33	2.98817	NO
56320708	1005	242.1	81.35	2.97603	NO
57258152	192	223.7	75.37	2.96802	NO
56422782	1013	275.3	92.82	2.96596	NO
851938	936	192.9	65.1	2.96313	NO
17514810	915	243.2	82.21	2.95828	NO
24799095	517	190.7	64.73	2.94608	NO
56463170	925	253.1	86.32	2.93211	NO
26664328	677	143.2	48.86	2.93082	NO
56422457	1049	182.5	62.33	2.92796	NO
26728906	691	230.8	79.06	2.9193	NO
49675949	558	114.1	39.13	2.91592	NO
17433625	561	201.3	69.13	2.91191	NO
49820258	889	184.9	63.57	2.9086	NO
14740502	767	139.1	47.98	2.89912	NO
24788513	883	163.1	56.26	2.89904	NO
47202578	272	66.19	23.15	2.85918	NO
14738910	962	215.9	75.59	2.8562	NO
24840633	1027	195.3	68.96	2.83208	NO
855829	642	208.1	73.5	2.83129	NO
14726142	604	193.9	69.61	2.78552	NO
4262187	619	184.9	66.51	2.78003	NO
49829278	590	189.2	68.16	2.77582	NO
24794853	615	86.77	31.37	2.76602	NO
14725276	565	197.2	71.68	2.75112	NO
4247553	448	156.9	57.08	2.74877	NO
26663192	256	101.2	37.02	2.73366	NO
24809827	1063	194.3	71.32	2.72434	NO
24789982	543	203.3	74.85	2.7161	NO
17510358	1104	212.9	78.58	2.70934	NO
57266914	190	17	6.336	2.68308	NO
24831146	505	127	47.34	2.68272	NO
24810304	207	30.72	11.46	2.68063	NO
24797072	239	87.8	32.91	2.66788	NO
49640746	1018	113.2	42.61	2.65665	NO
4254499	712	25.92	9.864	2.62774	NO
22408037	947	185.8	70.77	2.62541	NO
26665731	871	127.1	48.43	2.62441	NO
26665730	1036	251.9	96.34	2.6147	NO
26659382	548	137.4	53.02	2.59147	NO
49824163	939	230.2	88.99	2.58681	NO
56423660	515	150.9	58.36	2.58568	NO
17505465	910	190.5	73.97	2.57537	NO
24812945	964	209.8	81.58	2.57171	NO
89853757	750	119.1	46.53	2.55964	NO
24796286	1021	194.5	76.2	2.55249	NO
24782511	958	248.9	97.95	2.54109	NO
49724707	876	172.1	68.33	2.51866	NO
14728320	949	237.3	94.41	2.5135	NO
26725274	121	87.57	34.96	2.50486	NO
56463001	504	204.6	81.94	2.49695	NO
26666693	725	90.74	36.63	2.4772	NO
85199962	1033	64.22	25.94	2.47571	NO
87334099	1045	272.3	110.1	2.47321	NO
85200174	1085	58.16	23.53	2.47174	NO
855677	559	116.7	47.6	2.45168	NO
26726309	735	105.7	43.17	2.44846	NO
17512359	863	238.6	97.88	2.43768	NO
57260077	1039	181.8	74.68	2.43439	NO
56321735	1071	119.2	48.98	2.43365	NO
57256331	734	101.8	42.03	2.42208	NO
49674839	1103	106.9	44.17	2.42019	NO
56463184	885	162	67	2.41791	NO
49729254	728	103.5	42.97	2.40866	NO
4246775	971	226	94.03	2.40349	NO
26664781	1014	259.7	108.3	2.39797	NO
26666403	1038	156.1	65.11	2.39748	NO
4255946	940	251.4	105.8	2.37618	NO
24818007	252	138.9	58.76	2.36385	NO
24789427	681	191.7	82.23	2.33127	NO
57267538	302	40.57	17.46	2.3236	NO
49726509	1022	228.9	98.86	2.3154	NO
26663757	862	225.5	97.56	2.3114	NO
17408566	961	238.2	103.1	2.31038	NO
4248662	845	224.2	98	2.28776	NO
17387315	529	240.9	105.6	2.28125	NO
49649757	906	174.1	76.41	2.2785	NO
51087923	588	162.3	71.46	2.2712	NO
57262187	973	241.3	106.8	2.25936	NO
24784491	549	209.8	93.13	2.25276	NO
56320888	959	199.4	89.08	2.23844	NO
22404537	1004	145.4	65.02	2.23624	NO
855650	1007	246.4	112.1	2.19804	NO
17412935	926	174.2	79.69	2.18597	NO
57261703	1000	114	52.47	2.17267	NO
24831841	1073	84.05	38.71	2.17127	NO
24792062	424	130	60.09	2.16342	NO
49672478	673	238.6	110.6	2.15732	NO
26658842	768	181	84.1	2.1522	NO
7965344	693	231.8	108	2.1463	NO
24813850	1029	165.5	78.31	2.1134	NO
57258752	518	93.4	44.35	2.10598	NO
49729260	421	197.3	93.97	2.09961	NO
17411560	692	163.2	78.3	2.08429	NO
57261357	1002	151.2	73.92	2.04545	NO
14739543	894	218.7	107	2.04393	NO
855654	780	57.82	28.36	2.03879	NO
17510363	637	230.1	113.3	2.03089	NO
85199813	646	90.32	44.48	2.03058	NO
85199941	304	37.12	18.36	2.02179	NO
22404557	966	189.4	93.83	2.01854	NO
14736345	640	237.8	119	1.99832	NO
49674689	854	59.82	30.11	1.98672	NO
87334159	987	220.7	112.6	1.96004	NO
24793943	824	120.7	62.25	1.93896	NO
26670484	799	176.7	91.17	1.93814	NO
47199032	575	123	63.54	1.93579	NO
26729278	643	141.5	73.3	1.93042	NO
24808858	1	58.5	30.33	1.92878	NO
47200736	861	157.7	81.86	1.92646	NO
26666751	125	70.21	36.61	1.91778	NO
49817461	680	130.6	69.11	1.88974	NO
57258275	1001	45.33	24.35	1.8616	NO
26665723	873	123.6	66.49	1.85893	NO
47201794	544	226.5	122.6	1.84747	NO
4256064	80	74.31	40.58	1.8312	NO
49828126	878	198.1	108.8	1.82077	NO
14743013	813	115	63.57	1.80903	NO
51086276	709	22.95	12.74	1.80141	NO
49644683	506	124.1	68.95	1.79985	NO
24807469	1075	95.21	53.41	1.78262	NO
14727766	916	102.1	57.48	1.77627	NO
17505178	856	80.7	45.65	1.7678	NO
863795	1011	154.2	88.13	1.74969	NO
24803451	832	181.9	104.9	1.73403	NO
22413343	954	98.09	56.65	1.73151	NO
24779081	254	30.16	17.47	1.72639	NO
24780963	995	134.3	78.81	1.7041	NO
26666443	652	123.4	72.68	1.69785	NO
49734165	425	104.1	61.48	1.69323	NO
57265582	175	64.95	38.6	1.68264	NO
49641071	513	251.6	149.7	1.68069	NO
85199686	755	27.82	16.63	1.67288	NO
14727013	812	86.73	52.48	1.65263	NO
49675992	577	211.1	128	1.64922	NO
47200606	208	126.2	76.56	1.64838	NO
26659395	902	92.44	56.78	1.62804	NO
14727139	25	85.81	53.17	1.61388	NO
24805297	842	125.2	77.7	1.61133	NO
24782793	945	217.6	135.2	1.60947	NO
26671444	1057	154.5	96.14	1.60703	NO
24783730	752	143.1	89.07	1.6066	NO
24787401	866	93.48	59.03	1.5836	NO
852009	942	174.8	110.9	1.57619	NO
17385707	938	76.82	48.93	1.57	NO
49824149	874	161.6	103	1.56893	NO
24781361	982	133.4	85.48	1.5606	NO
864916	860	124.1	80.3	1.54545	NO
49643341	929	229.4	151.1	1.5182	NO
57255814	260	34.55	23.2	1.48922	NO
24818431	161	79.44	53.99	1.47138	NO
24802442	654	87.64	60	1.46067	NO
49665952	833	199.5	137	1.4562	NO
87349379	462	137.9	94.94	1.4525	NO
22416195	930	115.4	80.9	1.42645	NO
49828707	869	129.3	90.67	1.42605	NO
49726856	573	125.4	88.45	1.41775	NO
17386538	895	173.3	123.2	1.40666	NO
49824155	867	119.8	85.4	1.40281	NO
56463356	887	151	108.1	1.39685	NO
57264469	717	135.7	97.63	1.38994	NO
50086448	1051	138.5	100.2	1.38224	NO
26732551	340	166.5	120.6	1.3806	NO
24786849	277	109.3	79.78	1.37002	NO
24790018	1055	112.3	82.63	1.35907	NO
26657606	909	141.8	104.9	1.35176	NO
11533020	1058	68.5	52.1	1.31478	NO
24808950	1054	168.6	128.7	1.31002	NO
14738230	716	48.9	37.44	1.30609	NO
26666589	1056	131.3	101.5	1.2936	NO
14727639	918	128.4	99.48	1.29071	NO
49824154	1042	122.6	95.34	1.28592	NO
49724325	904	82.46	64.75	1.27351	NO
56463547	1062	78.86	62.14	1.26907	NO
49823474	941	182.1	143.8	1.26634	NO
49737140	1044	110.6	88.69	1.24704	NO
26660913	943	193.5	155.2	1.24678	NO
24790045	921	151.2	121.4	1.24547	NO
14729464	837	148.7	120.3	1.23608	NO
49729246	534	144.2	116.8	1.23459	NO
26730118	1040	137.6	113	1.2177	NO
49674413	933	88.64	73.1	1.21259	NO
24792184	820	50.68	41.95	1.2081	NO
56463596	795	39.36	32.73	1.20257	NO
24806910	620	139.6	116.6	1.19726	NO
24810214	1060	102.4	86.75	1.1804	NO
24809955	914	106.4	90.59	1.17452	NO
14741773	922	110.8	95.33	1.16228	NO
56315276	1046	164.2	141.3	1.16207	NO
24837680	209	137.8	120.4	1.14452	NO
49642690	1097	161.6	146.2	1.10534	NO
24818575	868	100.7	92.93	1.08361	NO
51085908	707	12.2	11.28	1.08156	NO
24813882	911	179	165.8	1.07961	NO
85301899	657	84.8	78.64	1.07833	NO
22411872	848	226.4	215.3	1.05156	NO
17515507	912	236.6	227.8	1.03863	NO
47195001	879	123.3	119.7	1.03008	NO
49726246	931	104.9	104.4	1.00479	NO
26661911	864	244.2	244	1.00082	NO
14737070	528	167.5	171.2	0.978388	NO
24840755	761	48.22	49.31	0.977895	NO
57260470	624	185.7	189.9	0.977883	NO
14729175	810	19.49	20.04	0.972555	NO
24821289	846	83.8	86.92	0.964105	NO
57268021	809	27.4	28.44	0.963432	NO
22409850	882	43.81	45.74	0.957805	NO
14724549	944	221.5	237	0.934599	NO
14739866	881	79.49	87.18	0.911792	NO
22411905	996	92.27	101.3	0.910859	NO
24829938	844	94.57	106.7	0.886317	NO
56316819	981	95.2	108.4	0.878229	NO
24830257	990	109.6	125.3	0.874701	NO
57258918	999	56.89	65.53	0.868152	NO
24829622	965	127.8	147.3	0.867617	NO
51087217	1050	78.15	91.52	0.853912	NO
85147356	1041	83.62	98.77	0.846613	NO
51089502	1109	71.92	85.85	0.83774	NO
24808475	994	149.1	179.5	0.830641	NO
24809040	689	107.3	129.2	0.830495	NO
24828373	986	93.99	113.6	0.827377	NO
24784989	800	111.2	134.5	0.826766	NO
17508583	841	144.4	176	0.820455	NO
51087886	1031	39.39	48.01	0.820454	NO
50085898	676	61.33	75.04	0.817297	NO
24817406	744	31.03	37.99	0.816794	NO
49718188	591	117	146.9	0.79646	NO
24787324	1090	43.09	54.63	0.788761	NO
57262651	324	23.86	30.37	0.785644	NO
24783294	979	86.29	110.3	0.782321	NO
7975380	913	104.9	134.6	0.779346	NO
14727159	808	31.5	40.96	0.769043	NO
24804753	984	64.16	84.17	0.762267	NO
51089504	253	10.79	14.17	0.761468	NO
57262418	240	27.55	36.29	0.759162	NO
49822512	927	117.3	156.3	0.75048	NO
57255899	989	73.96	98.99	0.747146	NO
24841331	229	39.44	53.16	0.741911	NO
17432979	928	154.9	209.5	0.739379	NO
24781162	858	136.1	185.5	0.733693	NO
14735118	576	66.85	92.71	0.721066	NO
57266025	992	149.3	207.8	0.718479	NO
24818678	165	63.76	88.78	0.71818	NO
51087929	550	76.02	107.4	0.707821	NO
49676618	880	167.6	238	0.704202	NO
26730275	819	62.63	90.04	0.69558	NO
22410225	1080	15.78	22.69	0.695461	NO
16953086	341	27.84	40.43	0.688598	NO
856013	1066	27.97	41.11	0.68037	NO
24782097	893	117	174.9	0.668954	NO
56320389	267	56.08	90.39	0.620423	NO
49646700	1012	60.72	102.1	0.594711	NO
24807381	875	36.2	62.71	0.57726	NO
26664361	225	54.64	94.97	0.57534	NO
49726249	235	49.42	88.8	0.556532	NO
57256322	975	55.24	100.6	0.549105	NO
56324718	705	89.49	165.3	0.541379	NO
24820792	956	63.08	123.9	0.50912	NO
4244215	1112	31.9	63.78	0.500157	NO
49736284	1113	53.76	107.9	0.498239	NO
57266020	899	31.88	65.31	0.488134	NO
51089540	1048	62.02	127.6	0.48605	NO
85272523	706	52.64	108.7	0.484269	NO
85198697	997	31	66.23	0.468066	NO
49724239	1105	30.39	65.56	0.463545	NO
56463179	831	40.65	91.33	0.445089	NO
56314870	998	35.66	82.8	0.430676	NO
24781837	647	65.37	154.8	0.422287	NO
26666864	227	48.69	118.8	0.409848	NO
57256145	1003	28.65	73.01	0.392412	NO
26725215	205	46.29	118.3	0.391293	NO
26664420	817	56.05	145.1	0.386285	NO
57268063	847	48.83	126.5	0.386008	NO
51089123	835	33.07	86.99	0.380159	NO
49827225	9	19.61	51.87	0.378061	NO
50085976	1064	42.97	119.6	0.359281	NO
24837152	1052	45.43	128	0.354922	NO
56463046	849	24.91	80.25	0.310405	NO
24817041	130	3.117	10.13	0.3077	NO
24805492	825	32.03	106	0.30217	NO
57264710	749	11.25	38.4	0.292969	NO
24821451	980	34.99	123.8	0.282633	NO
17388563	970	13.81	51.52	0.268051	NO
24807662	976	49.3	186.5	0.264343	NO
56320907	815	44.78	171.8	0.260652	NO
57265371	1047	24.4	96.04	0.254061	NO
17387598	176	35.07	139.5	0.251398	NO
22406887	802	9.469	40.6	0.233227	NO
56322691	1019	20.66	96.77	0.213496	NO
57256349	1043	24.11	118.9	0.202775	NO
24811305	830	15.99	79.3	0.201639	NO
49668401	988	29.42	159.5	0.184451	NO
85200066	771	1.901	11.53	0.164874	NO
14726776	892	11.94	79.9	0.149437	NO
51090123	977	18.11	123.8	0.146284	NO
26725810	1076	5.16	40.06	0.128807	NO
51086108	1053	20.75	161.4	0.128563	NO
51089503	783	6.522	57.26	0.113902	NO
17413739	347	8.236	76.48	0.107688	NO
51086277	745	3.344	33.4	0.10012	NO
26660018	884	8.379	100.7	0.0832075	NO
14731075	852	8.551	156.8	0.0545344	NO
24812872	251	5.209	97.46	0.0534476	NO
57265837	897	5.037	104.7	0.0481089	NO
24823295	1015	2.549	71.47	0.0356653	NO
51087904	978	3.947	117.8	0.0335059	NO
857611	991	1.748	102.6	0.017037	NO
85199943	719	0.8838	95.57	0.00924767	NO
57261791	220	0	24.56	0	NO
57264549	269	0	21.86	0	NO
4258029	720	0	178.8	0	NO
57263991	736	0	96.03	0	NO
57262424	754	0	53.56	0	NO
24818000	828	0	139.5	0	NO
49646648	905	0	143	0	NO
47193876	960	0	236	0	NO
57263858	1009	0	58.89	0	NO
24784417	1010	0	54.5	0	NO
49667299	1020	0	124.6	0	NO
57266346	1025	0	45.14	0	NO
49665816	1072	0	101.9	0	NO
57255855	1088	0	39.91	0	NO
24830337	1107	0	87.23	0	NO
