# Supplementary material for: Genetic and Cheminformatic Characterization of Mycobacterium tuberculosis Inhibitors Discovered in the Molecular Libraries Small Molecule Repository
Source: ACS Infect Dis. 2025 Mar 25;11(4):882–93. doi: 10.1021/acsinfecdis.4c00936 (PMC11997997; doi:10.1021/acsinfecdis.4c00936)
Supplement: Supplementary file 3 — id4c00936_si_003.xlsx [file id4c00936_si_003.xlsx]

## Sheet: All Mutants AUC
PubChem SID	Structure No	WT (AUC)	mmpL3 (AUC)	hadAB (AUC)	Tn:katG (AUC)
24808858	1	312.6	307.9	110	134.2
85200071	2	4.255	108.9	0.4801	0
24818530	3	119.6	151.8	112.9	77.58
57264488	4	116.7	232.7	159.7	164.1
24805024	5	99.07	70.83	24.79	47.79
57257952	6	59.1	64.89	60.13	14.06
4262857	7	10.52	16.49	36.68	25.62
85200178	8	17.43	37.11	0	0
49827225	9	105.3	127.6	134.1	115.3
26659007	10	44.06	90.73	102.9	84.65
24786072	11	47.7	75.61	47.73	47.08
47194577	12	114.4	83.43	137.3	116.8
85200061	14	4.138	2.059	0.2383	1.541
57266394	16	202.1	175.7	206.1	216.3
26658762	18	146.6	160.4	166.6	137.6
24809164	19	117.9	147.8	131	120.8
24823722	20	100.7	131.8	100.4	98.27
49819121	21	178.8	199.8	164.1	188.4
24790044	22	134.3	147.4	142.8	134.3
22404267	23	10.47	33.91	23.17	19.32
14727139	25	153	194.2	132.1	161.2
24814045	27	72.06	71.16	78.22	67.45
24796288	28	149.3	151.4	107.1	161.4
7969238	30	4.867	18.44	11.16	6.043
24781840	31	17.9	40.41	35.6	29.3
26659609	32	73.91	90.46	74.95	95.75
24794122	33	59.82	34.01	173.3	111.6
57261368	34	87.44	123.9	122.8	127.5
22415986	35	25.42	36.75	29.37	29.52
57261305	36	115.6	135.1	142.4	101
57266703	38	2.197	0	37.62	0.9496
22415308	41	3.633	12.92	21.63	26.09
56320724	42	72.03	100.7	121.2	94.31
22405406	43	96.74	97.44	73.38	68.79
57258216	44	139.8	82.42	133.9	95.26
17509520	45	60.19	119.6	100.7	159.8
57256354	46	6.38	1.374	39.09	2.609
49727042	47	17.57	22.82	32.41	28.61
57267741	48	0.6245	0	35.03	0
24838072	49	141.4	53.48	139.3	105.2
56320746	50	130.4	123.9	170.3	136.9
4246748	51	12.11	32.16	35.56	35.82
51087855	52	116.9	134.3	144.4	97.58
7974673	53	19.59	38.18	37.71	25.32
51087863	54	122	130.5	174.1	97.39
17410947	55	226.4	263	249.9	0
17407674	57	148.3	102.1	127.8	119.4
56323090	58	109.7	127.5	147.2	98.82
4250753	59	13.2	13.08	6.051	14.33
24783710	60	173.1	156.1	199.8	126
57256359	61	2.447	0.06044	0	0.5847
17432436	62	117.2	115.7	128	74.29
14732319	63	68.99	54.77	73.79	65.31
26660212	64	167.4	158.3	190.8	0
24790017	65	105.2	158.3	131.2	138.4
57258318	66	203.5	227.5	222.3	0
24796522	67	112.7	137.8	102	121.2
85200018	68	0.2726	4.483	0.2008	0.8669
57263505	70	0.3835	0	0	0
17508173	71	237.8	269.9	259.7	3.099
89855445	72	183.9	208	213.4	0
4255321	75	110.6	120.5	141.7	112.9
4257326	76	3.325	10.58	5.503	2.723
17412718	78	215.2	245.6	241.4	2.187
4256064	80	115.5	124	143.9	126.1
26727117	82	49.03	54.26	16.31	56.72
26662869	83	113.5	142.5	131.5	119.6
26661561	84	165.9	161	56.72	153.1
24825275	85	63.28	82.88	105.5	59.39
47194371	86	245.3	239.1	293.3	280.1
24811457	87	243.1	259.2	277.4	1.842
24828847	88	78.6	109.5	16.48	97.07
24836683	90	109.5	128.4	15.31	114.6
87334203	92	231.9	241.5	270	245.5
17409772	93	108.8	112.6	144.6	105.5
24823103	96	15.54	18.37	4.321	16.22
24819944	97	239.1	206	234.3	0.1594
7975439	98	88.96	87.74	156.9	113.3
14726080	99	166.5	124.1	181.2	167.5
56422772	100	153.1	152.4	137.7	171.3
24841014	101	136.1	111.9	167.9	146.6
16952601	102	222.5	220.4	202.7	155.8
7972627	103	4.92	6.923	3.084	4.056
7974886	104	3.104	12.52	6.197	2.408
17414988	105	177.1	134.5	30.17	149.6
24803475	106	15.67	32.88	27.21	29.71
14731096	107	72.15	71.14	81.32	147.6
24813857	108	33.89	40.17	39.29	35.65
17506873	109	149	119.8	50.4	122
24818269	110	63.7	66.01	68.86	22.32
17510278	111	114.6	74.26	152.2	120.9
24806855	112	121.6	102.6	30.88	86.46
17508454	113	116.7	107.2	17.35	80.52
17387080	114	44.59	43.94	8.456	28.73
17504696	115	37.95	25.06	4.15	24.31
22400585	117	135.6	126.3	182.7	129.6
14740599	118	248.3	267.9	262.7	205.9
17409025	120	104.9	137.5	25.3	108.5
26725274	121	136.1	154.4	161.4	156.4
17409786	122	81.72	152	136.6	110.7
49664925	123	21.61	14.19	30.45	71.23
17432292	124	29.01	16.82	0	29.93
26666751	125	178.1	125.9	218.3	165.3
17413054	126	76.05	71.62	272.5	202.6
24815907	127	167.7	123.3	163.4	124.9
49675007	128	131.3	111	105.8	74.1
49667036	129	68.5	53.27	120.1	60.86
24817041	130	71.65	119.6	117.6	202
22400536	131	207.3	192	248.5	199.8
24809150	133	72.37	61.61	86.22	49.65
24805912	134	4.39	14.64	1.776	21.57
24780625	136	159.4	169.6	148.5	120
17513746	137	224.1	236.6	222.7	215
24812025	138	187.1	217	220.9	0.7184
47201893	139	178	115.5	204.1	127.7
4263997	140	137.3	128.6	166.5	110.7
47199007	141	207.1	235.7	246.2	260.9
24783255	143	216.2	185.3	104.6	183.2
14723550	144	210.2	150.5	191.3	116.4
24781757	145	86.17	64.87	51.41	49.63
22404538	146	81.2	60.28	38.47	87.56
24793086	147	264.1	276.8	275.6	299.6
24816026	148	48.15	66.33	30.57	54.04
26666200	150	60.37	37.89	109.2	53.89
24792771	151	2.421	15.5	8.107	7.635
49827706	152	250.8	282.5	265.2	0
24808382	153	166.9	158.4	53.51	113
49825976	154	130	68	191.2	112.1
24802938	155	286.1	291.1	299.2	0.3001
51086828	156	102.6	63.06	130.3	75.13
22412532	157	123.9	100	42.72	68.74
49724504	158	28.1	31.99	44.38	16.66
24809697	159	202.3	167.4	240.1	168.8
26729612	160	116.7	81.84	119.4	86.05
24818431	161	38.3	43.75	52.2	60
4241309	162	14.43	20.85	12.53	1.818
22414679	163	162.6	197.2	197.1	178.6
14739064	164	12.91	15.45	0	8.082
24818678	165	104.5	131.3	112.6	109.6
17410502	166	88.14	77.9	128.9	68.92
51089910	167	74.42	103.1	108.9	74.84
14728892	168	29.17	45.6	51.63	19.24
24822809	169	122.9	148.1	42.21	120.3
17401905	172	264.3	265	292.1	210.3
57268472	173	0.8361	9.618	0.6641	0
17387399	174	180.6	127.8	48.27	122.1
57265582	175	17.48	15.18	10.66	3.472
17387598	176	18.21	15.61	2.517	4.37
22413294	177	150.1	145.5	43.12	136.1
49716683	180	121.5	140	193.4	116.2
26665727	181	290.4	305.3	305	0
49724113	182	101	116.1	153.8	76.52
26665209	183	9.534	20.51	18.31	6.004
49642186	184	199.4	253.4	238.5	0
24824416	185	48.19	48.85	8.62	33.91
24829267	187	143.2	209.2	125.9	279.6
26661559	188	194.9	182.2	74.39	141.9
57266914	190	10.06	9.282	1.999	2.553
24812829	191	269.5	258.5	298.3	0
57258152	192	257.9	268.1	269.9	10.93
47198350	193	287.2	307	297.3	304.8
49667386	196	266.7	290	293	0
47203658	197	155.8	136.2	184.6	111.9
26660376	200	95.74	98.22	65.27	88.9
24811350	201	268.8	293.5	262.3	14.56
49823499	202	273.3	288.9	290.4	0.6466
26663492	204	129.6	137.6	194.1	151.6
26725215	205	97.53	86.73	104.7	80.43
24810304	207	94.09	53.51	26.27	64.96
47200606	208	135.7	99	117.7	122.6
24837680	209	128	151.1	180.4	150.7
24826009	211	89.89	91.75	24.98	63.76
57265214	212	0.9798	3.364	0	0
49819650	213	271.4	289.3	281.5	2.277
57260327	214	15.34	39.84	45.74	10.94
85148756	215	115.7	104.6	112.2	87.51
57256148	216	0.3057	2.241	0	0
85273725	217	86.03	114	65.68	150.2
85199094	218	0	0	0	6.739
858439	219	89.78	66.64	69.3	47.33
57261791	220	1.96	6.305	1.078	1.743
17433320	223	158.5	119.4	226.7	224.2
47199563	224	41.25	40.46	48.07	26.24
26664361	225	51.55	65.42	84.54	79.6
47198191	226	32	46.35	64.11	16.25
26666864	227	268.8	272.1	270.2	268.3
24841331	229	89.39	120.3	88.07	99.59
57257416	230	65.31	79.72	113.7	47.24
24837296	231	266.5	243.3	250.4	241.9
56315703	232	269.7	284.1	262.3	3.103
56321815	234	218.9	242.5	244	1.416
49726249	235	92.08	132.7	122.8	119.1
56315714	236	268.3	289.4	303.5	0.7891
85199091	238	22.35	5.038	1.864	1.169
24797072	239	84.92	97.67	113.7	75.9
57262418	240	39.83	10.7	20.02	9.959
85147351	241	92.59	118.4	120.3	123.1
47201809	242	9.015	22.81	27.1	5.03
863681	243	40.55	74.51	110.4	48.61
89856159	244	111.8	45.1	130.2	58.51
24798210	246	138.6	170	66	85.16
17386285	248	0	0	0.7919	5.169
4264158	249	175.5	224.9	271.9	257.7
17388271	250	38.72	1.984	35.3	3.676
24812872	251	34.6	34.72	46.91	31.82
24818007	252	165.5	155.4	165.3	95.62
51089504	253	199.8	292.9	165.4	292.8
24779081	254	112.9	74.54	109.6	59.5
22402652	255	271.6	268.9	312.4	0
26663192	256	149.1	237.2	137.7	286.6
24825644	257	23.79	38.16	47.13	17.16
85200043	258	11.72	7.897	3.013	0
24827947	259	113.1	129.1	135.5	93.83
57255814	260	3.744	0.7704	3.737	0
85199380	262	6.858	24.73	10.69	0
49819472	263	50.96	73.33	78.09	50.49
85198968	264	23.38	24.74	23.17	32.52
49827239	265	221.9	236.4	226.2	0.6551
85270141	266	194.9	256.1	255.9	0
56320389	267	159.8	178.7	193.9	191.8
57255924	268	7.77	39.21	13.17	4.083
57264549	269	6.651	4.045	12.79	1.778
57263678	270	27.8	59.04	35.3	11.41
47202578	272	55.9	43.15	57.11	24.08
24820787	274	77.83	77.34	134.3	69.58
24787762	275	59.06	60.13	23.8	59.97
24786849	277	218.3	253.7	237.9	239.6
26661226	278	141.7	163.1	185	151.2
26658783	280	96.48	92.42	18.02	92.3
24792824	281	117.4	207.6	105.7	180.8
26667002	282	153.4	170.9	193.5	153.4
57263026	283	26.85	18.45	27.18	20.59
47194809	284	281.3	294.6	303.3	250.9
49641998	285	22.6	22.46	32.13	12.83
26660012	286	279.6	302.1	307	3.952
4256568	287	55.33	43.86	80.69	26.74
26729601	288	54.86	56.47	26.23	29.2
49640768	290	77.19	90.39	123.5	69.92
49642346	292	80.35	127.4	102.9	111.5
14721645	293	235.6	205.8	254.5	208.5
57257665	294	279.5	289.8	299.8	0
14719232	295	35.48	48.51	46.46	27.2
57263754	296	4.325	9.905	8.846	7.743
859151	297	114.1	92.87	140.5	117.1
57267661	298	4.52	7.831	2.118	0
847983	299	23.12	26.91	53.41	15.78
85199893	300	36.98	25.19	28.15	7.742
57267538	302	25.99	20.69	0.3681	0
85199941	304	51.58	22.69	11.98	2.518
24790047	305	142.6	186.3	204.1	197
26727361	306	45.44	42.39	25.73	40.74
26663357	307	123.4	120.7	176.2	123.2
47194512	309	60.33	44.18	83.3	35.3
17412721	312	187.5	222.4	221.7	10.05
26666151	313	55.62	68.72	31.44	70.79
17385650	316	104.7	69.98	127.6	41.83
26671553	317	12.79	19.2	22.84	4.416
17506941	318	228.6	196.2	266.3	201.6
17433716	320	67.49	46.11	27.47	15.99
85199774	322	3.587	0.9589	2.162	0
57262651	324	5.99	17.1	7.34	1.259
4258342	325	18.04	32.5	26.2	2.328
57262417	326	19.76	8.871	14.09	0
24806295	327	76.77	99.77	97.05	96.63
57255846	328	5.127	5.405	9.793	0
24793073	329	175.2	149.8	24.34	158.2
57255901	330	14.69	11.32	30.28	1.157
22407826	331	43.26	16.78	61.64	14.17
57255810	332	19.35	14.99	27.5	1.209
22403926	333	25.09	30.32	66.3	14.52
57256000	334	23.57	20.76	34.65	3.704
85199889	336	50.86	29.76	30.44	0
87334079	337	83.41	81.88	101.8	94.71
26732551	340	194.8	205.1	241.9	153.6
16953086	341	181	150.1	198.7	159
17413739	347	166.1	146.9	177.3	186.5
26664290	348	262.7	272.2	283.9	219
22404385	350	176.6	159	89.51	106.6
26659098	351	284	264.4	319.8	3.952
49644684	352	272.7	267.1	215.9	0
49667734	354	225	214.3	258.6	212.5
26664161	356	33.83	56.75	30.79	30.54
26670088	357	188.3	143.1	207.4	192.6
24790046	358	146.7	193	144.9	156.6
26663489	359	256.2	270.2	259.6	313.7
14725781	360	0	3.773	0	0
49670599	361	198.6	235.9	210.6	2.063
17508045	362	114.4	134.8	102	134.9
24834039	364	139.6	126.7	26.11	185
57255813	365	0	0	1.761	0
85199905	367	18.06	2.479	4.079	3.482
47197552	369	146.3	69.83	163.8	113
16953539	370	7.606	11.89	20.89	0
47204377	371	57.54	105.7	62.6	115.6
17386541	372	121.7	117.4	27.34	90.49
49823728	374	264.8	289.6	294.3	0
56317647	375	173.4	107.6	170.1	143.3
49667475	377	19.18	8.979	3.434	7.734
49679287	378	167.4	184.6	217.1	174.4
14732417	379	122.3	104.4	123.5	107.9
24791998	380	10.79	16.31	31.68	2.447
16953942	382	176.6	217.5	225.1	201.8
22411359	384	95.41	52.07	126.7	117.4
24817039	386	124.1	89.92	22.37	104.5
85269452	387	5.091	13.25	5.258	3.069
57264438	388	79.34	71.41	69.39	66.35
57267502	389	238.5	288.7	289.9	31.73
57265645	391	2.733	14.07	3.4	1.089
49648918	392	9.952	11.55	16.68	1.137
57262634	393	22.39	11.96	14.26	25.43
22412905	394	157.4	148.9	221.2	182.6
85269682	395	3.303	1.871	0	35.56
24822695	396	113.3	117	151.3	134.1
85200185	397	1.29	12.65	8.004	17.65
89854984	400	182.5	142.5	185.3	153.7
7977549	401	31.68	20.4	24.24	28.43
14728874	402	24.1	13.16	33.82	6.073
4258646	403	24.31	32.56	31.79	27.25
57255904	405	0.7301	0	0	8.451
47200455	407	275.8	289.8	257.9	2.635
4261596	408	8.307	5.136	13.91	4.678
49735861	409	207	216	189.8	218.7
7978295	410	13.11	7.152	19.19	12.91
47194451	411	33.22	26.26	45	52.65
56320853	412	188.6	149.2	215.6	175.4
56324848	413	147.8	155.1	151.7	159.2
49718175	414	267.8	245.2	300.3	0.6197
24811789	415	221.8	228.6	184.1	14.79
49675919	416	70.07	80.38	78.76	105.3
47203405	417	21.22	8.668	20.64	23.87
24783599	418	101.3	90.67	18.85	76.29
51089733	419	282.3	292.7	287.2	317
85200019	420	0	0	0	1.505
49729260	421	157.1	186.2	146.5	173.1
49817155	422	226.4	241.4	253.4	0.6083
24792062	424	199.6	206.8	214.9	221.9
49734165	425	80.69	68.93	66.81	101.7
57255706	426	1.122	0	0	0.4301
85198636	427	7.78	0	0.5367	2.852
49679735	428	130.2	150.3	164.9	119.2
57263087	429	0.5028	0	8.682	9.274
47200717	431	44.85	17.07	14.25	47.08
863272	432	121.3	155.4	149.4	143.4
22404416	433	118.8	97.32	25.43	95.3
24830366	434	189.2	195.5	226.2	0
22403181	435	229.2	229.8	255.3	192.9
26671420	436	54.12	66.06	80.03	73.05
17402518	437	135.7	157.4	158.1	161.6
4264015	439	173.3	188.1	196.5	165.7
89853451	440	0.4194	1.061	0.9512	5.366
89854698	441	263.9	278.6	275.7	0
26665745	442	54.96	33.14	63.08	16.31
57255845	443	10.56	0	4.848	0
49671898	447	122.1	89.68	128.7	104.7
4247553	448	125	118.4	140.5	148.4
49670632	449	235.9	229.7	210.8	244.2
14742343	450	151.7	127.5	201.2	175.8
49666217	451	158.9	137.6	141.7	141.4
14732610	452	3.652	4.16	9.422	0
49672874	453	236.6	262.9	192.4	4.605
89852641	454	23.11	23.75	26.64	27.52
57260866	456	2.403	0	0	0
89855441	457	153.4	201.8	163.2	2.552
85199915	458	5.106	1.47	0	4.707
89854605	459	185.4	193.7	159.4	7.026
50086384	460	269.4	238.2	284.4	1.94
89854872	461	35.46	10.71	26.18	29.71
87349379	462	77.06	52.67	80.09	95.22
57262087	463	189.8	191.2	162.4	7.128
57267166	464	9.782	10.83	9.477	6.765
47195246	465	96.4	48.72	96.26	29.53
856011	466	104	43.34	95.62	33.87
56422499	468	10.11	14.8	12.7	3.832
24829893	469	126.5	125.7	143.4	124.8
56317206	470	95.59	99.58	104.7	110.7
17510165	471	158.2	182.5	186.2	196.3
24801337	472	117.2	122.9	42.51	93.67
26657453	474	30.94	21.05	0	28.29
4258811	475	19.48	13.96	17.77	3.61
24785692	476	60.4	42.94	15.06	63.18
4257358	477	18.5	12.87	28.03	11
89854926	478	169.5	139.7	228.7	198.2
51089876	479	274.7	284.5	277.1	280.5
85200069	480	18.27	7.531	15.06	10.63
49673770	481	143.7	118	150	113.9
49648582	482	0	15.51	20.9	0
49720611	483	119.6	140.2	150.3	122.6
24819048	485	136.9	146.2	142.1	131.1
26665898	487	108.1	89.66	108.6	107.1
17387355	488	27.28	1.464	19.61	3.666
26658614	489	291.3	278.1	302.8	290.2
17505926	490	135	119.3	28.31	91.12
17517377	491	98.18	77.73	103	51.5
87335288	492	89.43	90.09	59.59	83.56
861737	493	113.4	89.05	134	71.38
57266747	494	26.55	12.03	17.49	6.653
57260342	495	173.5	150.4	127.1	175.6
57265392	496	35.53	5.192	8.346	3.384
22409498	497	77.39	59.88	92.88	88.15
24820666	498	102	96.74	135.2	115.3
49670723	499	136.9	146.6	150.5	144.5
17406580	500	45.07	47.07	31.38	29.48
4259472	502	16.48	23.32	33.83	12.91
26670851	503	222.7	226.2	121.6	217.5
56463001	504	146.3	130.1	174.5	112.8
24831146	505	110.4	118.8	111.6	62.98
49644683	506	156.5	166.7	163.9	93.39
17515503	507	216	81.72	224.5	102.3
26662255	508	186.3	164.5	68.08	131.9
24806926	509	232.5	234.6	119.4	225.1
24782508	510	110.6	87.64	110.7	73.65
14740019	511	125.9	109.1	134	100.3
4265047	512	64.71	43.06	15.37	31.16
49641071	513	87.01	62.17	26.72	39.78
49680107	514	146.7	130.6	30.38	101.7
56423660	515	17.24	17.77	9.67	5.695
47202575	516	267.7	288.4	291.3	0
24799095	517	181.8	188.5	204.6	246.6
57258752	518	26.56	4.897	5.092	0
24812617	519	49.07	34.42	70.55	30.79
49666160	520	13.41	2.815	0.3644	0
24812894	521	199.9	177.7	203.8	191.3
24804643	522	43.22	15.67	22.33	13.21
24787517	523	34.38	11.84	52.19	2.321
14725015	524	36.24	13.19	17.42	0
17516740	525	266.3	285.1	298.7	269.7
17406935	526	107.3	100.2	28.42	69.69
49648843	527	281.3	273.9	284.4	268.4
14737070	528	164.4	121.2	104.8	97.09
17387315	529	161.4	132.3	41.65	125.3
24789327	530	94.73	65.18	19.27	51.52
24792057	531	111.8	87.62	44.04	75.59
89850957	532	75.06	54.78	21.74	59.37
49729246	534	120.9	124.7	80.41	114.9
49727431	535	187.4	195.1	197.7	0.2425
49668690	537	87.84	81.4	110.6	101.4
17388511	538	37.49	30.25	13.67	24.52
24816560	540	131.3	109.8	34.47	87.66
26661845	541	157.6	148	29.66	118.8
56320922	542	92.08	72.25	75.12	91.74
24789982	543	132.6	166.5	157.1	109.4
47201794	544	52.85	32.83	35.7	30.3
47204117	545	276.7	299.1	272.3	0
50086555	546	63.28	44.33	52.15	55.7
49717105	547	21.48	11.74	13.38	12.13
26659382	548	93.48	86.9	105.8	87.6
24784491	549	169.4	187.5	199.3	188.8
51087929	550	175	195.3	183.1	206.9
24830639	551	16.57	4.113	19.35	3.472
24814417	552	66.04	65.26	67.56	68.18
24821588	553	251.6	267.4	253.1	257.8
85200194	554	2.818	1.744	0	1.563
17506446	555	54.33	48.51	47.52	36.73
17517026	557	151	166.3	145.2	83.44
49675949	558	27.83	20.14	28.98	11.43
855677	559	20.17	3.443	0.5048	3.133
17433625	561	224.1	219.7	184.6	12.97
26671210	562	263.3	277.5	289.8	0
24789165	563	32.94	24.53	30.16	32.67
22414748	564	250.5	277.3	281.2	18.69
14725276	565	134.9	145.1	120.2	114.3
14731660	567	24.19	11.16	24.66	6.291
22408803	568	60.02	63.92	68.6	49.8
24812289	569	204.9	208.1	177.5	158.2
89850689	570	18.4	15.37	18.99	7.789
49649462	572	38.3	22.92	37.05	5.549
49726856	573	124.3	148.1	100.8	68.58
24783343	574	155.7	188.1	204.8	179.9
47199032	575	28.79	34.77	19.59	28.46
14735118	576	27.45	14.95	3.023	0
49675992	577	64.04	26.2	62.19	25.08
26659400	579	107.1	138	130.3	90.23
7974176	580	14.77	15.09	22.82	2.429
24802301	581	25.45	26.08	26.6	39.84
14735725	582	47.37	21.35	22.5	9.064
26726350	583	201	213.7	233.3	2.193
47195965	585	124.2	38.96	117.5	96.18
22404072	587	23.85	0	32.4	11.96
51087923	588	265.4	244	243.3	286.4
22415147	589	172.7	176.2	211.2	172.7
49829278	590	121.8	121.9	126.4	84.72
49718188	591	84.22	62.38	72.84	104.6
14738822	592	57.18	36.91	56.27	23.57
49642517	593	142.6	131.6	137.4	138.4
17505932	594	137.5	95.29	40.1	69.24
26729108	595	124.6	119.9	130.6	146.4
49676351	596	29.18	18.77	30.45	6.446
26731080	597	83.32	44.28	53.52	18.9
24811795	599	237.6	253.1	258.9	253.8
26666164	600	5.117	0	0	0
17509522	601	187.9	180.9	214.5	193.4
4259151	603	22.86	10.49	37.67	14.74
14726142	604	157.5	128.8	164.9	100.8
14724910	605	30.29	23.42	41.71	8.075
17386539	606	85.7	89.5	38.18	55.67
24788994	607	207.6	211.9	223.3	196.6
89854606	608	309.8	300.1	235.1	3.285
49673069	609	127.9	117.5	158.6	101
47198558	610	109.4	33.61	114.9	68.04
26658375	611	272.8	297.8	270	7.391
49680490	612	22.44	21.65	36.24	12.54
24794853	615	19.45	19.43	19.16	7.456
24790049	616	116.9	117.1	136.3	88.44
4254874	618	38.6	42.66	66.76	38.66
4262187	619	140.4	73.18	179.3	115.2
24806910	620	173.7	176.4	221.7	141.2
22415516	621	70.56	52.15	24.73	35.01
87335287	622	184.6	144.9	217.2	121.3
49824164	623	161.7	69.33	189.4	148.8
57260470	624	237.2	213.2	207.1	219.9
85147359	625	124.2	102.8	137.5	135.4
49678942	626	186.7	222.3	242	0
49643053	627	258.1	283.7	288.8	1.689
24780494	628	217	238.4	248.1	2.446
47198903	629	202.1	264.8	250.3	301.6
17388109	630	76.39	49.24	0	0
47195113	631	24.47	25.99	56.27	17.2
50086602	632	271.8	276	288.8	0.4004
49730121	634	232.7	272.1	294.6	0
17432628	635	222.2	225.8	127.4	212.8
49643092	636	235.7	225.4	218.3	253
17510363	637	169.1	173.6	218.7	199.1
17402515	639	261.5	227.8	282.2	242.9
14736345	640	196.7	158.9	164.3	165.5
49674161	641	265.4	275.9	295.8	286.7
855829	642	151.4	149.5	199.3	165.7
26729278	643	125.1	115.4	148.4	116.6
24818820	645	90.03	81.91	65.71	102.1
85199813	646	10.45	4.965	1.367	1.146
24781837	647	144.6	159.6	132.4	174.1
51089360	648	123.8	82.01	130.7	84.34
24783020	649	143.9	165.1	166.5	160.5
49674053	650	12.94	13.17	26.01	8.181
14741114	651	92.02	78.23	127.3	91.62
26666443	652	222.6	224.9	234.3	176.8
24802442	654	144.5	129.5	170.4	96.56
49824157	655	274.6	155.8	295.3	290.9
864581	656	236.1	204.9	253.5	182.4
85301899	657	29.01	4.058	18.18	2.574
24782959	658	119.6	136.7	134.3	95.73
57258257	659	218.9	259.7	256.4	0
843329	660	193.7	191.6	217.2	149.3
57264868	661	8.43	0.2113	0.3004	2.429
85147354	662	165.7	152.8	128.2	154.9
56324991	663	190.5	237.7	240.5	12.4
26728251	664	182	192	81.05	132.7
24829796	665	263.2	281.9	302.8	4.032
26660423	666	40.14	32.91	41.65	18.76
17410063	669	163.4	155.9	229.7	135.6
26726897	670	121.2	97.31	188	139.4
24802416	672	321.8	325.5	326.8	7.145
49672478	673	120	31.89	151.3	82.26
50085898	676	13.63	11.62	7.925	2.287
26664328	677	30.94	14.23	18.63	41.82
24810933	678	277	287.7	298.3	0
49817461	680	119.1	169	166.2	142.6
24789427	681	168.1	166.7	158.9	150.2
14746329	683	64.86	31.49	77.55	50.85
24824575	684	118.5	115.2	64.28	49.73
4240669	686	219.5	156.9	256.3	187.4
56422205	688	332.5	293.3	343.7	317.5
24809040	689	177	189.5	161.2	222.6
17433624	690	152.4	114	46.06	58.79
26728906	691	114.2	111.5	92	123.5
17411560	692	223.8	202.5	216.9	162.5
7965344	693	29.92	4.205	39.29	29.67
85272429	695	88.28	102.1	132.3	113.9
22403502	696	72.01	67.37	102.6	20.34
7976876	697	35.31	27.5	28.57	38.04
74373841	698	300.6	311.8	331.2	0
49681620	699	319	313.3	336.9	326
47196178	700	164.4	136.1	81.92	61.81
47204545	702	257.8	317.4	340.5	0
49716586	703	125	100.4	130.6	106.3
47194572	704	82.75	45.64	56.28	25.76
56324718	705	321.7	204.5	271.5	188.5
85272523	706	116.2	134.1	123	70.09
51085908	707	170	254.9	158.7	291.8
85272422	708	134.1	176.3	173.4	138.6
51086276	709	160.6	267.6	125.4	306
57255898	711	50.15	16.28	38.03	1.907
4254499	712	11.76	23.7	27.47	0.2472
24782884	713	204.8	244.9	250.4	4.378
4259730	714	3.641	8.485	20.57	0
26660488	715	205.1	193.1	103.1	197.4
14738230	716	0.1157	1.775	34.99	0
57264469	717	199.2	203.8	213.4	193
14718818	718	229.9	141.9	226.7	246
85199943	719	10.85	2.398	22.51	0.8127
4258029	720	167	148.1	190.8	173
47202719	721	221.9	235.9	249.9	3.104
49827805	722	272.5	284.5	257.8	0
14745148	723	19.13	12.36	33.67	12.7
49670483	724	218.6	223.7	241.7	0
26666693	725	110.7	132.8	130.1	125.2
49670418	726	252.4	262.1	233.1	5.078
17387086	727	171.2	147.5	81.29	141.9
49729254	728	128.3	154.5	160.9	138.4
50086576	730	139.9	138.9	170.1	156.8
24820849	731	118.9	106.4	52.87	63.05
56463462	732	142.7	82.54	115.4	101.8
22404542	733	173.3	186.2	115.5	183.7
57256331	734	3.033	3.29	0	0
26726309	735	209.9	204.9	207.3	168.4
57263991	736	14.4	4.476	12.86	0
89854590	737	242.8	234.7	248.4	1.169
4260154	738	184	71.82	223.8	145
47200991	739	245.4	256.2	251.3	0
56422374	741	229.5	231.3	245.2	255.2
24783021	742	155.6	180.6	182.6	120.1
26658440	743	48.23	39.48	72.94	35.63
24817406	744	64.69	37.4	66.87	4.951
51086277	745	143.3	230.6	107.9	303.6
24787850	746	105	96.66	23.21	13.76
26671005	748	109	126.4	107.6	74.85
57264710	749	2.505	1.959	0.4438	1.32
89853757	750	8.303	22.02	36.1	0
24783730	752	207.4	103.5	231.8	174.7
57262424	754	2.901	2.302	6.797	0
85199686	755	120	115.5	180.8	81.11
85268044	756	98.39	120.9	168.3	0
865168	757	190.2	179.5	203	132
85149033	758	129.4	150.9	171.9	119.1
49642787	759	153.9	176.4	180.6	162.7
56318421	760	230.7	261.5	250	1.207
24840755	761	82.11	102.6	173.7	68.59
49822556	762	117.2	137.2	181	89.09
26666349	763	47.9	45.06	101.6	8.133
857009	764	117.5	91.98	141.4	50.81
14740999	765	137.7	146.9	186.2	90.95
22404043	766	23.27	19.05	43.89	0
14740502	767	182.9	140.2	181.3	85.38
26658842	768	99.38	76.16	74.88	45.63
17386061	769	89.91	73.02	39.12	58.77
85200066	771	21.44	7.573	24.04	4.514
22415578	772	14.06	11.36	23.46	7.165
57268213	773	0	0.8136	10.7	2.354
4255422	774	3.245	1.964	19.74	4.704
57255815	775	1.061	31.32	12.4	1.758
17412740	776	177.4	219.3	205.1	0
11532950	777	99.54	114.5	117.4	97.42
49726231	778	162.5	238	244	1.952
11532911	779	191.2	188	225.2	216.1
855654	780	66.15	45.16	86.97	17.5
26732633	781	182.6	210.8	237.3	231.4
7972193	782	85.46	33.83	93.6	37.73
51089503	783	155.7	247.6	170.1	300.7
24810600	785	162.9	118.4	77.38	72.58
24781297	786	120.6	93.76	169.7	115.3
17512969	787	96.86	95.22	82.49	46.88
24791162	788	146.2	123.4	179.5	115
24791169	790	81.28	95.78	185.1	66.08
24818267	791	69.15	40.24	119.6	77.4
24814047	792	42.69	38.53	69.04	54.98
57264405	793	94.83	120.1	158.5	120.8
22403283	794	2.43	5.35	17.69	8.926
56463596	795	158.2	136.8	190.9	74.29
47204617	797	13.14	38.25	57.66	11.59
24785419	798	134.2	86.48	52.8	99.22
26670484	799	134.2	124.8	65.27	100
24784989	800	28.41	7.151	34.09	11.69
22406887	802	0	0	14.76	2.659
24808176	803	276	273.5	210.4	1.252
17505923	804	15.56	15.69	33.17	4.113
24823913	805	181.5	144.8	83.21	154.4
7970447	807	108.2	128.6	143.9	117.7
14727159	808	0	0	8.193	0
57268021	809	54.22	62.9	106.7	81.43
14729175	810	0	0	1.502	3.585
57257440	811	216.1	199.4	186.7	1.081
14727013	812	7.223	2.352	0	5.505
14743013	813	87.61	93.51	107.2	15.45
56320907	815	172.8	152.1	140.3	151.8
26664420	817	74.62	36.32	91.98	37.29
22403142	818	156	147.1	93.95	108.4
26730275	819	168	181.1	212.2	182.6
24792184	820	38.02	11.08	83.93	13.25
17410036	821	167.1	133.5	162.2	122.1
22412960	822	278.3	279.4	282.3	0.1318
24820429	823	256	252.8	240.8	0.9918
24793943	824	141.3	112.8	208.4	91.21
24805492	825	45.74	47.84	95.38	74.12
22408544	826	88.07	82.04	84.49	56.28
17406625	827	209.3	179.3	110.2	151.2
24818000	828	163.7	129.7	240.6	149.5
24811305	830	103.2	54.09	96.93	63.03
56463179	831	21.88	10.47	52.07	5.891
24803451	832	95	79.33	41.75	8.034
49665952	833	297.8	259.1	256.7	282
16953847	834	9.188	12.73	39.21	2.695
51089123	835	191.7	278.3	141.4	305.2
14729464	837	83.39	88.67	132.9	109.4
17411622	838	209.5	216.8	84.82	161.5
49677720	839	18.88	8.859	49.27	11.54
56320728	840	118	105	127.5	76.01
17508583	841	214.4	193	276.2	221.8
24805297	842	156.9	145.9	200.6	88.5
24829938	844	155.9	145.5	224.3	95.08
4248662	845	152	124.4	161.6	129
24821289	846	56.37	31.25	62.77	37.78
57268063	847	42.22	6.424	0	4.376
22411872	848	298.3	292.7	272	0
56463046	849	185.9	195.7	202.6	166
17511061	850	85.4	78.12	36.96	63.72
14731075	852	134.2	147.6	152.8	130.1
26661887	853	223.3	241.2	267.7	250.3
49674689	854	77.77	126.5	107	82.05
24813005	855	29.64	24.13	32.6	11.27
17505178	856	164.6	138.2	134.7	142.9
14727355	857	23.85	8.369	40.42	6.221
24781162	858	165.3	161.2	223	210.8
17402911	859	181.5	136	227.5	122.4
864916	860	125.7	162.3	160.2	66.76
47200736	861	254.2	81.52	257.5	302
26663757	862	248.1	145.7	216.2	206.6
17512359	863	312.6	309.1	287.3	3.485
26661911	864	279.4	236.2	187.9	3.051
24787401	866	53.95	34.69	101.1	42.26
49824155	867	149	120.5	194.5	141.3
24818575	868	111.8	90.71	120.5	56.43
49828707	869	147.3	157.9	155.7	0.7762
24820277	870	241.3	212.2	258.4	211.6
26665731	871	156.3	149.3	210.3	1.322
26665358	872	186.2	144	76.83	133.8
26665723	873	158.5	140.9	182.2	0
49824149	874	125.9	68.34	196.4	142.6
24807381	875	58.56	26.13	67.23	20.92
49724707	876	215.9	189.6	203.3	160.4
49828126	878	252.4	146.8	262	227.1
47195001	879	44.11	25.87	63.47	7.213
49676618	880	81.71	32.06	77.53	14.81
14739866	881	35.2	4.706	58.6	4.173
22409850	882	132.3	119.8	137.8	143.1
24788513	883	104.3	105.5	115.3	47.15
26660018	884	149.5	133.1	178.7	126.5
56463184	885	273.2	262.3	262.8	265.5
24809386	886	287.3	269.7	262.7	0.4966
56463356	887	179.9	176.7	213.7	175.2
22408781	888	230.9	178.1	175	182
49820258	889	122.8	101	81.81	81.97
22406358	890	175.7	128	69.4	124.1
26660297	891	73.07	61.03	55.19	75.87
14726776	892	4.901	0	8.198	4.753
24782097	893	99.11	144.1	184.8	113.2
14739543	894	189.1	146.3	84.21	86.33
17386538	895	70.28	63.04	56.01	39.07
57265837	897	34.64	5.382	34.2	5.393
57266020	899	30.27	5.997	6.332	2.07
49735642	900	160.5	147.6	59.16	57.68
74373774	901	218.5	243.7	251.8	0
26659395	902	93.73	124.9	143.8	77.22
57257832	903	31.19	12.43	45.01	12.55
49724325	904	82	83.28	118.1	17.37
49646648	905	285.9	283.3	291.9	230.4
49649757	906	6.652	10.72	82.82	1.834
26663490	907	246.3	223.3	302	243.3
49724558	908	51.65	27.34	92.84	27.2
26657606	909	243.4	237.9	216.8	181.2
17505465	910	127.3	99.68	29.44	24.02
24813882	911	230.5	212	223.6	204.6
17515507	912	88.62	38.84	69.32	30.09
7975380	913	21.75	9.475	33.45	10.83
24809955	914	72.76	67.64	51.23	44.65
17514810	915	200	168.8	76.19	126.4
14727766	916	96.04	94.43	119.2	47.8
24796806	917	124.3	103.3	37.54	123.5
14727639	918	145.8	162.6	188.1	150.7
24790045	921	158.5	167.6	177.1	167.1
14741773	922	113.4	145.6	174.8	94.19
85273723	923	225	200	211	241.1
17412512	924	258.9	271.4	213.2	28.8
56463170	925	274.1	298.7	238.1	307.9
17412935	926	38.96	17.87	64.46	3.155
49822512	927	215	226.5	221.8	229.6
17432979	928	95.78	23.13	174.3	213.8
49643341	929	244.8	232.7	263.3	0
22416195	930	16.24	8.022	27.01	3.6
49726246	931	221.3	255.1	234	226.1
17413672	932	152.5	146.7	76	110.9
49674413	933	84.8	82.18	145.5	82.52
85303739	934	93.02	59.69	18.5	1.489
49675227	935	128.2	103	81.86	127.9
851938	936	21.95	4.638	45.75	8.466
49823716	937	199	110.4	227.8	154.4
17385707	938	101.4	86.38	130.2	48.37
49824163	939	275.5	209.7	259.6	272.9
4255946	940	47.49	25.41	53.46	6.553
49823474	941	145.8	50	185.1	128.3
852009	942	45.07	13.49	62.35	13.57
26660913	943	135.8	98.71	69.87	81.42
14724549	944	65.3	12.1	42.59	5.693
24782793	945	254.7	210.7	239.6	176.5
22408037	947	274.3	279.7	250	0.169
14728320	949	121.9	119.2	51.7	88.62
24792986	950	68.85	64.42	69.9	49.87
863592	951	168.8	140.3	214.4	123.8
7973020	953	25.04	6.952	50.8	6.13
22413343	954	15.6	10.43	28.56	2.824
24820792	956	119.5	86.81	125.1	75.82
24782511	958	274.4	291.6	277.9	0
56320888	959	223.1	184.6	226.9	162
47193876	960	172.2	159	184.3	119.1
17408566	961	269.3	287.2	261	20.29
14738910	962	49.62	16.99	69.73	10.63
24812945	964	100.5	99.68	76.83	26.64
24829622	965	174.7	142.5	160.6	141.7
22404557	966	202.4	165.3	210.6	155.2
7975134	968	229.1	220.5	260.3	219.5
17504133	969	188.8	162	152.7	145.3
17388563	970	6.056	1.001	35.49	0.457
4246775	971	36.71	22.66	75.3	1.856
22405317	972	67.49	39.85	89.64	16.94
57262187	973	268.9	297.2	262.3	0
57256322	975	46.93	15.1	43.37	0.882
24807662	976	199.8	185	224.4	143
51090123	977	199.6	255.6	173.9	312
51087904	978	183.4	205.2	209.3	217.6
24783294	979	117.1	132.1	140.3	77.52
24821451	980	134.6	125.9	144	124.1
56316819	981	61.81	89.65	103.6	81.69
24781361	982	174.9	130	183.8	142.8
24804753	984	167.1	157.8	159.5	146.5
24828373	986	73.5	79.37	126.8	87.59
87334159	987	172.9	163.6	242.8	161.9
49668401	988	164	140.9	205.9	113.4
57255899	989	10.66	8.336	39.25	1.786
24830257	990	171.9	127.7	174.8	140.3
857611	991	42.16	7.981	64.86	19.1
57266025	992	155.6	91.18	198.8	157.2
17413225	993	149	130.5	125.6	121.3
24808475	994	127.1	166.2	201.7	171.1
24780963	995	86.67	52.11	32.73	38.49
22411905	996	107.9	103.3	122	68
85198697	997	7.281	4.652	26.02	4.984
56314870	998	4.684	5.017	7.74	1.221
57258918	999	17.89	10.51	36.16	1.922
57261703	1000	145.9	137.8	163.7	108.4
57258275	1001	14.47	7.338	39.94	3.58
57261357	1002	80.86	147.8	174.7	126.6
57256145	1003	20	5.288	80.87	3.195
22404537	1004	181	159	89.09	71.3
56320708	1005	204.1	174	226.9	205.8
855650	1007	193.4	143.7	237.4	192.5
57263858	1009	20.04	2.959	24.47	0
24784417	1010	129.1	139.3	155.5	119.9
863795	1011	94.94	111.2	153.3	22.38
49646700	1012	169.5	199.9	172.7	144.8
56422782	1013	292.5	301	271.6	282.9
26664781	1014	234.2	244.3	273.7	181.5
24823295	1015	112.9	106.9	141.7	103.7
49729986	1016	40.98	54.47	113	30.18
26660734	1017	206.9	204.5	262.1	206.4
49640746	1018	76.88	112.5	137	52.19
56322691	1019	105.9	100	143.7	95.43
49667299	1020	91.8	63.86	107.7	28.53
24796286	1021	89.38	78.1	47.46	63.08
49726509	1022	287.8	301.8	216.1	4.192
57266346	1025	22.79	1.777	15.36	0
24840633	1027	173.8	140.2	70.48	126.1
24813850	1029	153.2	155.9	149.7	136.5
51087886	1031	1.296	1.836	19.77	1.729
17514983	1032	208.1	207.3	121.2	160.9
85199962	1033	19.68	4.13	34.37	14.67
22408180	1035	109.4	64.62	29.79	76.95
26665730	1036	251	257.9	268.4	0
26666403	1038	184.1	181.9	133.5	150.7
57260077	1039	237.4	176.8	199.5	234.2
26730118	1040	105	56.61	70.85	47.55
85147356	1041	158.4	125.2	157.2	86.18
49824154	1042	191.6	113.7	208.8	145.6
57256349	1043	24.45	0.4302	0.6004	0
49737140	1044	208.6	204.1	220	1.83
87334099	1045	236.4	234.3	243	252.2
56315276	1046	187.2	143	199.4	126.7
57265371	1047	2.999	2.106	5.529	2.102
51089540	1048	119.8	134.7	169.6	85.91
56422457	1049	247.8	229.7	248.9	270.9
51087217	1050	150.6	165	219.5	87.18
50086448	1051	140.9	96.02	147.1	62.39
24837152	1052	132.7	141.2	211.2	77.13
51086108	1053	217.4	297.8	170.9	329.4
24808950	1054	245	220.4	250.9	0
24790018	1055	146.9	147.8	160	113.6
26666589	1056	179.5	120.8	96.46	93.81
26671444	1057	318.4	164.3	87.12	139.9
11533020	1058	90.59	129.9	113.6	71.21
26666541	1059	218.7	213.9	232.8	127.1
24810214	1060	145.2	166.7	172.8	170.6
24809199	1061	237.7	288.2	285.5	52.81
56463547	1062	95.64	87.81	127.8	106.6
24809827	1063	173.5	159.3	220.9	42.27
50085976	1064	161.6	150.5	203.2	170
856013	1066	47.4	91.3	76.21	107.1
47202279	1067	221.3	254.9	258.6	317.1
11532957	1068	100.2	82.98	119.1	92.69
47198248	1069	148.1	158.4	173.2	141
861934	1070	151.7	172.4	109	152.9
56321735	1071	103.1	227.7	181.8	65.39
49665816	1072	108.6	98.85	156.3	189.4
24831841	1073	289.8	251.9	296.4	280
24807469	1075	13.45	25.34	13.09	65.01
26725810	1076	168.2	188.9	201.1	195.7
24817688	1078	256	280.5	299	19.13
22413111	1079	291.8	243.5	298.1	46.33
22410225	1080	39.54	28.99	65.55	84.9
4240633	1081	19.38	13.29	17.56	66.91
4258694	1082	7.72	2.639	2.219	39.89
17402641	1084	3.32	4.801	3.568	43.59
85200174	1085	0	2.687	0	50.9
22408204	1086	130.1	140.5	158.9	141.9
49733643	1087	280.8	271	304.9	55.22
57255855	1088	6.02	2.588	0.3553	26.33
24787324	1090	23.2	13.83	5.865	21.79
24794653	1092	154.7	156.5	54.48	147.6
49736402	1093	15.43	30.88	33.12	86.35
4265571	1094	9.387	14.64	15.75	42.4
24825185	1095	15.36	25.8	18.58	76.32
24780092	1096	176.3	34.38	236.2	183.5
49642690	1097	240.2	274.9	268.3	242.1
17507442	1098	136.2	149.5	193.5	177.5
51088024	1099	22.23	18.85	21.86	81.91
24783947	1100	156.8	90	229.9	161.3
49821487	1101	216.8	277.8	273.6	63.99
22415320	1102	150.8	180.1	193.2	179.2
49674839	1103	21.82	37.76	27.65	68.06
17510358	1104	261.5	268.4	304.4	14.41
49724239	1105	146.5	155.1	165.7	126
24830337	1107	203.1	185.1	226.8	191.3
49668507	1108	139.5	182.5	192.2	120.7
51089502	1109	178	220.2	176.7	277.8
4244215	1112	62.39	73.34	144.2	65.64
49736284	1113	130.2	124.1	132.3	148.1
14724773	1114	8.424	6.684	13.72	28.99
17506534	1115	184.3	148.4	77.86	175.9
14734160	1116	41.84	42.17	26.6	71.11

## Sheet: Mahalanobis (MmpL3)
Structure_No	mmpL3	WT	MAH_1	p_value
1	307.9	312.6	5.15382	0.07601
2	108.9	4.26	14.4105	0.00074
3	151.8	119.6	1.43709	0.48746
4	232.7	116.7	15.834	0.00036
5	70.83	99.07	0.74054	0.69055
6	64.89	59.1	0.621	0.73308
7	16.49	10.52	1.78472	0.40969
8	37.11	17.43	2.02931	0.36253
9	127.6	105.3	0.77714	0.67803
10	90.73	44.06	3.5025	0.17356
11	75.61	47.7	1.78274	0.41009
12	83.43	114.4	0.81904	0.66397
14	2.06	4.14	1.91948	0.38299
16	175.7	202.1	1.40719	0.4948
18	160.4	146.6	0.456	0.79612
19	147.8	117.9	1.25872	0.53293
20	131.8	100.7	1.38285	0.50086
21	199.8	178.8	1.21055	0.54592
22	147.4	134.3	0.3532	0.83811
23	33.91	10.47	2.42741	0.29709
25	194.2	153	2.4452	0.29446
27	71.16	72.06	0.3425	0.84261
28	151.4	149.3	0.15876	0.92369
30	18.44	4.87	2.15753	0.34001
31	40.41	17.9	2.16062	0.33949
32	90.46	73.91	0.73733	0.69166
33	34.01	59.82	1.1087	0.57444
34	123.9	87.44	1.90368	0.38603
35	36.75	25.42	1.48661	0.47554
36	135.1	115.6	0.60434	0.73921
38	0	2.2	1.98383	0.37087
41	12.92	3.63	2.07205	0.35486
42	100.7	72.03	1.4468	0.4851
43	97.44	96.74	0.10264	0.94997
44	82.42	139.8	3.15764	0.20622
45	119.6	60.19	4.79096	0.09113
46	1.37	6.38	1.85736	0.39508
47	22.82	17.57	1.56296	0.45773
48	0	0.62	2.03791	0.36097
49	53.48	141.4	7.76403	0.02061
50	123.9	130.4	0.01849	0.9908
51	32.16	12.11	2.20129	0.33266
52	134.3	116.9	0.50052	0.7786
53	38.18	19.59	1.91795	0.38329
54	130.5	122	0.17094	0.91808
55	263	226.4	3.53967	0.17036
57	102.1	148.3	2.02731	0.36289
58	127.5	109.7	0.52903	0.76758
59	13.08	13.2	1.63737	0.44101
60	156.1	173.1	0.54167	0.76274
61	0.06	2.45	1.97569	0.37238
62	115.7	117.2	0.00829	0.99586
63	54.77	68.99	0.51977	0.77114
64	158.3	167.4	0.32155	0.85149
65	158.3	105.2	3.58448	0.16659
66	227.5	203.5	1.90635	0.38552
67	137.8	112.7	0.92926	0.62837
68	4.48	0.27	2.0877	0.3521
70	0	0.38	2.04672	0.35938
71	269.9	237.8	3.51348	0.17261
72	208	183.9	1.49071	0.47457
75	120.5	110.6	0.22065	0.89554
76	10.58	3.33	2.03689	0.36116
78	245.6	215.2	2.67285	0.26278
80	124	115.5	0.17203	0.91758
82	54.26	49.03	0.79697	0.67134
83	142.5	113.5	1.19355	0.55059
84	161	165.9	0.2817	0.86862
85	82.88	63.28	1.02669	0.59849
86	239.1	245.3	2.16461	0.33881
87	259.2	243.1	2.63305	0.26807
88	109.5	78.6	1.53264	0.46472
90	128.4	109.5	0.58302	0.74713
92	241.5	231.9	1.98837	0.37002
93	112.6	108.8	0.08342	0.95915
96	18.37	15.54	1.58952	0.45169
97	206	239.1	2.75999	0.25158
98	87.74	88.96	0.14994	0.92777
99	124.1	166.5	1.85147	0.39624
100	152.4	153.1	0.15971	0.92325
101	111.9	136.1	0.47226	0.78968
102	220.4	222.5	1.45757	0.48249
103	6.92	4.92	1.91016	0.38478
104	12.52	3.1	2.09247	0.35126
105	134.5	177.1	2.00309	0.36731
106	32.88	15.67	1.96791	0.37383
107	71.14	72.15	0.34076	0.84334
108	40.17	33.89	1.14948	0.56285
109	119.8	149	0.78514	0.67532
110	66.01	63.7	0.49219	0.78185
111	74.26	114.6	1.47599	0.47807
112	102.6	121.6	0.24989	0.88255
113	107.2	116.7	0.03783	0.98126
114	43.94	44.59	0.82531	0.66189
115	25.06	37.95	1.0904	0.57972
117	126.3	135.6	0.05824	0.9713
118	267.9	248.3	3.00515	0.22256
120	137.5	104.9	1.48441	0.47606
121	154.4	136.1	0.58968	0.74465
122	152	81.72	6.17217	0.04568
123	14.19	21.61	1.41943	0.49178
124	16.82	29.01	1.29812	0.52254
125	125.9	178.1	2.9155	0.23276
126	71.62	76.05	0.2866	0.86649
127	123.3	167.7	2.03546	0.36141
128	111	131.3	0.30322	0.85932
129	53.27	68.5	0.55331	0.75832
130	119.6	71.65	3.20898	0.20099
131	192	207.3	1.14891	0.56301
133	61.61	72.37	0.39852	0.81934
134	14.64	4.39	2.07214	0.35485
136	169.6	159.4	0.44799	0.79932
137	236.6	224.1	1.8572	0.39511
138	217	187.1	1.96287	0.37477
139	115.5	178	4.10355	0.12851
140	128.6	137.3	0.05891	0.97097
141	235.7	207.1	2.31783	0.31383
143	185.3	216.2	1.97214	0.37304
144	150.5	210.2	4.34729	0.11376
145	64.87	86.17	0.52799	0.76798
146	60.28	81.2	0.56873	0.75249
147	276.8	264.1	3.27592	0.19438
148	66.33	48.15	1.22357	0.54238
150	37.89	60.37	0.94243	0.62424
151	15.5	2.42	2.22019	0.32953
152	282.5	250.8	3.949	0.13883
153	158.4	166.9	0.30982	0.85649
154	68	130	3.70647	0.15673
155	291.1	286.1	3.97634	0.13695
156	63.06	102.6	1.47141	0.47917
157	100	123.9	0.43822	0.80323
158	31.99	28.1	1.25521	0.53387
159	167.4	202.3	1.88476	0.3897
160	81.84	116.7	1.06215	0.58797
161	43.75	38.3	1.0306	0.59732
162	20.85	14.43	1.67491	0.43281
163	197.2	162.6	1.94208	0.37869
164	15.45	12.91	1.6649	0.43498
165	131.3	104.5	1.05951	0.58875
166	77.9	88.14	0.20484	0.90265
167	103.1	74.42	1.41839	0.49204
168	45.6	29.17	1.57159	0.45576
169	148.1	122.9	0.93795	0.62564
172	265	264.3	2.93477	0.23053
173	9.62	0.84	2.15208	0.34094
174	127.8	180.6	3.01451	0.22152
175	15.18	17.48	1.50653	0.47083
176	15.61	18.21	1.48562	0.47578
177	145.5	150.1	0.11806	0.94268
180	140	121.5	0.55502	0.75767
181	305.3	290.4	4.54944	0.10283
182	116.1	101	0.44092	0.80215
183	20.51	9.53	1.92992	0.381
184	253.4	199.4	4.74113	0.09343
185	48.85	48.19	0.7577	0.68465
187	209.2	143.2	5.51987	0.0633
188	182.2	194.9	0.8253	0.66189
190	9.28	10.06	1.73144	0.42075
191	258.5	269.5	3.11161	0.21102
192	268.1	257.9	2.92948	0.23114
193	307	287.2	4.65818	0.09738
196	290	266.7	3.95679	0.13829
197	136.2	155.8	0.41836	0.81125
200	98.22	95.74	0.12934	0.93738
201	293.5	268.8	4.14009	0.12618
202	288.9	273.3	3.79711	0.14978
204	137.6	129.6	0.17115	0.91799
205	86.73	97.53	0.13649	0.93403
207	53.51	94.09	1.62181	0.44446
208	99	135.7	1.19424	0.55039
209	151.1	128	0.81952	0.66381
211	91.75	89.89	0.16682	0.91997
212	3.36	0.98	2.04354	0.35996
213	289.3	271.4	3.83334	0.1471
214	39.84	15.34	2.3452	0.30956
215	104.6	115.7	0.06222	0.96937
216	2.24	0.31	2.06233	0.35659
217	114	86.03	1.2504	0.53516
218	0	0	2.06104	0.35682
219	66.64	89.78	0.56831	0.75265
220	6.31	1.96	2.03308	0.36184
223	119.4	158.5	1.50758	0.47058
224	40.46	41.25	0.89779	0.63833
225	65.42	51.55	0.98066	0.61242
226	46.35	32	1.42056	0.49151
227	272.1	268.8	3.16897	0.20505
229	120.3	89.39	1.43566	0.48781
230	79.72	65.31	0.76809	0.6811
231	243.3	266.5	3.27223	0.19474
232	284.1	269.7	3.58485	0.16656
234	242.5	218.9	2.28778	0.31858
235	132.7	92.08	2.25487	0.32386
236	289.4	268.3	3.88487	0.14335
238	5.04	22.35	1.62124	0.44458
239	97.67	84.92	0.46695	0.79178
240	10.7	39.83	1.70978	0.42533
241	118.4	92.59	1.05571	0.58987
242	22.81	9.02	2.03482	0.36153
243	74.51	40.55	2.37422	0.3051
244	45.1	111.8	4.37694	0.11209
246	170	138.6	1.4435	0.4859
248	0	0	2.06104	0.35682
249	224.9	175.5	3.66612	0.15992
250	1.98	38.72	2.24742	0.32507
251	34.72	34.6	1.05667	0.58959
252	155.4	165.5	0.30842	0.85709
253	292.9	199.8	11.5504	0.0031
254	74.54	112.9	1.32675	0.51511
255	268.9	271.6	3.19546	0.20236
256	237.2	149.1	9.54713	0.00845
257	38.16	23.79	1.63062	0.4425
258	7.9	11.72	1.68241	0.43119
259	129.1	113.1	0.44059	0.80228
260	0.77	3.74	1.93382	0.38026
262	24.73	6.86	2.26116	0.32285
263	73.33	50.96	1.3814	0.50122
264	24.74	23.38	1.35359	0.50824
265	236.4	221.9	1.87753	0.39111
266	256.1	194.9	5.63208	0.05984
267	178.7	159.8	0.82033	0.66354
268	39.21	7.77	3.02684	0.22016
269	4.05	6.65	1.8384	0.39884
270	59.04	27.8	2.45791	0.2926
272	43.15	55.9	0.70636	0.70245
274	77.34	77.83	0.2705	0.8735
275	60.13	59.06	0.55667	0.75704
277	253.7	218.3	3.18568	0.20335
278	163.1	141.7	0.7877	0.67445
280	92.42	96.48	0.08538	0.95821
281	207.6	117.4	9.75371	0.00762
282	170.9	153.4	0.68052	0.71158
283	18.45	26.85	1.28815	0.52515
284	294.6	281.3	4.04709	0.13219
285	22.46	22.6	1.36579	0.50515
286	302.1	279.6	4.47022	0.10698
287	43.86	55.33	0.69066	0.70799
288	56.47	54.86	0.63648	0.72743
290	90.39	77.19	0.56491	0.75393
292	127.4	80.35	3.0159	0.22136
293	205.8	235.6	2.46439	0.29165
294	289.8	279.5	3.84232	0.14644
295	48.51	35.48	1.29075	0.52447
296	9.91	4.33	1.97388	0.37272
297	92.87	114.1	0.34137	0.84309
298	7.83	4.52	1.93612	0.37982
299	26.91	23.12	1.38613	0.50004
300	25.19	36.98	1.08953	0.57998
302	20.69	25.99	1.27961	0.5274
304	22.69	51.58	1.4349	0.488
305	186.3	142.6	2.60619	0.27169
306	42.39	45.44	0.8034	0.66918
307	120.7	123.4	0.00254	0.99873
309	44.18	60.33	0.71331	0.70001
312	222.4	187.5	2.38443	0.30355
313	68.72	55.62	0.87866	0.64447
316	69.98	104.7	1.10233	0.57628
317	19.2	12.79	1.72365	0.42239
318	196.2	228.6	2.39756	0.30156
320	46.11	67.49	0.77672	0.67817
322	0.96	3.59	1.93826	0.37941
324	17.1	5.99	2.04464	0.35976
325	32.5	18.04	1.79179	0.40824
326	8.87	19.76	1.5258	0.46631
327	99.77	76.77	1.02857	0.59793
328	5.41	5.13	1.89208	0.38828
329	149.8	175.2	0.8736	0.6461
330	11.32	14.69	1.5907	0.45142
331	16.78	43.26	1.48199	0.47664
332	14.99	19.35	1.45819	0.48234
333	30.32	25.09	1.35429	0.50806
334	20.76	23.57	1.33503	0.51298
336	29.76	50.86	1.06647	0.58671
337	81.88	83.41	0.20257	0.90368
340	205.1	194.8	1.02901	0.5978
341	150.1	181	1.2422	0.53735
347	146.9	166.1	0.51454	0.77316
348	272.2	262.7	3.09496	0.21278
350	159	176.6	0.60914	0.73744
351	264.4	284	3.9025	0.1421
352	267.1	272.7	3.22623	0.19927
354	214.3	225	1.5413	0.46271
356	56.75	33.83	1.77317	0.41206
357	143.1	188.3	2.40216	0.30087
358	193	146.7	2.92416	0.23175
359	270.2	256.2	3.01813	0.22112
360	3.77	0	2.09134	0.35146
361	235.9	198.6	2.84536	0.24107
362	134.8	114.4	0.65242	0.72165
364	126.7	139.6	0.13019	0.93698
365	0	0	2.06104	0.35682
367	2.48	18.06	1.69048	0.42945
369	69.83	146.3	5.81543	0.0546
370	11.89	7.61	1.84934	0.39666
371	105.7	57.54	3.42781	0.18016
372	117.4	121.7	0.00019	0.9999
374	289.6	264.8	3.97847	0.1368
375	107.6	173.4	4.47471	0.10674
377	8.98	19.18	1.52974	0.4654
378	184.6	167.4	0.8326	0.65948
379	104.4	122.3	0.2145	0.8983
380	16.31	10.79	1.76881	0.41296
382	217.5	176.6	2.74717	0.2532
384	52.07	95.41	1.84424	0.39767
386	89.92	124.1	1.00587	0.60475
387	13.25	5.09	1.99864	0.36813
388	71.41	79.34	0.26948	0.87394
389	288.7	238.5	5.42032	0.06653
391	14.07	2.73	2.15619	0.34024
392	11.55	9.95	1.74709	0.41747
393	11.96	22.39	1.44246	0.48615
394	148.9	157.4	0.20181	0.90402
395	1.87	3.3	1.94708	0.37774
396	117	113.3	0.07042	0.9654
397	12.65	1.29	2.20433	0.33215
400	142.5	182.5	1.87619	0.39137
401	20.4	31.68	1.2102	0.54602
402	13.16	24.1	1.4045	0.49547
403	32.56	24.31	1.43464	0.48806
405	0	0.73	2.03409	0.36166
407	289.8	275.8	3.83111	0.14726
408	5.14	8.31	1.78678	0.40927
409	216	207	1.26646	0.53087
410	7.15	13.11	1.65355	0.43746
411	26.26	33.22	1.10693	0.57495
412	149.2	188.6	1.9324	0.38053
413	155.1	147.8	0.25128	0.88193
414	245.2	267.8	3.30306	0.19176
415	228.6	221.8	1.59639	0.45014
416	80.38	70.07	0.56106	0.75538
417	8.67	21.22	1.51919	0.46786
418	90.67	101.3	0.10979	0.94658
419	292.7	282.3	3.97357	0.13714
420	0	0	2.06104	0.35682
421	186.2	157.1	1.43208	0.48868
422	241.4	226.4	2.03397	0.36168
424	206.8	199.6	1.03818	0.59506
425	68.93	80.69	0.3097	0.85655
426	0	1.12	2.02016	0.36419
427	0	7.78	1.83988	0.39854
428	150.3	130.2	0.65691	0.72004
429	0	0.5	2.04234	0.36017
431	17.07	44.85	1.5165	0.46849
432	155.4	121.3	1.59453	0.45056
433	97.32	118.8	0.34163	0.84298
434	195.5	189.2	0.79549	0.67183
435	229.8	229.2	1.68603	0.43041
436	66.06	54.12	0.86661	0.64836
437	157.4	135.7	0.76899	0.68079
439	188.1	173.3	0.80889	0.66735
440	1.06	0.42	2.04979	0.35883
441	278.6	263.9	3.3568	0.18667
442	33.14	54.96	1.01472	0.60208
443	0	10.56	1.79617	0.40735
447	89.68	122.1	0.89329	0.63977
448	118.4	125	0.00957	0.99523
449	229.7	235.9	1.84941	0.39665
450	127.5	151.7	0.55982	0.75585
451	137.6	158.9	0.5074	0.77593
452	4.16	3.65	1.94139	0.37882
453	262.9	236.6	3.02245	0.22064
454	23.75	23.11	1.35593	0.50765
456	0	2.4	1.97718	0.3721
457	201.8	153.4	3.23213	0.19868
458	1.47	5.11	1.89129	0.38843
459	193.7	185.4	0.77779	0.67781
460	238.2	269.4	3.75309	0.15312
461	10.71	35.46	1.57978	0.45389
462	52.67	77.06	0.76964	0.68057
463	191.2	189.8	0.70988	0.70122
464	10.83	9.78	1.74843	0.41719
465	48.72	96.4	2.23764	0.32667
466	43.34	104	3.62581	0.16318
468	14.8	10.11	1.77683	0.41131
469	125.7	126.5	0.0156	0.99223
470	99.58	95.59	0.1527	0.92649
471	182.5	158.2	1.11367	0.57302
472	122.9	117.2	0.10293	0.94984
474	21.05	30.94	1.20377	0.54778
475	13.96	19.48	1.46172	0.4815
476	42.94	60.4	0.75239	0.68647
477	12.87	18.5	1.49077	0.47455
478	139.7	169.5	1.01733	0.6013
479	284.5	274.7	3.61048	0.16443
480	7.53	18.27	1.56611	0.45701
481	118	143.7	0.5745	0.75032
482	15.51	0	2.38623	0.30328
483	140.2	119.6	0.6622	0.71813
485	146.2	136.9	0.23643	0.88851
487	89.66	108.1	0.26313	0.87672
488	1.46	27.28	1.84714	0.3971
489	278.1	291.3	4.10734	0.12826
490	119.3	135	0.17329	0.917
491	77.73	98.18	0.38949	0.82304
492	90.09	89.43	0.15855	0.92378
493	89.05	113.4	0.47392	0.78902
494	12.03	26.55	1.42062	0.49149
495	150.4	173.5	0.75136	0.68682
496	5.19	35.53	1.88778	0.38911
497	59.88	77.39	0.49534	0.78062
498	96.74	102	0.05424	0.97324
499	146.6	136.9	0.24852	0.88315
500	47.07	45.07	0.83401	0.65902
502	23.32	16.48	1.62286	0.44422
503	226.2	222.7	1.54303	0.46231
504	130.1	146.3	0.24293	0.88562
505	118.8	110.4	0.17852	0.91461
506	166.7	156.5	0.4163	0.81208
507	81.72	216	19.5011	6e-05
508	164.5	186.3	0.9037	0.63645
509	234.6	232.5	1.81261	0.40401
510	87.64	110.6	0.42235	0.80963
511	109.1	125.9	0.18323	0.91246
512	43.06	64.71	0.83272	0.65944
513	62.17	87.01	0.67335	0.71414
514	130.6	146.7	0.243	0.88559
515	17.77	17.24	1.5209	0.46746
516	288.4	267.7	3.83525	0.14696
517	188.5	181.8	0.66856	0.71585
518	4.9	26.56	1.67	0.43388
519	34.42	49.07	0.88691	0.64182
520	2.82	13.41	1.70859	0.42558
521	177.7	199.9	1.18427	0.55315
522	15.67	43.22	1.54063	0.46287
523	11.84	34.38	1.50325	0.4716
524	13.19	36.24	1.4799	0.47714
525	285.1	266.3	3.66631	0.15991
526	100.2	107.3	0.03955	0.98042
527	273.9	281.3	3.60164	0.16516
528	121.2	164.4	1.89563	0.38759
529	132.3	161.4	0.8863	0.64201
530	65.18	94.73	0.84771	0.65452
531	87.62	111.8	0.47136	0.79004
532	54.78	75.06	0.62241	0.73256
534	124.7	120.9	0.06586	0.96761
535	195.1	187.4	0.79814	0.67094
537	81.4	87.84	0.1658	0.92044
538	30.25	37.49	1.00629	0.60463
540	109.8	131.3	0.34761	0.84046
541	148	157.6	0.21464	0.89824
542	72.25	92.08	0.41519	0.81254
543	166.5	132.6	1.61335	0.44634
544	32.83	52.85	0.98385	0.61145
545	299.1	276.7	4.33261	0.1146
546	44.33	63.28	0.75312	0.68622
547	11.74	21.48	1.45601	0.48287
548	86.9	93.48	0.1179	0.94276
549	187.5	169.4	0.90543	0.6359
550	195.3	175	1.10771	0.57473
551	4.11	16.57	1.65229	0.43773
552	65.26	66.04	0.43049	0.80635
553	267.4	251.6	2.92702	0.23142
554	1.74	2.82	1.96358	0.37464
555	48.51	54.33	0.63599	0.72761
557	166.3	151	0.55628	0.75719
558	20.14	27.83	1.25307	0.53444
559	3.44	20.17	1.66442	0.43509
561	219.7	224.1	1.49084	0.47453
562	277.5	263.3	3.30922	0.19117
563	24.53	32.94	1.13095	0.56809
564	277.3	250.5	3.55413	0.16913
565	145.1	134.9	0.25469	0.88043
567	11.16	24.19	1.44713	0.48502
568	63.92	60.02	0.57343	0.75073
569	208.1	204.9	1.06772	0.58634
570	15.37	18.4	1.48082	0.47692
572	22.92	38.3	1.14626	0.56376
573	148.1	124.3	0.85263	0.65291
574	188.1	155.7	1.67314	0.43319
575	34.77	28.79	1.27065	0.52976
576	14.95	27.45	1.34628	0.5101
577	26.2	64.04	1.80154	0.40626
579	138	107.1	1.34548	0.51031
580	15.09	14.77	1.59236	0.45105
581	26.08	25.45	1.29256	0.52399
582	21.35	47.37	1.36672	0.50492
583	213.7	201	1.25572	0.53373
585	38.96	124.2	7.27675	0.0263
587	0	23.85	1.84417	0.39769
588	244	265.4	3.16566	0.20539
589	176.2	172.7	0.4507	0.79824
590	121.9	121.8	0.01811	0.99098
591	62.38	84.22	0.5708	0.75171
592	36.91	57.18	0.91015	0.6344
593	131.6	142.6	0.11406	0.94457
594	95.29	137.5	1.62757	0.44318
595	119.9	124.6	0.00227	0.99887
596	18.77	29.18	1.25828	0.53305
597	44.28	83.32	1.61151	0.44675
599	253.1	237.6	2.41528	0.2989
600	0	5.12	1.89918	0.3869
601	180.9	187.9	0.63003	0.72978
603	10.49	22.86	1.4688	0.47979
604	128.8	157.5	0.82667	0.66144
605	23.42	30.29	1.18001	0.55432
606	89.5	85.7	0.23132	0.89078
607	211.9	207.6	1.15557	0.56114
608	300.1	309.8	5.00276	0.08197
609	117.5	127.9	0.05085	0.9749
610	33.61	109.4	5.74282	0.05662
611	297.8	272.8	4.33394	0.11452
612	21.65	22.44	1.36777	0.50465
615	19.43	19.45	1.45454	0.48323
616	117.1	116.9	0.02062	0.98974
618	42.66	38.6	1.00166	0.60603
619	73.18	140.4	4.41793	0.10981
620	176.4	173.7	0.45159	0.79788
621	52.15	70.56	0.61919	0.73374
622	144.9	184.6	1.8871	0.38924
623	69.33	161.7	8.70885	0.01285
624	213.2	237.2	2.24773	0.32502
625	102.8	124.2	0.33541	0.8456
626	222.3	186.7	2.43062	0.29662
627	283.7	258.1	3.76199	0.15244
628	238.4	217	2.0974	0.35039
629	264.8	202.1	6.0301	0.04904
630	49.24	76.39	0.91627	0.63246
631	25.99	24.47	1.3253	0.51548
632	276	271.8	3.31637	0.19048
634	272.1	232.7	4.0132	0.13445
635	225.8	222.2	1.53068	0.46518
636	225.4	235.7	1.86336	0.39389
637	173.6	169.1	0.41859	0.81116
639	227.8	261.5	3.584	0.16663
640	158.9	196.7	1.96662	0.37407
641	275.9	265.4	3.24142	0.19776
642	149.5	151.4	0.13618	0.93417
643	115.4	125.1	0.03798	0.98119
645	81.91	90.03	0.16023	0.92301
646	4.97	10.45	1.73164	0.42071
647	159.6	144.6	0.49042	0.78254
648	82.01	123.8	1.57633	0.45468
649	165.1	143.9	0.79204	0.67299
650	13.17	12.94	1.64681	0.43893
651	78.23	92.02	0.23734	0.8881
652	224.9	222.6	1.51725	0.46831
654	129.5	144.5	0.20175	0.90405
655	155.8	274.6	17.1571	0.00019
656	204.9	236.1	2.55562	0.27865
657	4.06	29.01	1.7564	0.41553
658	136.7	119.6	0.48665	0.78402
659	259.7	218.9	3.72429	0.15534
660	191.6	193.7	0.75051	0.68711
661	0.21	8.43	1.825	0.40152
662	152.8	165.7	0.35262	0.83836
663	237.7	190.5	3.69972	0.15726
664	192	182	0.76938	0.68066
665	281.9	263.2	3.53266	0.17096
666	32.91	40.14	0.94449	0.6236
669	155.9	163.4	0.25979	0.87819
670	97.31	121.2	0.43881	0.803
672	325.5	321.8	5.79149	0.05526
673	31.89	120	7.81262	0.02011
676	11.62	13.63	1.62051	0.44475
677	14.23	30.94	1.36892	0.50436
678	287.7	277	3.74557	0.15369
680	169	119.1	3.19017	0.20289
681	166.7	168.1	0.32259	0.85104
683	31.49	64.86	1.46538	0.48062
684	115.2	118.5	0.00133	0.99934
686	156.9	219.5	4.92647	0.08516
688	293.3	332.5	7.36217	0.0252
689	189.5	177	0.77367	0.6792
690	114	152.4	1.40427	0.49553
691	111.5	114.2	0.00803	0.99599
692	202.5	223.8	1.74553	0.41779
693	4.21	29.92	1.77093	0.41252
695	102.1	88.28	0.47578	0.78829
696	67.37	72.01	0.34086	0.8433
697	27.5	35.31	1.06497	0.58714
698	311.8	300.6	4.89272	0.08661
699	313.3	319	5.49916	0.06395
700	136.1	164.4	0.8763	0.64523
702	317.4	257.8	7.42147	0.02446
703	100.4	125	0.46963	0.79072
704	45.64	82.75	1.47024	0.47945
705	204.5	321.7	18.8994	8e-05
706	134.1	116.2	0.52451	0.76932
707	254.9	170	9.2054	0.01002
708	176.3	134.1	2.39311	0.30223
709	267.6	160.6	13.9555	0.00093
711	16.28	50.15	1.77983	0.41069
712	23.7	11.76	1.89059	0.38856
713	244.9	204.8	3.26849	0.1951
714	8.49	3.64	1.98474	0.3707
715	193.1	205.1	1.03754	0.59525
716	1.78	0.12	2.06659	0.35583
717	203.8	199.2	0.9648	0.6173
718	141.9	229.9	9.09138	0.01061
719	2.4	10.85	1.75199	0.41645
720	148.1	167	0.51605	0.77258
721	235.9	221.9	1.8555	0.39544
722	284.5	272.5	3.60002	0.1653
723	12.36	19.13	1.4829	0.47642
724	223.7	218.6	1.46221	0.48138
725	132.8	110.7	0.75142	0.6868
726	262.1	252.4	2.70106	0.2591
727	147.5	171.2	0.74449	0.68919
728	154.5	128.3	1.01663	0.60151
730	138.9	139.9	0.06141	0.96976
731	106.4	118.9	0.08229	0.95969
732	82.54	142.7	3.50157	0.17364
733	186.2	173.3	0.73048	0.69403
734	3.29	3.03	1.96057	0.3752
735	204.9	209.9	1.10686	0.57497
736	4.48	14.4	1.66628	0.43468
737	234.7	242.8	2.08266	0.35299
738	71.82	184	13.2	0.00136
739	256.2	245.4	2.48539	0.28861
741	231.3	229.5	1.71395	0.42444
742	180.6	155.6	1.12963	0.56846
743	39.48	48.23	0.78636	0.67491
744	37.4	64.69	1.10094	0.57668
745	230.6	143.3	9.32274	0.00945
746	96.66	105	0.06065	0.97013
748	126.4	109	0.51194	0.77416
749	1.96	2.51	1.97513	0.37248
750	22.02	8.3	2.05415	0.35805
752	103.5	207.4	11.7192	0.00285
754	2.3	2.9	1.96184	0.37497
755	115.5	120	0.00055	0.99973
756	120.9	98.39	0.81939	0.66385
757	179.5	190.2	0.70369	0.70339
758	150.9	129.4	0.73097	0.69386
759	176.4	153.9	0.95579	0.62009
760	261.5	230.7	3.17028	0.20492
761	102.6	82.11	0.8335	0.65919
762	137.2	117.2	0.62973	0.72989
763	45.06	47.9	0.75182	0.68666
764	91.98	117.5	0.51841	0.77166
765	146.9	137.7	0.23752	0.88802
766	19.05	23.27	1.34742	0.50981
767	140.2	182.9	2.09861	0.35018
768	76.16	99.38	0.49285	0.78159
769	73.02	89.91	0.33781	0.84459
771	7.57	21.44	1.54502	0.46185
772	11.36	14.06	1.60809	0.44752
773	0.81	0	2.06492	0.35613
774	1.96	3.25	1.94915	0.37735
775	31.32	1.06	3.15275	0.20672
776	219.3	177.4	2.86333	0.23891
777	114.5	99.54	0.44264	0.80146
778	238	162.5	7.32516	0.02567
779	188	191.2	0.69397	0.70681
780	45.16	66.15	0.78243	0.67624
781	210.8	182.6	1.74839	0.4172
782	33.83	85.46	2.75308	0.25245
783	247.6	155.7	10.4213	0.00546
785	118.4	162.9	1.99222	0.36931
786	93.76	120.6	0.57873	0.74874
787	95.22	96.86	0.08623	0.9578
788	123.4	146.2	0.46215	0.79368
790	95.78	81.28	0.56842	0.75261
791	40.24	69.15	1.11846	0.57165
792	38.53	42.69	0.86554	0.64871
793	120.1	94.83	1.00657	0.60454
794	5.35	2.43	2.00045	0.3678
795	136.8	158.2	0.50419	0.77717
797	38.25	13.14	2.4449	0.29451
798	86.48	134.2	2.11433	0.34744
799	124.8	134.2	0.05425	0.97324
800	7.15	28.41	1.60288	0.44868
802	0	0	2.06104	0.35682
803	273.5	276	3.38653	0.18392
804	15.69	15.56	1.568	0.45658
805	144.8	181.5	1.61805	0.44529
807	128.6	108.2	0.66353	0.71765
808	0	0	2.06104	0.35682
809	62.9	54.22	0.77107	0.68009
810	0	0	2.06104	0.35682
811	199.4	216.1	1.40123	0.49628
812	2.35	7.22	1.8293	0.40066
813	93.51	87.61	0.25127	0.88194
815	152.1	172.8	0.65151	0.72198
817	36.32	74.62	1.6687	0.43416
818	147.1	156	0.19169	0.9086
819	181.1	168	0.66089	0.7186
820	11.08	38.02	1.62989	0.44266
821	133.5	167.1	1.21355	0.54511
822	279.4	278.3	3.53572	0.1707
823	252.8	256	2.56462	0.2774
824	112.8	141.3	0.70285	0.70368
825	47.84	45.74	0.82092	0.66334
826	82.04	88.07	0.16102	0.92265
827	179.3	209.3	1.75213	0.41642
828	129.7	163.7	1.20082	0.54859
830	54.09	103.2	2.32626	0.31251
831	10.47	21.88	1.47574	0.47813
832	79.33	95	0.25973	0.87822
833	259.1	297.8	5.48107	0.06454
834	12.73	9.19	1.79015	0.40858
835	278.3	191.7	9.98737	0.00678
837	88.67	83.39	0.2798	0.86945
838	216.8	209.5	1.27781	0.52787
839	8.86	18.88	1.53525	0.46412
840	105	118	0.09304	0.95454
841	193	214.4	1.49628	0.47325
842	145.9	156.9	0.22533	0.89345
844	145.5	155.9	0.20756	0.90142
845	124.4	152	0.72263	0.69676
846	31.25	56.37	1.13833	0.566
847	6.42	42.22	2.09355	0.35107
848	292.7	298.3	4.40865	0.11033
849	195.7	185.9	0.83389	0.65906
850	78.12	85.4	0.19632	0.90651
852	147.6	134.2	0.36428	0.83348
853	241.2	223.3	2.08318	0.35289
854	126.5	77.77	3.23022	0.19887
855	24.13	29.64	1.18506	0.55293
856	138.2	164.6	0.78376	0.67579
857	8.37	23.85	1.52174	0.46726
858	161.2	165.3	0.27461	0.8717
859	136	181.5	2.31788	0.31382
860	162.3	125.7	1.82105	0.40231
861	81.52	254.2	32.984	0
862	145.7	248.1	12.4588	0.00197
863	309.1	312.6	5.16248	0.07568
864	236.2	279.4	4.97822	0.08298
866	34.69	53.95	0.93387	0.62692
867	120.5	149	0.74747	0.68816
868	90.71	111.8	0.34285	0.84246
869	157.9	147.3	0.34447	0.84178
870	212.2	241.3	2.61071	0.27108
871	149.3	156.3	0.18042	0.91374
872	144	186.2	2.1113	0.34797
873	140.9	158.5	0.38238	0.82597
874	68.34	125.9	3.16231	0.20574
875	26.13	58.56	1.51564	0.46869
876	189.6	215.9	1.73163	0.42071
878	146.8	252.4	13.2874	0.0013
879	25.87	44.11	1.10293	0.57611
880	32.06	81.71	2.59282	0.27351
881	4.71	35.2	1.90572	0.38564
882	119.8	132.3	0.09472	0.95374
883	105.5	104.3	0.06532	0.96787
884	133.1	149.5	0.27073	0.8734
885	262.3	273.2	3.26604	0.19534
886	269.7	287.3	4.00174	0.13522
887	176.7	179.9	0.48873	0.7832
888	178.1	230.9	4.11513	0.12776
889	101	122.8	0.35098	0.83905
890	128	175.7	2.43573	0.29586
891	61.03	73.07	0.4123	0.81371
892	0	4.9	1.90474	0.38583
893	144.1	99.11	2.66322	0.26405
894	146.3	189.1	2.21059	0.33111
895	63.04	70.28	0.38196	0.82615
897	5.38	34.64	1.84498	0.39753
899	6	30.27	1.68954	0.42966
900	147.6	160.5	0.29302	0.86372
901	243.7	218.5	2.38246	0.30385
902	124.9	93.73	1.42534	0.49033
903	12.43	31.19	1.43212	0.48867
904	83.28	82	0.2369	0.8883
905	283.3	285.9	3.83138	0.14724
906	10.72	6.65	1.87673	0.39127
907	223.3	246.3	2.51124	0.2849
908	27.34	51.65	1.19205	0.551
909	237.9	243.4	2.09933	0.35006
910	99.68	127.3	0.61789	0.73422
911	212	230.5	1.85444	0.39565
912	38.84	88.62	2.52374	0.28312
913	9.48	21.75	1.49789	0.47287
914	67.64	72.76	0.33249	0.84684
915	168.8	200	1.6099	0.44711
916	94.43	96.04	0.09196	0.95506
917	103.3	124.3	0.32026	0.85203
918	162.6	145.8	0.57991	0.7483
921	167.6	158.5	0.40334	0.81736
922	145.6	113.4	1.43623	0.48767
923	200	225	1.92107	0.38269
924	271.4	258.9	3.0587	0.21668
925	298.7	274.1	4.36339	0.11285
926	17.87	38.96	1.32922	0.51447
927	226.5	215	1.56037	0.45832
928	23.13	95.78	5.36291	0.06846
929	232.7	244.8	2.18613	0.33519
930	8.02	16.24	1.58469	0.45278
931	255.1	221.3	3.13142	0.20894
932	146.7	152.5	0.14025	0.93228
933	82.18	84.8	0.18534	0.9115
934	59.69	93.02	1.09591	0.57813
935	103	128.2	0.49952	0.77899
936	4.64	21.95	1.63259	0.44207
937	110.4	199	8.49243	0.01432
938	86.38	101.4	0.19867	0.90544
939	209.7	275.5	7.19335	0.02741
940	25.41	47.49	1.17794	0.5549
941	50	145.8	9.29668	0.00958
942	13.49	45.07	1.73866	0.41923
943	98.71	135.8	1.22263	0.54264
944	12.1	65.3	3.22171	0.19972
945	210.7	254.7	4.06808	0.13081
947	279.7	274.3	3.45444	0.17778
949	119.2	121.9	0.00181	0.9991
950	64.42	68.85	0.38528	0.82478
951	140.3	168.8	0.93879	0.62538
953	6.95	25.04	1.5726	0.45553
954	10.43	15.6	1.57245	0.45556
956	86.81	119.5	0.91349	0.63334
958	291.6	274.4	3.92667	0.14039
959	184.6	223.1	2.64076	0.26703
960	159	172.2	0.44325	0.80122
961	287.2	269.3	3.74334	0.15387
962	16.99	49.62	1.70744	0.42583
964	99.68	100.5	0.06782	0.96666
965	142.5	174.7	1.2247	0.54207
966	165.3	202.4	2.03533	0.36144
968	220.5	229.1	1.64495	0.43934
969	162	188.8	1.15971	0.55998
970	1	6.06	1.86818	0.39294
971	22.66	36.71	1.14833	0.56318
972	39.85	67.49	1.07392	0.58452
973	297.2	268.9	4.40693	0.11042
975	15.1	46.93	1.71336	0.42457
976	185	199.8	0.96761	0.61643
977	255.6	199.6	5.01201	0.08159
978	205.2	183.4	1.33939	0.51186
979	132.1	117.1	0.39433	0.82106
980	125.9	134.6	0.04814	0.97622
981	89.65	61.81	1.53243	0.46477
982	130	174.9	2.16942	0.338
984	157.8	167.1	0.31967	0.85229
986	79.37	73.5	0.40612	0.81623
987	163.6	172.9	0.39824	0.81945
988	140.9	164	0.6312	0.72935
989	8.34	10.66	1.71147	0.42497
990	127.7	171.9	2.06888	0.35542
991	7.98	42.16	1.97923	0.37172
992	91.18	155.6	4.11677	0.12766
993	130.5	149	0.32726	0.84906
994	166.2	127.1	2.05623	0.35768
995	52.11	86.67	1.24218	0.53736
996	103.3	107.9	0.02533	0.98741
997	4.65	7.28	1.81824	0.40288
998	5.02	4.68	1.90675	0.38544
999	10.51	17.89	1.52555	0.46637
1000	137.8	145.9	0.10158	0.95048
1001	7.34	14.47	1.6241	0.44395
1002	147.8	80.86	5.65054	0.05929
1003	5.29	20	1.60892	0.44733
1004	159	181	0.82163	0.66311
1005	174	204.1	1.63769	0.44094
1007	143.7	193.4	2.91264	0.23309
1009	2.96	20.04	1.67971	0.43177
1010	139.3	129.1	0.23365	0.88974
1011	111.2	94.94	0.52473	0.76923
1012	199.9	169.5	1.69455	0.42858
1013	301	292.5	4.38766	0.11149
1014	244.3	234.2	2.07948	0.35355
1015	106.9	112.9	0.01483	0.99261
1016	54.47	40.98	1.18219	0.55372
1017	204.5	206.9	1.04348	0.59349
1018	112.5	76.88	1.92992	0.381
1019	100	105.9	0.03793	0.98121
1020	63.86	91.8	0.78371	0.6758
1021	78.1	89.38	0.21021	0.90023
1022	301.8	287.8	4.38219	0.11179
1025	1.78	22.79	1.74745	0.41739
1027	140.2	173.8	1.29871	0.52238
1029	155.9	153.2	0.20192	0.90397
1031	1.84	1.3	2.01976	0.36426
1032	207.3	208.1	1.08647	0.58087
1033	4.13	19.68	1.64222	0.43994
1035	64.62	109.4	1.87686	0.39124
1036	257.9	251	2.55895	0.27818
1038	181.9	184.1	0.56604	0.75351
1039	176.8	237.4	5.18052	0.075
1040	56.61	105	2.24285	0.32581
1041	125.2	158.4	1.09643	0.57798
1042	113.7	191.6	6.52204	0.03835
1043	0.43	24.45	1.83547	0.39942
1044	204.1	208.6	1.07551	0.58406
1045	234.3	236.4	1.88232	0.39017
1046	143	187.2	2.2961	0.31726
1047	2.11	3	1.95791	0.3757
1048	134.7	119.8	0.39019	0.82276
1049	229.7	247.8	2.40839	0.29993
1050	165	150.6	0.51432	0.77325
1051	96.02	140.9	1.87075	0.39244
1052	141.2	132.7	0.19504	0.90709
1053	297.8	217.4	9.46448	0.00881
1054	220.4	245	2.52887	0.2824
1055	147.8	146.9	0.12436	0.93971
1056	120.8	179.5	3.65858	0.16053
1057	164.3	318.4	29.1538	0
1058	129.9	90.59	2.13954	0.34309
1059	213.9	218.7	1.3376	0.51232
1060	166.7	145.2	0.81892	0.66401
1061	288.2	237.7	5.42955	0.06622
1062	87.81	95.64	0.11182	0.94563
1063	159.3	173.5	0.48115	0.78618
1064	150.5	161.6	0.27588	0.87115
1066	91.3	47.4	3.14596	0.20743
1067	254.9	221.3	3.11403	0.21076
1068	82.98	100.2	0.26696	0.87504
1069	158.4	148.1	0.34109	0.84321
1070	172.4	151.7	0.83038	0.66022
1071	227.7	103.1	18.161	0.00011
1072	98.85	108.6	0.06213	0.96941
1073	251.9	289.8	5.04812	0.08013
1075	25.34	13.45	1.83854	0.39881
1076	188.9	168.2	1.02685	0.59844
1078	280.5	256	3.60306	0.16505
1079	243.5	291.8	5.9684	0.05058
1080	28.99	39.54	1.00528	0.60493
1081	13.29	19.38	1.46923	0.47969
1082	2.64	7.72	1.81482	0.40357
1084	4.8	3.32	1.95834	0.37562
1085	2.69	0	2.0794	0.35356
1086	140.5	130.1	0.24295	0.88562
1087	271	280.8	3.58871	0.16623
1088	2.59	6.02	1.86084	0.39439
1090	13.83	23.2	1.4018	0.49614
1092	156.5	154.7	0.20272	0.90361
1093	30.88	15.43	1.90359	0.38605
1094	14.64	9.39	1.8078	0.40499
1095	25.8	15.36	1.74022	0.41891
1096	34.38	176.3	21.1104	3e-05
1097	274.9	240.2	3.82273	0.14788
1098	149.5	136.2	0.36972	0.83122
1099	18.85	22.23	1.37317	0.50329
1100	90	156.8	4.44593	0.10829
1101	277.8	216.8	6.18137	0.04547
1102	180.1	150.8	1.38044	0.50147
1103	37.76	21.82	1.74355	0.41821
1104	268.4	261.5	2.96272	0.22733
1105	155.1	146.5	0.27653	0.87087
1107	185.1	203.1	1.11833	0.57169
1108	182.5	139.5	2.50947	0.28515
1109	220.2	178	2.90505	0.23398
1112	73.34	62.39	0.69434	0.70669
1113	124.1	130.2	0.01605	0.99201
1114	6.68	8.42	1.78135	0.41038
1115	148.4	184.3	1.60804	0.44753
1116	42.17	41.84	0.89029	0.64073

## Sheet: Mahalonobis (MmpL3) p<0.05
Structure_No	mmpL3	WT	MAH_1	p_value	p<0.05?	Putative MmpL3 inhibitor
2	108.9	4.26	14.4105	0.00074	YES	NO
4	232.7	116.7	15.834	0.00036	YES	NO
49	53.48	141.4	7.76403	0.02061	YES	YES
122	152	81.72	6.17217	0.04568	YES	NO
253	292.9	199.8	11.5504	0.0031	YES	NO
256	237.2	149.1	9.54713	0.00845	YES	NO
281	207.6	117.4	9.75371	0.00762	YES	NO
507	81.72	216	19.5011	6e-05	YES	YES
585	38.96	124.2	7.27675	0.0263	YES	YES
623	69.33	161.7	8.70885	0.01285	YES	YES
629	264.8	202.1	6.0301	0.04904	YES	NO
655	155.8	274.6	17.1571	0.00019	YES	YES
673	31.89	120	7.81262	0.02011	YES	YES
688	293.3	332.5	7.36217	0.0252	YES	YES
702	317.4	257.8	7.42147	0.02446	YES	NO
705	204.5	321.7	18.8994	8e-05	YES	YES
707	254.9	170	9.2054	0.01002	YES	NO
709	267.6	160.6	13.9555	0.00093	YES	NO
718	141.9	229.9	9.09138	0.01061	YES	YES
738	71.82	184	13.2	0.00136	YES	YES
745	230.6	143.3	9.32274	0.00945	YES	NO
752	103.5	207.4	11.7192	0.00285	YES	YES
778	238	162.5	7.32516	0.02567	YES	NO
783	247.6	155.7	10.4213	0.00546	YES	NO
835	278.3	191.7	9.98737	0.00678	YES	NO
861	81.52	254.2	32.984	0	YES	YES
862	145.7	248.1	12.4588	0.00197	YES	YES
878	146.8	252.4	13.2874	0.0013	YES	YES
937	110.4	199	8.49243	0.01432	YES	YES
939	209.7	275.5	7.19335	0.02741	YES	YES
941	50	145.8	9.29668	0.00958	YES	YES
1042	113.7	191.6	6.52204	0.03835	YES	YES
1053	297.8	217.4	9.46448	0.00881	YES	NO
1057	164.3	318.4	29.1538	0	YES	YES
1071	227.7	103.1	18.161	0.00011	YES	NO
1096	34.38	176.3	21.1104	3e-05	YES	YES
1101	277.8	216.8	6.18137	0.04547	YES	NO

## Sheet: Adamantyl-based analogs
PubChem SID	Structure No	WT (AUC)	mmpL3 (AUC)	hadAB (AUC)	Tn:katG (AUC)	Putative MmpL3 inhibitor
17413054	126	76.05	71.62	272.5	202.6	YES
22411359	384	95.41	52.07	126.7	117.4	YES
49648582	482	0	15.51	20.9	0	NO
57265392	496	35.53	5.192	8.346	3.384	YES
17515503	507	216	81.72	224.5	102.3	YES
47201794	544	52.85	32.83	35.7	30.3	YES
24802301	581	25.45	26.08	26.6	39.84	NO
47198558	610	109.4	33.61	114.9	68.04	YES
26660423	666	40.14	32.91	41.65	18.76	YES
14718818	718	229.9	141.9	226.7	246	YES
49729254	728	128.3	154.5	160.9	138.4	NO
4260154	738	184	71.82	223.8	145	YES
24783730	752	207.4	103.5	231.8	174.7	YES
17512359	863	312.6	309.1	287.3	3.485	YES	isoniazid backbone
17515507	912	88.62	38.84	69.32	30.09	YES
49823716	937	199	110.4	227.8	154.4	YES
17408566	961	269.3	287.2	261	20.29	NO	isoniazid backbone
14738910	962	49.62	16.99	69.73	10.63	YES
51088024	1099	22.23	18.85	21.86	81.91	YES

## Sheet: Bicycloheptanyl-based analogs
PubChem SID	Structure No	WT (AUC)	mmpL3 (AUC)	hadAB (AUC)	Tn:katG (AUC)	Putative MmpL3 inhibitor
47194512	309	60.33	44.18	83.3	35.3	YES
47197552	369	146.3	69.83	163.8	113	YES
47194451	411	33.22	26.26	45	52.65	YES
49817155	422	226.4	241.4	253.4	0.6083	NO
49676351	596	29.18	18.77	30.45	6.446	YES
49674161	641	265.4	275.9	295.8	286.7	NO
49676618	880	81.71	32.06	77.53	14.81	YES
26663490	907	246.3	223.3	302	243.3	YES
851938	936	21.95	4.638	45.75	8.466	YES
24780092	1096	176.3	34.38	236.2	183.5	YES

## Sheet: Cyclooctyl-based analogs
PubChem SID	Structure No	WT (AUC)	mmpL3 (AUC)	hadAB (AUC)	Tn:katG (AUC)	Putative MmpL3 inhibitor
47194577	12	114.4	83.43	137.3	116.8	YES
49825976	154	130	68	191.2	112.1	YES
47198191	226	32	46.35	64.11	16.25	NO
49648918	392	9.952	11.55	16.68	1.137	NO
47195965	585	124.2	38.96	117.5	96.18	YES
49824164	623	161.7	69.33	189.4	148.8	YES
49824157	655	274.6	155.8	295.3	290.9	YES
4259730	714	3.641	8.485	20.57	0	NO
49824155	867	149	120.5	194.5	141.3	YES
49824149	874	125.9	68.34	196.4	142.6	YES
49828126	878	252.4	146.8	262	227.1	YES
49824163	939	275.5	209.7	259.6	272.9	YES
49823474	941	145.8	50	185.1	128.3	YES
49824154	1042	191.6	113.7	208.8	145.6	YES
