# Supplementary material for: Genetic and Cheminformatic Characterization of Mycobacterium tuberculosis Inhibitors Discovered in the Molecular Libraries Small Molecule Repository
Source: ACS Infect Dis. 2025 Mar 25;11(4):882–93. doi: 10.1021/acsinfecdis.4c00936 (PMC11997997; doi:10.1021/acsinfecdis.4c00936)
Supplement: Supplementary file 4 — id4c00936_si_004.xlsx [file id4c00936_si_004.xlsx]

## Sheet: All Mutants AUC
PubChem SID	Structure No	WT (AUC)	mmpL3 (AUC)	hadAB (AUC)	Tn:katG (AUC)
24808858	1	312.6	307.9	110	134.2
85200071	2	4.255	108.9	0.4801	0
24818530	3	119.6	151.8	112.9	77.58
57264488	4	116.7	232.7	159.7	164.1
24805024	5	99.07	70.83	24.79	47.79
57257952	6	59.1	64.89	60.13	14.06
4262857	7	10.52	16.49	36.68	25.62
85200178	8	17.43	37.11	0	0
49827225	9	105.3	127.6	134.1	115.3
26659007	10	44.06	90.73	102.9	84.65
24786072	11	47.7	75.61	47.73	47.08
47194577	12	114.4	83.43	137.3	116.8
85200061	14	4.138	2.059	0.2383	1.541
57266394	16	202.1	175.7	206.1	216.3
26658762	18	146.6	160.4	166.6	137.6
24809164	19	117.9	147.8	131	120.8
24823722	20	100.7	131.8	100.4	98.27
49819121	21	178.8	199.8	164.1	188.4
24790044	22	134.3	147.4	142.8	134.3
22404267	23	10.47	33.91	23.17	19.32
14727139	25	153	194.2	132.1	161.2
24814045	27	72.06	71.16	78.22	67.45
24796288	28	149.3	151.4	107.1	161.4
7969238	30	4.867	18.44	11.16	6.043
24781840	31	17.9	40.41	35.6	29.3
26659609	32	73.91	90.46	74.95	95.75
24794122	33	59.82	34.01	173.3	111.6
57261368	34	87.44	123.9	122.8	127.5
22415986	35	25.42	36.75	29.37	29.52
57261305	36	115.6	135.1	142.4	101
57266703	38	2.197	0	37.62	0.9496
22415308	41	3.633	12.92	21.63	26.09
56320724	42	72.03	100.7	121.2	94.31
22405406	43	96.74	97.44	73.38	68.79
57258216	44	139.8	82.42	133.9	95.26
17509520	45	60.19	119.6	100.7	159.8
57256354	46	6.38	1.374	39.09	2.609
49727042	47	17.57	22.82	32.41	28.61
57267741	48	0.6245	0	35.03	0
24838072	49	141.4	53.48	139.3	105.2
56320746	50	130.4	123.9	170.3	136.9
4246748	51	12.11	32.16	35.56	35.82
51087855	52	116.9	134.3	144.4	97.58
7974673	53	19.59	38.18	37.71	25.32
51087863	54	122	130.5	174.1	97.39
17410947	55	226.4	263	249.9	0
17407674	57	148.3	102.1	127.8	119.4
56323090	58	109.7	127.5	147.2	98.82
4250753	59	13.2	13.08	6.051	14.33
24783710	60	173.1	156.1	199.8	126
57256359	61	2.447	0.06044	0	0.5847
17432436	62	117.2	115.7	128	74.29
14732319	63	68.99	54.77	73.79	65.31
26660212	64	167.4	158.3	190.8	0
24790017	65	105.2	158.3	131.2	138.4
57258318	66	203.5	227.5	222.3	0
24796522	67	112.7	137.8	102	121.2
85200018	68	0.2726	4.483	0.2008	0.8669
57263505	70	0.3835	0	0	0
17508173	71	237.8	269.9	259.7	3.099
89855445	72	183.9	208	213.4	0
4255321	75	110.6	120.5	141.7	112.9
4257326	76	3.325	10.58	5.503	2.723
17412718	78	215.2	245.6	241.4	2.187
4256064	80	115.5	124	143.9	126.1
26727117	82	49.03	54.26	16.31	56.72
26662869	83	113.5	142.5	131.5	119.6
26661561	84	165.9	161	56.72	153.1
24825275	85	63.28	82.88	105.5	59.39
47194371	86	245.3	239.1	293.3	280.1
24811457	87	243.1	259.2	277.4	1.842
24828847	88	78.6	109.5	16.48	97.07
24836683	90	109.5	128.4	15.31	114.6
87334203	92	231.9	241.5	270	245.5
17409772	93	108.8	112.6	144.6	105.5
24823103	96	15.54	18.37	4.321	16.22
24819944	97	239.1	206	234.3	0.1594
7975439	98	88.96	87.74	156.9	113.3
14726080	99	166.5	124.1	181.2	167.5
56422772	100	153.1	152.4	137.7	171.3
24841014	101	136.1	111.9	167.9	146.6
16952601	102	222.5	220.4	202.7	155.8
7972627	103	4.92	6.923	3.084	4.056
7974886	104	3.104	12.52	6.197	2.408
17414988	105	177.1	134.5	30.17	149.6
24803475	106	15.67	32.88	27.21	29.71
14731096	107	72.15	71.14	81.32	147.6
24813857	108	33.89	40.17	39.29	35.65
17506873	109	149	119.8	50.4	122
24818269	110	63.7	66.01	68.86	22.32
17510278	111	114.6	74.26	152.2	120.9
24806855	112	121.6	102.6	30.88	86.46
17508454	113	116.7	107.2	17.35	80.52
17387080	114	44.59	43.94	8.456	28.73
17504696	115	37.95	25.06	4.15	24.31
22400585	117	135.6	126.3	182.7	129.6
14740599	118	248.3	267.9	262.7	205.9
17409025	120	104.9	137.5	25.3	108.5
26725274	121	136.1	154.4	161.4	156.4
17409786	122	81.72	152	136.6	110.7
49664925	123	21.61	14.19	30.45	71.23
17432292	124	29.01	16.82	0	29.93
26666751	125	178.1	125.9	218.3	165.3
17413054	126	76.05	71.62	272.5	202.6
24815907	127	167.7	123.3	163.4	124.9
49675007	128	131.3	111	105.8	74.1
49667036	129	68.5	53.27	120.1	60.86
24817041	130	71.65	119.6	117.6	202
22400536	131	207.3	192	248.5	199.8
24809150	133	72.37	61.61	86.22	49.65
24805912	134	4.39	14.64	1.776	21.57
24780625	136	159.4	169.6	148.5	120
17513746	137	224.1	236.6	222.7	215
24812025	138	187.1	217	220.9	0.7184
47201893	139	178	115.5	204.1	127.7
4263997	140	137.3	128.6	166.5	110.7
47199007	141	207.1	235.7	246.2	260.9
24783255	143	216.2	185.3	104.6	183.2
14723550	144	210.2	150.5	191.3	116.4
24781757	145	86.17	64.87	51.41	49.63
22404538	146	81.2	60.28	38.47	87.56
24793086	147	264.1	276.8	275.6	299.6
24816026	148	48.15	66.33	30.57	54.04
26666200	150	60.37	37.89	109.2	53.89
24792771	151	2.421	15.5	8.107	7.635
49827706	152	250.8	282.5	265.2	0
24808382	153	166.9	158.4	53.51	113
49825976	154	130	68	191.2	112.1
24802938	155	286.1	291.1	299.2	0.3001
51086828	156	102.6	63.06	130.3	75.13
22412532	157	123.9	100	42.72	68.74
49724504	158	28.1	31.99	44.38	16.66
24809697	159	202.3	167.4	240.1	168.8
26729612	160	116.7	81.84	119.4	86.05
24818431	161	38.3	43.75	52.2	60
4241309	162	14.43	20.85	12.53	1.818
22414679	163	162.6	197.2	197.1	178.6
14739064	164	12.91	15.45	0	8.082
24818678	165	104.5	131.3	112.6	109.6
17410502	166	88.14	77.9	128.9	68.92
51089910	167	74.42	103.1	108.9	74.84
14728892	168	29.17	45.6	51.63	19.24
24822809	169	122.9	148.1	42.21	120.3
17401905	172	264.3	265	292.1	210.3
57268472	173	0.8361	9.618	0.6641	0
17387399	174	180.6	127.8	48.27	122.1
57265582	175	17.48	15.18	10.66	3.472
17387598	176	18.21	15.61	2.517	4.37
22413294	177	150.1	145.5	43.12	136.1
49716683	180	121.5	140	193.4	116.2
26665727	181	290.4	305.3	305	0
49724113	182	101	116.1	153.8	76.52
26665209	183	9.534	20.51	18.31	6.004
49642186	184	199.4	253.4	238.5	0
24824416	185	48.19	48.85	8.62	33.91
24829267	187	143.2	209.2	125.9	279.6
26661559	188	194.9	182.2	74.39	141.9
57266914	190	10.06	9.282	1.999	2.553
24812829	191	269.5	258.5	298.3	0
57258152	192	257.9	268.1	269.9	10.93
47198350	193	287.2	307	297.3	304.8
49667386	196	266.7	290	293	0
47203658	197	155.8	136.2	184.6	111.9
26660376	200	95.74	98.22	65.27	88.9
24811350	201	268.8	293.5	262.3	14.56
49823499	202	273.3	288.9	290.4	0.6466
26663492	204	129.6	137.6	194.1	151.6
26725215	205	97.53	86.73	104.7	80.43
24810304	207	94.09	53.51	26.27	64.96
47200606	208	135.7	99	117.7	122.6
24837680	209	128	151.1	180.4	150.7
24826009	211	89.89	91.75	24.98	63.76
57265214	212	0.9798	3.364	0	0
49819650	213	271.4	289.3	281.5	2.277
57260327	214	15.34	39.84	45.74	10.94
85148756	215	115.7	104.6	112.2	87.51
57256148	216	0.3057	2.241	0	0
85273725	217	86.03	114	65.68	150.2
85199094	218	0	0	0	6.739
858439	219	89.78	66.64	69.3	47.33
57261791	220	1.96	6.305	1.078	1.743
17433320	223	158.5	119.4	226.7	224.2
47199563	224	41.25	40.46	48.07	26.24
26664361	225	51.55	65.42	84.54	79.6
47198191	226	32	46.35	64.11	16.25
26666864	227	268.8	272.1	270.2	268.3
24841331	229	89.39	120.3	88.07	99.59
57257416	230	65.31	79.72	113.7	47.24
24837296	231	266.5	243.3	250.4	241.9
56315703	232	269.7	284.1	262.3	3.103
56321815	234	218.9	242.5	244	1.416
49726249	235	92.08	132.7	122.8	119.1
56315714	236	268.3	289.4	303.5	0.7891
85199091	238	22.35	5.038	1.864	1.169
24797072	239	84.92	97.67	113.7	75.9
57262418	240	39.83	10.7	20.02	9.959
85147351	241	92.59	118.4	120.3	123.1
47201809	242	9.015	22.81	27.1	5.03
863681	243	40.55	74.51	110.4	48.61
89856159	244	111.8	45.1	130.2	58.51
24798210	246	138.6	170	66	85.16
17386285	248	0	0	0.7919	5.169
4264158	249	175.5	224.9	271.9	257.7
17388271	250	38.72	1.984	35.3	3.676
24812872	251	34.6	34.72	46.91	31.82
24818007	252	165.5	155.4	165.3	95.62
51089504	253	199.8	292.9	165.4	292.8
24779081	254	112.9	74.54	109.6	59.5
22402652	255	271.6	268.9	312.4	0
26663192	256	149.1	237.2	137.7	286.6
24825644	257	23.79	38.16	47.13	17.16
85200043	258	11.72	7.897	3.013	0
24827947	259	113.1	129.1	135.5	93.83
57255814	260	3.744	0.7704	3.737	0
85199380	262	6.858	24.73	10.69	0
49819472	263	50.96	73.33	78.09	50.49
85198968	264	23.38	24.74	23.17	32.52
49827239	265	221.9	236.4	226.2	0.6551
85270141	266	194.9	256.1	255.9	0
56320389	267	159.8	178.7	193.9	191.8
57255924	268	7.77	39.21	13.17	4.083
57264549	269	6.651	4.045	12.79	1.778
57263678	270	27.8	59.04	35.3	11.41
47202578	272	55.9	43.15	57.11	24.08
24820787	274	77.83	77.34	134.3	69.58
24787762	275	59.06	60.13	23.8	59.97
24786849	277	218.3	253.7	237.9	239.6
26661226	278	141.7	163.1	185	151.2
26658783	280	96.48	92.42	18.02	92.3
24792824	281	117.4	207.6	105.7	180.8
26667002	282	153.4	170.9	193.5	153.4
57263026	283	26.85	18.45	27.18	20.59
47194809	284	281.3	294.6	303.3	250.9
49641998	285	22.6	22.46	32.13	12.83
26660012	286	279.6	302.1	307	3.952
4256568	287	55.33	43.86	80.69	26.74
26729601	288	54.86	56.47	26.23	29.2
49640768	290	77.19	90.39	123.5	69.92
49642346	292	80.35	127.4	102.9	111.5
14721645	293	235.6	205.8	254.5	208.5
57257665	294	279.5	289.8	299.8	0
14719232	295	35.48	48.51	46.46	27.2
57263754	296	4.325	9.905	8.846	7.743
859151	297	114.1	92.87	140.5	117.1
57267661	298	4.52	7.831	2.118	0
847983	299	23.12	26.91	53.41	15.78
85199893	300	36.98	25.19	28.15	7.742
57267538	302	25.99	20.69	0.3681	0
85199941	304	51.58	22.69	11.98	2.518
24790047	305	142.6	186.3	204.1	197
26727361	306	45.44	42.39	25.73	40.74
26663357	307	123.4	120.7	176.2	123.2
47194512	309	60.33	44.18	83.3	35.3
17412721	312	187.5	222.4	221.7	10.05
26666151	313	55.62	68.72	31.44	70.79
17385650	316	104.7	69.98	127.6	41.83
26671553	317	12.79	19.2	22.84	4.416
17506941	318	228.6	196.2	266.3	201.6
17433716	320	67.49	46.11	27.47	15.99
85199774	322	3.587	0.9589	2.162	0
57262651	324	5.99	17.1	7.34	1.259
4258342	325	18.04	32.5	26.2	2.328
57262417	326	19.76	8.871	14.09	0
24806295	327	76.77	99.77	97.05	96.63
57255846	328	5.127	5.405	9.793	0
24793073	329	175.2	149.8	24.34	158.2
57255901	330	14.69	11.32	30.28	1.157
22407826	331	43.26	16.78	61.64	14.17
57255810	332	19.35	14.99	27.5	1.209
22403926	333	25.09	30.32	66.3	14.52
57256000	334	23.57	20.76	34.65	3.704
85199889	336	50.86	29.76	30.44	0
87334079	337	83.41	81.88	101.8	94.71
26732551	340	194.8	205.1	241.9	153.6
16953086	341	181	150.1	198.7	159
17413739	347	166.1	146.9	177.3	186.5
26664290	348	262.7	272.2	283.9	219
22404385	350	176.6	159	89.51	106.6
26659098	351	284	264.4	319.8	3.952
49644684	352	272.7	267.1	215.9	0
49667734	354	225	214.3	258.6	212.5
26664161	356	33.83	56.75	30.79	30.54
26670088	357	188.3	143.1	207.4	192.6
24790046	358	146.7	193	144.9	156.6
26663489	359	256.2	270.2	259.6	313.7
14725781	360	0	3.773	0	0
49670599	361	198.6	235.9	210.6	2.063
17508045	362	114.4	134.8	102	134.9
24834039	364	139.6	126.7	26.11	185
57255813	365	0	0	1.761	0
85199905	367	18.06	2.479	4.079	3.482
47197552	369	146.3	69.83	163.8	113
16953539	370	7.606	11.89	20.89	0
47204377	371	57.54	105.7	62.6	115.6
17386541	372	121.7	117.4	27.34	90.49
49823728	374	264.8	289.6	294.3	0
56317647	375	173.4	107.6	170.1	143.3
49667475	377	19.18	8.979	3.434	7.734
49679287	378	167.4	184.6	217.1	174.4
14732417	379	122.3	104.4	123.5	107.9
24791998	380	10.79	16.31	31.68	2.447
16953942	382	176.6	217.5	225.1	201.8
22411359	384	95.41	52.07	126.7	117.4
24817039	386	124.1	89.92	22.37	104.5
85269452	387	5.091	13.25	5.258	3.069
57264438	388	79.34	71.41	69.39	66.35
57267502	389	238.5	288.7	289.9	31.73
57265645	391	2.733	14.07	3.4	1.089
49648918	392	9.952	11.55	16.68	1.137
57262634	393	22.39	11.96	14.26	25.43
22412905	394	157.4	148.9	221.2	182.6
85269682	395	3.303	1.871	0	35.56
24822695	396	113.3	117	151.3	134.1
85200185	397	1.29	12.65	8.004	17.65
89854984	400	182.5	142.5	185.3	153.7
7977549	401	31.68	20.4	24.24	28.43
14728874	402	24.1	13.16	33.82	6.073
4258646	403	24.31	32.56	31.79	27.25
57255904	405	0.7301	0	0	8.451
47200455	407	275.8	289.8	257.9	2.635
4261596	408	8.307	5.136	13.91	4.678
49735861	409	207	216	189.8	218.7
7978295	410	13.11	7.152	19.19	12.91
47194451	411	33.22	26.26	45	52.65
56320853	412	188.6	149.2	215.6	175.4
56324848	413	147.8	155.1	151.7	159.2
49718175	414	267.8	245.2	300.3	0.6197
24811789	415	221.8	228.6	184.1	14.79
49675919	416	70.07	80.38	78.76	105.3
47203405	417	21.22	8.668	20.64	23.87
24783599	418	101.3	90.67	18.85	76.29
51089733	419	282.3	292.7	287.2	317
85200019	420	0	0	0	1.505
49729260	421	157.1	186.2	146.5	173.1
49817155	422	226.4	241.4	253.4	0.6083
24792062	424	199.6	206.8	214.9	221.9
49734165	425	80.69	68.93	66.81	101.7
57255706	426	1.122	0	0	0.4301
85198636	427	7.78	0	0.5367	2.852
49679735	428	130.2	150.3	164.9	119.2
57263087	429	0.5028	0	8.682	9.274
47200717	431	44.85	17.07	14.25	47.08
863272	432	121.3	155.4	149.4	143.4
22404416	433	118.8	97.32	25.43	95.3
24830366	434	189.2	195.5	226.2	0
22403181	435	229.2	229.8	255.3	192.9
26671420	436	54.12	66.06	80.03	73.05
17402518	437	135.7	157.4	158.1	161.6
4264015	439	173.3	188.1	196.5	165.7
89853451	440	0.4194	1.061	0.9512	5.366
89854698	441	263.9	278.6	275.7	0
26665745	442	54.96	33.14	63.08	16.31
57255845	443	10.56	0	4.848	0
49671898	447	122.1	89.68	128.7	104.7
4247553	448	125	118.4	140.5	148.4
49670632	449	235.9	229.7	210.8	244.2
14742343	450	151.7	127.5	201.2	175.8
49666217	451	158.9	137.6	141.7	141.4
14732610	452	3.652	4.16	9.422	0
49672874	453	236.6	262.9	192.4	4.605
89852641	454	23.11	23.75	26.64	27.52
57260866	456	2.403	0	0	0
89855441	457	153.4	201.8	163.2	2.552
85199915	458	5.106	1.47	0	4.707
89854605	459	185.4	193.7	159.4	7.026
50086384	460	269.4	238.2	284.4	1.94
89854872	461	35.46	10.71	26.18	29.71
87349379	462	77.06	52.67	80.09	95.22
57262087	463	189.8	191.2	162.4	7.128
57267166	464	9.782	10.83	9.477	6.765
47195246	465	96.4	48.72	96.26	29.53
856011	466	104	43.34	95.62	33.87
56422499	468	10.11	14.8	12.7	3.832
24829893	469	126.5	125.7	143.4	124.8
56317206	470	95.59	99.58	104.7	110.7
17510165	471	158.2	182.5	186.2	196.3
24801337	472	117.2	122.9	42.51	93.67
26657453	474	30.94	21.05	0	28.29
4258811	475	19.48	13.96	17.77	3.61
24785692	476	60.4	42.94	15.06	63.18
4257358	477	18.5	12.87	28.03	11
89854926	478	169.5	139.7	228.7	198.2
51089876	479	274.7	284.5	277.1	280.5
85200069	480	18.27	7.531	15.06	10.63
49673770	481	143.7	118	150	113.9
49648582	482	0	15.51	20.9	0
49720611	483	119.6	140.2	150.3	122.6
24819048	485	136.9	146.2	142.1	131.1
26665898	487	108.1	89.66	108.6	107.1
17387355	488	27.28	1.464	19.61	3.666
26658614	489	291.3	278.1	302.8	290.2
17505926	490	135	119.3	28.31	91.12
17517377	491	98.18	77.73	103	51.5
87335288	492	89.43	90.09	59.59	83.56
861737	493	113.4	89.05	134	71.38
57266747	494	26.55	12.03	17.49	6.653
57260342	495	173.5	150.4	127.1	175.6
57265392	496	35.53	5.192	8.346	3.384
22409498	497	77.39	59.88	92.88	88.15
24820666	498	102	96.74	135.2	115.3
49670723	499	136.9	146.6	150.5	144.5
17406580	500	45.07	47.07	31.38	29.48
4259472	502	16.48	23.32	33.83	12.91
26670851	503	222.7	226.2	121.6	217.5
56463001	504	146.3	130.1	174.5	112.8
24831146	505	110.4	118.8	111.6	62.98
49644683	506	156.5	166.7	163.9	93.39
17515503	507	216	81.72	224.5	102.3
26662255	508	186.3	164.5	68.08	131.9
24806926	509	232.5	234.6	119.4	225.1
24782508	510	110.6	87.64	110.7	73.65
14740019	511	125.9	109.1	134	100.3
4265047	512	64.71	43.06	15.37	31.16
49641071	513	87.01	62.17	26.72	39.78
49680107	514	146.7	130.6	30.38	101.7
56423660	515	17.24	17.77	9.67	5.695
47202575	516	267.7	288.4	291.3	0
24799095	517	181.8	188.5	204.6	246.6
57258752	518	26.56	4.897	5.092	0
24812617	519	49.07	34.42	70.55	30.79
49666160	520	13.41	2.815	0.3644	0
24812894	521	199.9	177.7	203.8	191.3
24804643	522	43.22	15.67	22.33	13.21
24787517	523	34.38	11.84	52.19	2.321
14725015	524	36.24	13.19	17.42	0
17516740	525	266.3	285.1	298.7	269.7
17406935	526	107.3	100.2	28.42	69.69
49648843	527	281.3	273.9	284.4	268.4
14737070	528	164.4	121.2	104.8	97.09
17387315	529	161.4	132.3	41.65	125.3
24789327	530	94.73	65.18	19.27	51.52
24792057	531	111.8	87.62	44.04	75.59
89850957	532	75.06	54.78	21.74	59.37
49729246	534	120.9	124.7	80.41	114.9
49727431	535	187.4	195.1	197.7	0.2425
49668690	537	87.84	81.4	110.6	101.4
17388511	538	37.49	30.25	13.67	24.52
24816560	540	131.3	109.8	34.47	87.66
26661845	541	157.6	148	29.66	118.8
56320922	542	92.08	72.25	75.12	91.74
24789982	543	132.6	166.5	157.1	109.4
47201794	544	52.85	32.83	35.7	30.3
47204117	545	276.7	299.1	272.3	0
50086555	546	63.28	44.33	52.15	55.7
49717105	547	21.48	11.74	13.38	12.13
26659382	548	93.48	86.9	105.8	87.6
24784491	549	169.4	187.5	199.3	188.8
51087929	550	175	195.3	183.1	206.9
24830639	551	16.57	4.113	19.35	3.472
24814417	552	66.04	65.26	67.56	68.18
24821588	553	251.6	267.4	253.1	257.8
85200194	554	2.818	1.744	0	1.563
17506446	555	54.33	48.51	47.52	36.73
17517026	557	151	166.3	145.2	83.44
49675949	558	27.83	20.14	28.98	11.43
855677	559	20.17	3.443	0.5048	3.133
17433625	561	224.1	219.7	184.6	12.97
26671210	562	263.3	277.5	289.8	0
24789165	563	32.94	24.53	30.16	32.67
22414748	564	250.5	277.3	281.2	18.69
14725276	565	134.9	145.1	120.2	114.3
14731660	567	24.19	11.16	24.66	6.291
22408803	568	60.02	63.92	68.6	49.8
24812289	569	204.9	208.1	177.5	158.2
89850689	570	18.4	15.37	18.99	7.789
49649462	572	38.3	22.92	37.05	5.549
49726856	573	124.3	148.1	100.8	68.58
24783343	574	155.7	188.1	204.8	179.9
47199032	575	28.79	34.77	19.59	28.46
14735118	576	27.45	14.95	3.023	0
49675992	577	64.04	26.2	62.19	25.08
26659400	579	107.1	138	130.3	90.23
7974176	580	14.77	15.09	22.82	2.429
24802301	581	25.45	26.08	26.6	39.84
14735725	582	47.37	21.35	22.5	9.064
26726350	583	201	213.7	233.3	2.193
47195965	585	124.2	38.96	117.5	96.18
22404072	587	23.85	0	32.4	11.96
51087923	588	265.4	244	243.3	286.4
22415147	589	172.7	176.2	211.2	172.7
49829278	590	121.8	121.9	126.4	84.72
49718188	591	84.22	62.38	72.84	104.6
14738822	592	57.18	36.91	56.27	23.57
49642517	593	142.6	131.6	137.4	138.4
17505932	594	137.5	95.29	40.1	69.24
26729108	595	124.6	119.9	130.6	146.4
49676351	596	29.18	18.77	30.45	6.446
26731080	597	83.32	44.28	53.52	18.9
24811795	599	237.6	253.1	258.9	253.8
26666164	600	5.117	0	0	0
17509522	601	187.9	180.9	214.5	193.4
4259151	603	22.86	10.49	37.67	14.74
14726142	604	157.5	128.8	164.9	100.8
14724910	605	30.29	23.42	41.71	8.075
17386539	606	85.7	89.5	38.18	55.67
24788994	607	207.6	211.9	223.3	196.6
89854606	608	309.8	300.1	235.1	3.285
49673069	609	127.9	117.5	158.6	101
47198558	610	109.4	33.61	114.9	68.04
26658375	611	272.8	297.8	270	7.391
49680490	612	22.44	21.65	36.24	12.54
24794853	615	19.45	19.43	19.16	7.456
24790049	616	116.9	117.1	136.3	88.44
4254874	618	38.6	42.66	66.76	38.66
4262187	619	140.4	73.18	179.3	115.2
24806910	620	173.7	176.4	221.7	141.2
22415516	621	70.56	52.15	24.73	35.01
87335287	622	184.6	144.9	217.2	121.3
49824164	623	161.7	69.33	189.4	148.8
57260470	624	237.2	213.2	207.1	219.9
85147359	625	124.2	102.8	137.5	135.4
49678942	626	186.7	222.3	242	0
49643053	627	258.1	283.7	288.8	1.689
24780494	628	217	238.4	248.1	2.446
47198903	629	202.1	264.8	250.3	301.6
17388109	630	76.39	49.24	0	0
47195113	631	24.47	25.99	56.27	17.2
50086602	632	271.8	276	288.8	0.4004
49730121	634	232.7	272.1	294.6	0
17432628	635	222.2	225.8	127.4	212.8
49643092	636	235.7	225.4	218.3	253
17510363	637	169.1	173.6	218.7	199.1
17402515	639	261.5	227.8	282.2	242.9
14736345	640	196.7	158.9	164.3	165.5
49674161	641	265.4	275.9	295.8	286.7
855829	642	151.4	149.5	199.3	165.7
26729278	643	125.1	115.4	148.4	116.6
24818820	645	90.03	81.91	65.71	102.1
85199813	646	10.45	4.965	1.367	1.146
24781837	647	144.6	159.6	132.4	174.1
51089360	648	123.8	82.01	130.7	84.34
24783020	649	143.9	165.1	166.5	160.5
49674053	650	12.94	13.17	26.01	8.181
14741114	651	92.02	78.23	127.3	91.62
26666443	652	222.6	224.9	234.3	176.8
24802442	654	144.5	129.5	170.4	96.56
49824157	655	274.6	155.8	295.3	290.9
864581	656	236.1	204.9	253.5	182.4
85301899	657	29.01	4.058	18.18	2.574
24782959	658	119.6	136.7	134.3	95.73
57258257	659	218.9	259.7	256.4	0
843329	660	193.7	191.6	217.2	149.3
57264868	661	8.43	0.2113	0.3004	2.429
85147354	662	165.7	152.8	128.2	154.9
56324991	663	190.5	237.7	240.5	12.4
26728251	664	182	192	81.05	132.7
24829796	665	263.2	281.9	302.8	4.032
26660423	666	40.14	32.91	41.65	18.76
17410063	669	163.4	155.9	229.7	135.6
26726897	670	121.2	97.31	188	139.4
24802416	672	321.8	325.5	326.8	7.145
49672478	673	120	31.89	151.3	82.26
50085898	676	13.63	11.62	7.925	2.287
26664328	677	30.94	14.23	18.63	41.82
24810933	678	277	287.7	298.3	0
49817461	680	119.1	169	166.2	142.6
24789427	681	168.1	166.7	158.9	150.2
14746329	683	64.86	31.49	77.55	50.85
24824575	684	118.5	115.2	64.28	49.73
4240669	686	219.5	156.9	256.3	187.4
56422205	688	332.5	293.3	343.7	317.5
24809040	689	177	189.5	161.2	222.6
17433624	690	152.4	114	46.06	58.79
26728906	691	114.2	111.5	92	123.5
17411560	692	223.8	202.5	216.9	162.5
7965344	693	29.92	4.205	39.29	29.67
85272429	695	88.28	102.1	132.3	113.9
22403502	696	72.01	67.37	102.6	20.34
7976876	697	35.31	27.5	28.57	38.04
74373841	698	300.6	311.8	331.2	0
49681620	699	319	313.3	336.9	326
47196178	700	164.4	136.1	81.92	61.81
47204545	702	257.8	317.4	340.5	0
49716586	703	125	100.4	130.6	106.3
47194572	704	82.75	45.64	56.28	25.76
56324718	705	321.7	204.5	271.5	188.5
85272523	706	116.2	134.1	123	70.09
51085908	707	170	254.9	158.7	291.8
85272422	708	134.1	176.3	173.4	138.6
51086276	709	160.6	267.6	125.4	306
57255898	711	50.15	16.28	38.03	1.907
4254499	712	11.76	23.7	27.47	0.2472
24782884	713	204.8	244.9	250.4	4.378
4259730	714	3.641	8.485	20.57	0
26660488	715	205.1	193.1	103.1	197.4
14738230	716	0.1157	1.775	34.99	0
57264469	717	199.2	203.8	213.4	193
14718818	718	229.9	141.9	226.7	246
85199943	719	10.85	2.398	22.51	0.8127
4258029	720	167	148.1	190.8	173
47202719	721	221.9	235.9	249.9	3.104
49827805	722	272.5	284.5	257.8	0
14745148	723	19.13	12.36	33.67	12.7
49670483	724	218.6	223.7	241.7	0
26666693	725	110.7	132.8	130.1	125.2
49670418	726	252.4	262.1	233.1	5.078
17387086	727	171.2	147.5	81.29	141.9
49729254	728	128.3	154.5	160.9	138.4
50086576	730	139.9	138.9	170.1	156.8
24820849	731	118.9	106.4	52.87	63.05
56463462	732	142.7	82.54	115.4	101.8
22404542	733	173.3	186.2	115.5	183.7
57256331	734	3.033	3.29	0	0
26726309	735	209.9	204.9	207.3	168.4
57263991	736	14.4	4.476	12.86	0
89854590	737	242.8	234.7	248.4	1.169
4260154	738	184	71.82	223.8	145
47200991	739	245.4	256.2	251.3	0
56422374	741	229.5	231.3	245.2	255.2
24783021	742	155.6	180.6	182.6	120.1
26658440	743	48.23	39.48	72.94	35.63
24817406	744	64.69	37.4	66.87	4.951
51086277	745	143.3	230.6	107.9	303.6
24787850	746	105	96.66	23.21	13.76
26671005	748	109	126.4	107.6	74.85
57264710	749	2.505	1.959	0.4438	1.32
89853757	750	8.303	22.02	36.1	0
24783730	752	207.4	103.5	231.8	174.7
57262424	754	2.901	2.302	6.797	0
85199686	755	120	115.5	180.8	81.11
85268044	756	98.39	120.9	168.3	0
865168	757	190.2	179.5	203	132
85149033	758	129.4	150.9	171.9	119.1
49642787	759	153.9	176.4	180.6	162.7
56318421	760	230.7	261.5	250	1.207
24840755	761	82.11	102.6	173.7	68.59
49822556	762	117.2	137.2	181	89.09
26666349	763	47.9	45.06	101.6	8.133
857009	764	117.5	91.98	141.4	50.81
14740999	765	137.7	146.9	186.2	90.95
22404043	766	23.27	19.05	43.89	0
14740502	767	182.9	140.2	181.3	85.38
26658842	768	99.38	76.16	74.88	45.63
17386061	769	89.91	73.02	39.12	58.77
85200066	771	21.44	7.573	24.04	4.514
22415578	772	14.06	11.36	23.46	7.165
57268213	773	0	0.8136	10.7	2.354
4255422	774	3.245	1.964	19.74	4.704
57255815	775	1.061	31.32	12.4	1.758
17412740	776	177.4	219.3	205.1	0
11532950	777	99.54	114.5	117.4	97.42
49726231	778	162.5	238	244	1.952
11532911	779	191.2	188	225.2	216.1
855654	780	66.15	45.16	86.97	17.5
26732633	781	182.6	210.8	237.3	231.4
7972193	782	85.46	33.83	93.6	37.73
51089503	783	155.7	247.6	170.1	300.7
24810600	785	162.9	118.4	77.38	72.58
24781297	786	120.6	93.76	169.7	115.3
17512969	787	96.86	95.22	82.49	46.88
24791162	788	146.2	123.4	179.5	115
24791169	790	81.28	95.78	185.1	66.08
24818267	791	69.15	40.24	119.6	77.4
24814047	792	42.69	38.53	69.04	54.98
57264405	793	94.83	120.1	158.5	120.8
22403283	794	2.43	5.35	17.69	8.926
56463596	795	158.2	136.8	190.9	74.29
47204617	797	13.14	38.25	57.66	11.59
24785419	798	134.2	86.48	52.8	99.22
26670484	799	134.2	124.8	65.27	100
24784989	800	28.41	7.151	34.09	11.69
22406887	802	0	0	14.76	2.659
24808176	803	276	273.5	210.4	1.252
17505923	804	15.56	15.69	33.17	4.113
24823913	805	181.5	144.8	83.21	154.4
7970447	807	108.2	128.6	143.9	117.7
14727159	808	0	0	8.193	0
57268021	809	54.22	62.9	106.7	81.43
14729175	810	0	0	1.502	3.585
57257440	811	216.1	199.4	186.7	1.081
14727013	812	7.223	2.352	0	5.505
14743013	813	87.61	93.51	107.2	15.45
56320907	815	172.8	152.1	140.3	151.8
26664420	817	74.62	36.32	91.98	37.29
22403142	818	156	147.1	93.95	108.4
26730275	819	168	181.1	212.2	182.6
24792184	820	38.02	11.08	83.93	13.25
17410036	821	167.1	133.5	162.2	122.1
22412960	822	278.3	279.4	282.3	0.1318
24820429	823	256	252.8	240.8	0.9918
24793943	824	141.3	112.8	208.4	91.21
24805492	825	45.74	47.84	95.38	74.12
22408544	826	88.07	82.04	84.49	56.28
17406625	827	209.3	179.3	110.2	151.2
24818000	828	163.7	129.7	240.6	149.5
24811305	830	103.2	54.09	96.93	63.03
56463179	831	21.88	10.47	52.07	5.891
24803451	832	95	79.33	41.75	8.034
49665952	833	297.8	259.1	256.7	282
16953847	834	9.188	12.73	39.21	2.695
51089123	835	191.7	278.3	141.4	305.2
14729464	837	83.39	88.67	132.9	109.4
17411622	838	209.5	216.8	84.82	161.5
49677720	839	18.88	8.859	49.27	11.54
56320728	840	118	105	127.5	76.01
17508583	841	214.4	193	276.2	221.8
24805297	842	156.9	145.9	200.6	88.5
24829938	844	155.9	145.5	224.3	95.08
4248662	845	152	124.4	161.6	129
24821289	846	56.37	31.25	62.77	37.78
57268063	847	42.22	6.424	0	4.376
22411872	848	298.3	292.7	272	0
56463046	849	185.9	195.7	202.6	166
17511061	850	85.4	78.12	36.96	63.72
14731075	852	134.2	147.6	152.8	130.1
26661887	853	223.3	241.2	267.7	250.3
49674689	854	77.77	126.5	107	82.05
24813005	855	29.64	24.13	32.6	11.27
17505178	856	164.6	138.2	134.7	142.9
14727355	857	23.85	8.369	40.42	6.221
24781162	858	165.3	161.2	223	210.8
17402911	859	181.5	136	227.5	122.4
864916	860	125.7	162.3	160.2	66.76
47200736	861	254.2	81.52	257.5	302
26663757	862	248.1	145.7	216.2	206.6
17512359	863	312.6	309.1	287.3	3.485
26661911	864	279.4	236.2	187.9	3.051
24787401	866	53.95	34.69	101.1	42.26
49824155	867	149	120.5	194.5	141.3
24818575	868	111.8	90.71	120.5	56.43
49828707	869	147.3	157.9	155.7	0.7762
24820277	870	241.3	212.2	258.4	211.6
26665731	871	156.3	149.3	210.3	1.322
26665358	872	186.2	144	76.83	133.8
26665723	873	158.5	140.9	182.2	0
49824149	874	125.9	68.34	196.4	142.6
24807381	875	58.56	26.13	67.23	20.92
49724707	876	215.9	189.6	203.3	160.4
49828126	878	252.4	146.8	262	227.1
47195001	879	44.11	25.87	63.47	7.213
49676618	880	81.71	32.06	77.53	14.81
14739866	881	35.2	4.706	58.6	4.173
22409850	882	132.3	119.8	137.8	143.1
24788513	883	104.3	105.5	115.3	47.15
26660018	884	149.5	133.1	178.7	126.5
56463184	885	273.2	262.3	262.8	265.5
24809386	886	287.3	269.7	262.7	0.4966
56463356	887	179.9	176.7	213.7	175.2
22408781	888	230.9	178.1	175	182
49820258	889	122.8	101	81.81	81.97
22406358	890	175.7	128	69.4	124.1
26660297	891	73.07	61.03	55.19	75.87
14726776	892	4.901	0	8.198	4.753
24782097	893	99.11	144.1	184.8	113.2
14739543	894	189.1	146.3	84.21	86.33
17386538	895	70.28	63.04	56.01	39.07
57265837	897	34.64	5.382	34.2	5.393
57266020	899	30.27	5.997	6.332	2.07
49735642	900	160.5	147.6	59.16	57.68
74373774	901	218.5	243.7	251.8	0
26659395	902	93.73	124.9	143.8	77.22
57257832	903	31.19	12.43	45.01	12.55
49724325	904	82	83.28	118.1	17.37
49646648	905	285.9	283.3	291.9	230.4
49649757	906	6.652	10.72	82.82	1.834
26663490	907	246.3	223.3	302	243.3
49724558	908	51.65	27.34	92.84	27.2
26657606	909	243.4	237.9	216.8	181.2
17505465	910	127.3	99.68	29.44	24.02
24813882	911	230.5	212	223.6	204.6
17515507	912	88.62	38.84	69.32	30.09
7975380	913	21.75	9.475	33.45	10.83
24809955	914	72.76	67.64	51.23	44.65
17514810	915	200	168.8	76.19	126.4
14727766	916	96.04	94.43	119.2	47.8
24796806	917	124.3	103.3	37.54	123.5
14727639	918	145.8	162.6	188.1	150.7
24790045	921	158.5	167.6	177.1	167.1
14741773	922	113.4	145.6	174.8	94.19
85273723	923	225	200	211	241.1
17412512	924	258.9	271.4	213.2	28.8
56463170	925	274.1	298.7	238.1	307.9
17412935	926	38.96	17.87	64.46	3.155
49822512	927	215	226.5	221.8	229.6
17432979	928	95.78	23.13	174.3	213.8
49643341	929	244.8	232.7	263.3	0
22416195	930	16.24	8.022	27.01	3.6
49726246	931	221.3	255.1	234	226.1
17413672	932	152.5	146.7	76	110.9
49674413	933	84.8	82.18	145.5	82.52
85303739	934	93.02	59.69	18.5	1.489
49675227	935	128.2	103	81.86	127.9
851938	936	21.95	4.638	45.75	8.466
49823716	937	199	110.4	227.8	154.4
17385707	938	101.4	86.38	130.2	48.37
49824163	939	275.5	209.7	259.6	272.9
4255946	940	47.49	25.41	53.46	6.553
49823474	941	145.8	50	185.1	128.3
852009	942	45.07	13.49	62.35	13.57
26660913	943	135.8	98.71	69.87	81.42
14724549	944	65.3	12.1	42.59	5.693
24782793	945	254.7	210.7	239.6	176.5
22408037	947	274.3	279.7	250	0.169
14728320	949	121.9	119.2	51.7	88.62
24792986	950	68.85	64.42	69.9	49.87
863592	951	168.8	140.3	214.4	123.8
7973020	953	25.04	6.952	50.8	6.13
22413343	954	15.6	10.43	28.56	2.824
24820792	956	119.5	86.81	125.1	75.82
24782511	958	274.4	291.6	277.9	0
56320888	959	223.1	184.6	226.9	162
47193876	960	172.2	159	184.3	119.1
17408566	961	269.3	287.2	261	20.29
14738910	962	49.62	16.99	69.73	10.63
24812945	964	100.5	99.68	76.83	26.64
24829622	965	174.7	142.5	160.6	141.7
22404557	966	202.4	165.3	210.6	155.2
7975134	968	229.1	220.5	260.3	219.5
17504133	969	188.8	162	152.7	145.3
17388563	970	6.056	1.001	35.49	0.457
4246775	971	36.71	22.66	75.3	1.856
22405317	972	67.49	39.85	89.64	16.94
57262187	973	268.9	297.2	262.3	0
57256322	975	46.93	15.1	43.37	0.882
24807662	976	199.8	185	224.4	143
51090123	977	199.6	255.6	173.9	312
51087904	978	183.4	205.2	209.3	217.6
24783294	979	117.1	132.1	140.3	77.52
24821451	980	134.6	125.9	144	124.1
56316819	981	61.81	89.65	103.6	81.69
24781361	982	174.9	130	183.8	142.8
24804753	984	167.1	157.8	159.5	146.5
24828373	986	73.5	79.37	126.8	87.59
87334159	987	172.9	163.6	242.8	161.9
49668401	988	164	140.9	205.9	113.4
57255899	989	10.66	8.336	39.25	1.786
24830257	990	171.9	127.7	174.8	140.3
857611	991	42.16	7.981	64.86	19.1
57266025	992	155.6	91.18	198.8	157.2
17413225	993	149	130.5	125.6	121.3
24808475	994	127.1	166.2	201.7	171.1
24780963	995	86.67	52.11	32.73	38.49
22411905	996	107.9	103.3	122	68
85198697	997	7.281	4.652	26.02	4.984
56314870	998	4.684	5.017	7.74	1.221
57258918	999	17.89	10.51	36.16	1.922
57261703	1000	145.9	137.8	163.7	108.4
57258275	1001	14.47	7.338	39.94	3.58
57261357	1002	80.86	147.8	174.7	126.6
57256145	1003	20	5.288	80.87	3.195
22404537	1004	181	159	89.09	71.3
56320708	1005	204.1	174	226.9	205.8
855650	1007	193.4	143.7	237.4	192.5
57263858	1009	20.04	2.959	24.47	0
24784417	1010	129.1	139.3	155.5	119.9
863795	1011	94.94	111.2	153.3	22.38
49646700	1012	169.5	199.9	172.7	144.8
56422782	1013	292.5	301	271.6	282.9
26664781	1014	234.2	244.3	273.7	181.5
24823295	1015	112.9	106.9	141.7	103.7
49729986	1016	40.98	54.47	113	30.18
26660734	1017	206.9	204.5	262.1	206.4
49640746	1018	76.88	112.5	137	52.19
56322691	1019	105.9	100	143.7	95.43
49667299	1020	91.8	63.86	107.7	28.53
24796286	1021	89.38	78.1	47.46	63.08
49726509	1022	287.8	301.8	216.1	4.192
57266346	1025	22.79	1.777	15.36	0
24840633	1027	173.8	140.2	70.48	126.1
24813850	1029	153.2	155.9	149.7	136.5
51087886	1031	1.296	1.836	19.77	1.729
17514983	1032	208.1	207.3	121.2	160.9
85199962	1033	19.68	4.13	34.37	14.67
22408180	1035	109.4	64.62	29.79	76.95
26665730	1036	251	257.9	268.4	0
26666403	1038	184.1	181.9	133.5	150.7
57260077	1039	237.4	176.8	199.5	234.2
26730118	1040	105	56.61	70.85	47.55
85147356	1041	158.4	125.2	157.2	86.18
49824154	1042	191.6	113.7	208.8	145.6
57256349	1043	24.45	0.4302	0.6004	0
49737140	1044	208.6	204.1	220	1.83
87334099	1045	236.4	234.3	243	252.2
56315276	1046	187.2	143	199.4	126.7
57265371	1047	2.999	2.106	5.529	2.102
51089540	1048	119.8	134.7	169.6	85.91
56422457	1049	247.8	229.7	248.9	270.9
51087217	1050	150.6	165	219.5	87.18
50086448	1051	140.9	96.02	147.1	62.39
24837152	1052	132.7	141.2	211.2	77.13
51086108	1053	217.4	297.8	170.9	329.4
24808950	1054	245	220.4	250.9	0
24790018	1055	146.9	147.8	160	113.6
26666589	1056	179.5	120.8	96.46	93.81
26671444	1057	318.4	164.3	87.12	139.9
11533020	1058	90.59	129.9	113.6	71.21
26666541	1059	218.7	213.9	232.8	127.1
24810214	1060	145.2	166.7	172.8	170.6
24809199	1061	237.7	288.2	285.5	52.81
56463547	1062	95.64	87.81	127.8	106.6
24809827	1063	173.5	159.3	220.9	42.27
50085976	1064	161.6	150.5	203.2	170
856013	1066	47.4	91.3	76.21	107.1
47202279	1067	221.3	254.9	258.6	317.1
11532957	1068	100.2	82.98	119.1	92.69
47198248	1069	148.1	158.4	173.2	141
861934	1070	151.7	172.4	109	152.9
56321735	1071	103.1	227.7	181.8	65.39
49665816	1072	108.6	98.85	156.3	189.4
24831841	1073	289.8	251.9	296.4	280
24807469	1075	13.45	25.34	13.09	65.01
26725810	1076	168.2	188.9	201.1	195.7
24817688	1078	256	280.5	299	19.13
22413111	1079	291.8	243.5	298.1	46.33
22410225	1080	39.54	28.99	65.55	84.9
4240633	1081	19.38	13.29	17.56	66.91
4258694	1082	7.72	2.639	2.219	39.89
17402641	1084	3.32	4.801	3.568	43.59
85200174	1085	0	2.687	0	50.9
22408204	1086	130.1	140.5	158.9	141.9
49733643	1087	280.8	271	304.9	55.22
57255855	1088	6.02	2.588	0.3553	26.33
24787324	1090	23.2	13.83	5.865	21.79
24794653	1092	154.7	156.5	54.48	147.6
49736402	1093	15.43	30.88	33.12	86.35
4265571	1094	9.387	14.64	15.75	42.4
24825185	1095	15.36	25.8	18.58	76.32
24780092	1096	176.3	34.38	236.2	183.5
49642690	1097	240.2	274.9	268.3	242.1
17507442	1098	136.2	149.5	193.5	177.5
51088024	1099	22.23	18.85	21.86	81.91
24783947	1100	156.8	90	229.9	161.3
49821487	1101	216.8	277.8	273.6	63.99
22415320	1102	150.8	180.1	193.2	179.2
49674839	1103	21.82	37.76	27.65	68.06
17510358	1104	261.5	268.4	304.4	14.41
49724239	1105	146.5	155.1	165.7	126
24830337	1107	203.1	185.1	226.8	191.3
49668507	1108	139.5	182.5	192.2	120.7
51089502	1109	178	220.2	176.7	277.8
4244215	1112	62.39	73.34	144.2	65.64
49736284	1113	130.2	124.1	132.3	148.1
14724773	1114	8.424	6.684	13.72	28.99
17506534	1115	184.3	148.4	77.86	175.9
14734160	1116	41.84	42.17	26.6	71.11

## Sheet: Mahalanobis (hadAB)
Structure_No	AUC_HadAB	AUC_WT	PubChem_SID	MAH_1	p_value (MAH_1)	pvalue<0.05?
1	110	312.6	24808858	27.9867	0	YES
2	0.48	4.26	85200071	1.99252	0.3693	NO
3	112.9	119.6	24818530	0.05732	0.9717	NO
4	159.7	116.7	57264488	0.91809	0.6319	NO
5	24.79	99.07	24805024	3.63081	0.1628	NO
6	60.13	59.1	57257952	0.55133	0.7591	NO
7	36.68	10.52	4262857	1.91839	0.3832	NO
8	0	17.43	85200178	1.86094	0.3944	NO
9	134.1	105.3	49827225	0.39935	0.819	NO
10	102.9	44.06	26659007	2.44537	0.2944	NO
11	47.73	47.7	24786072	0.77677	0.6781	NO
12	137.3	114.4	47194577	0.22716	0.8926	NO
14	0.24	4.14	85200061	1.9981	0.3682	NO
16	206.1	202.1	57266394	0.93017	0.6281	NO
18	166.6	146.6	26658762	0.27662	0.8708	NO
19	131	117.9	24809164	0.05761	0.9716	NO
20	100.4	100.7	24823722	0.06885	0.9662	NO
21	164.1	178.8	49819121	0.6083	0.7378	NO
22	142.8	134.3	24790044	0.04452	0.978	NO
23	23.17	10.47	22404267	1.73301	0.4204	NO
25	132.1	153	14727139	0.44478	0.8006	NO
27	78.22	72.06	24814045	0.33809	0.8445	NO
28	107.1	149.3	24796288	1.24913	0.5355	NO
30	11.16	4.87	7969238	1.89672	0.3874	NO
31	35.6	17.9	24781840	1.55844	0.4588	NO
32	74.95	73.91	26659609	0.32152	0.8515	NO
33	173.3	59.82	24794122	7.29817	0.026	YES
34	122.8	87.44	57261368	0.71376	0.6999	NO
35	29.37	25.42	22415986	1.2895	0.5248	NO
36	142.4	115.6	57261305	0.32361	0.8506	NO
38	37.62	2.2	57266703	2.42682	0.2972	NO
41	21.63	3.63	22415308	1.997	0.3684	NO
42	121.2	72.03	56320724	1.46827	0.4799	NO
43	73.38	96.74	22405406	0.52156	0.7704	NO
44	133.9	139.8	57258216	0.08923	0.9564	NO
45	100.7	60.19	17509520	1.23156	0.5402	NO
46	39.09	6.38	57256354	2.21166	0.3309	NO
47	32.41	17.57	49727042	1.53772	0.4635	NO
48	35.03	0.62	57267741	2.44567	0.2944	NO
49	139.3	141.4	24838072	0.06934	0.9659	NO
50	170.3	130.4	56320746	0.81313	0.6659	NO
51	35.56	12.11	4246748	1.816	0.4033	NO
52	144.4	116.9	51087855	0.34264	0.8426	NO
53	37.71	19.59	7974673	1.51597	0.4686	NO
54	174.1	122	51087863	1.39527	0.4978	NO
55	249.9	226.4	17410947	1.90457	0.3859	NO
57	127.8	148.3	17407674	0.40011	0.8187	NO
58	147.2	109.7	56323090	0.68657	0.7094	NO
59	6.05	13.2	4250753	1.7562	0.4156	NO
60	199.8	173.1	24783710	0.76033	0.6837	NO
61	0	2.45	57256359	2.03637	0.3612	NO
62	128	117.2	17432436	0.03485	0.9827	NO
63	73.79	68.99	14732319	0.38105	0.8265	NO
64	190.8	167.4	26660212	0.58406	0.7467	NO
65	131.2	105.2	24790017	0.32276	0.851	NO
66	222.3	203.5	57258318	1.16023	0.5598	NO
67	102	112.7	24796522	0.12667	0.9386	NO
68	0.2	0.27	85200018	2.0852	0.3525	NO
70	0	0.38	57263505	2.08434	0.3527	NO
71	259.7	237.8	17508173	2.22765	0.3283	NO
72	213.4	183.9	89855445	1.0363	0.5956	NO
75	141.7	110.6	4255321	0.45645	0.7959	NO
76	5.5	3.33	4257326	1.96435	0.3745	NO
78	241.4	215.2	17412718	1.65851	0.4364	NO
80	143.9	115.5	4256064	0.36874	0.8316	NO
82	16.31	49.03	26727117	1.599	0.4496	NO
83	131.5	113.5	26662869	0.13128	0.9365	NO
84	56.72	165.9	26661561	7.38765	0.0249	YES
85	105.5	63.28	24825275	1.2565	0.5335	NO
86	293.3	245.3	47194371	3.60222	0.1651	NO
87	277.4	243.1	24811457	2.83963	0.2418	NO
88	16.48	78.6	24828847	2.85749	0.2396	NO
90	15.31	109.5	24836683	5.5775	0.0615	NO
92	270	231.9	87334203	2.62075	0.2697	NO
93	144.6	108.8	17409772	0.6229	0.7324	NO
96	4.32	15.54	24823103	1.7625	0.4143	NO
97	234.3	239.1	24819944	1.96027	0.3753	NO
98	156.9	88.96	7975439	2.49131	0.2878	NO
99	181.2	166.5	14726080	0.39268	0.8217	NO
100	137.7	153.1	56422772	0.31745	0.8532	NO
101	167.9	136.1	24841014	0.52873	0.7677	NO
102	202.7	222.5	16952601	1.65188	0.4378	NO
103	3.08	4.92	7972627	1.94674	0.3778	NO
104	6.2	3.1	7974886	1.96625	0.3741	NO
105	30.17	177.1	17414988	13.1511	0.0014	YES
106	27.21	15.67	24803475	1.5701	0.4561	NO
107	81.32	72.15	14731096	0.34595	0.8412	NO
108	39.29	33.89	24813857	1.06788	0.5863	NO
109	50.4	149	17506873	5.99773	0.0498	YES
110	68.86	63.7	24818269	0.46228	0.7936	NO
111	152.2	114.6	17510278	0.68584	0.7097	NO
112	30.88	121.6	24806855	5.11923	0.0773	NO
113	17.35	116.7	17508454	6.12966	0.0467	YES
114	8.46	44.59	17387080	1.86046	0.3945	NO
115	4.15	37.95	17504696	1.90979	0.3849	NO
117	182.7	135.6	22400585	1.1819	0.5538	NO
118	262.7	248.3	14740599	2.42391	0.2976	NO
120	25.3	104.9	17409025	4.07799	0.1302	NO
121	161.4	136.1	26725274	0.3323	0.8469	NO
122	136.6	81.72	17409786	1.68183	0.4313	NO
123	30.45	21.61	49664925	1.39064	0.4989	NO
124	0	29.01	17432292	1.93356	0.3803	NO
125	218.3	178.1	26666751	1.35343	0.5083	NO
126	272.5	76.05	17413054	21.6099	0	YES
127	163.4	167.7	24815907	0.32308	0.8508	NO
128	105.8	131.3	49675007	0.4783	0.7873	NO
129	120.1	68.5	49667036	1.63916	0.4406	NO
130	117.6	71.65	24817041	1.31376	0.5185	NO
131	248.5	207.3	22400536	2.0409	0.3604	NO
133	86.22	72.37	24809150	0.37809	0.8278	NO
134	1.78	4.39	24805912	1.97329	0.3728	NO
136	148.5	159.4	24780625	0.29729	0.8619	NO
137	222.7	224.1	17513746	1.48887	0.475	NO
138	220.9	187.1	24812025	1.2538	0.5342	NO
139	204.1	178	47201893	0.82318	0.6626	NO
140	166.5	137.3	4263997	0.45098	0.7981	NO
141	246.2	207.1	47199007	1.93711	0.3796	NO
143	104.6	216.2	24783255	8.43249	0.0148	YES
144	191.3	210.2	14723550	1.31399	0.5184	NO
145	51.41	86.17	24781757	1.06781	0.5863	NO
146	38.47	81.2	22404538	1.53156	0.465	NO
147	275.6	264.1	24793086	2.98292	0.225	NO
148	30.57	48.15	24816026	1.07005	0.5857	NO
150	109.2	60.37	26666200	1.60738	0.4477	NO
151	8.11	2.42	24792771	1.97879	0.3718	NO
152	265.2	250.8	49827706	2.51589	0.2842	NO
153	53.51	166.9	24808382	7.94658	0.0188	YES
154	191.2	130	49825976	1.99397	0.369	NO
155	299.2	286.1	24802938	3.97726	0.1369	NO
156	130.3	102.6	51086828	0.37809	0.8278	NO
157	42.72	123.9	22412532	4.12355	0.1272	NO
158	44.38	28.1	49724504	1.26579	0.5311	NO
159	240.1	202.3	24809697	1.75772	0.4153	NO
160	119.4	116.7	26729612	0.00293	0.9985	NO
161	52.2	38.3	24818431	0.99464	0.6082	NO
162	12.53	14.43	4241309	1.646	0.4391	NO
163	197.1	162.6	22414679	0.87414	0.6459	NO
164	0	12.91	14739064	1.88185	0.3903	NO
165	112.6	104.5	24818678	0.04942	0.9756	NO
166	128.9	88.14	17410502	0.91928	0.6315	NO
167	108.9	74.42	51089910	0.81168	0.6664	NO
168	51.63	29.17	14728892	1.32914	0.5145	NO
169	42.21	122.9	24822809	4.07889	0.1301	NO
172	292.1	264.3	17401905	3.41038	0.1817	NO
173	0.66	0.84	57268472	2.06686	0.3558	NO
174	48.27	180.6	17387399	10.8005	0.0045	YES
175	10.66	17.48	57265582	1.62092	0.4447	NO
176	2.52	18.21	17387598	1.78951	0.4087	NO
177	43.12	150.1	22413294	7.0224	0.0299	YES
180	193.4	121.5	49716683	2.74921	0.2529	NO
181	305	290.4	26665727	4.21247	0.1217	NO
182	153.8	101	49724113	1.44475	0.4856	NO
183	18.31	9.53	26665209	1.7473	0.4174	NO
184	238.5	199.4	49642186	1.74581	0.4177	NO
185	8.62	48.19	24824416	1.95324	0.3766	NO
187	125.9	143.2	24829267	0.29133	0.8644	NO
188	74.39	194.9	26661559	9.24069	0.0098	YES
190	2	10.06	57266914	1.87076	0.3924	NO
191	298.3	269.5	24812829	3.66637	0.1599	NO
192	269.9	257.9	57258152	2.7437	0.2536	NO
193	297.3	287.2	47198350	3.97696	0.1369	NO
196	293	266.7	49667386	3.4593	0.1773	NO
197	184.6	155.8	47203658	0.59331	0.7433	NO
200	65.27	95.74	26660376	0.78648	0.6749	NO
201	262.3	268.8	24811350	3.0698	0.2155	NO
202	290.4	273.3	49823499	3.48147	0.1754	NO
204	194.1	129.6	26663492	2.22227	0.3292	NO
205	104.7	97.53	26725215	0.08351	0.9591	NO
207	26.27	94.09	24810304	3.11772	0.2104	NO
208	117.7	135.7	47200606	0.2759	0.8711	NO
209	180.4	128	24837680	1.43251	0.4886	NO
211	24.98	89.89	24826009	2.92655	0.2315	NO
212	0	0.98	57265214	2.06989	0.3552	NO
213	281.5	271.4	49819650	3.26599	0.1953	NO
214	45.74	15.34	57260327	1.87964	0.3907	NO
215	112.2	115.7	85148756	0.03141	0.9844	NO
216	0	0.31	57256148	2.08626	0.3523	NO
217	65.68	86.03	85273725	0.53209	0.7664	NO
218	0	0	85199094	2.09389	0.351	NO
219	69.3	89.78	858439	0.49666	0.7801	NO
220	1.08	1.96	57261791	2.03559	0.3614	NO
223	226.7	158.5	17433320	2.76873	0.2505	NO
224	48.07	41.25	47199563	0.89474	0.6393	NO
225	84.54	51.55	26664361	1.10606	0.5752	NO
226	64.11	32	47198191	1.49089	0.4745	NO
227	270.2	268.8	26666864	3.07076	0.2154	NO
229	88.07	89.39	24841331	0.16	0.9231	NO
230	113.7	65.31	57257416	1.51426	0.469	NO
231	250.4	266.5	24837296	3.07312	0.2151	NO
232	262.3	269.7	56315703	3.11152	0.211	NO
234	244	218.9	56321815	1.72898	0.4213	NO
235	122.8	92.08	49726249	0.5244	0.7694	NO
236	303.5	268.3	56315714	3.87257	0.1442	NO
238	1.86	22.35	85199091	1.80799	0.4049	NO
239	113.7	84.92	24797072	0.5245	0.7693	NO
240	20.02	39.83	57262418	1.32399	0.5158	NO
241	120.3	92.59	85147351	0.43358	0.8051	NO
242	27.1	9.02	47201809	1.82727	0.4011	NO
243	110.4	40.55	863681	3.25744	0.1962	NO
244	130.2	111.8	89856159	0.14102	0.9319	NO
246	66	138.6	24798210	3.31767	0.1904	NO
248	0.79	0	17386285	2.08698	0.3522	NO
249	271.9	175.5	4264158	5.70466	0.0577	NO
250	35.3	38.72	17388271	1.00796	0.6041	NO
251	46.91	34.6	24812872	1.06914	0.5859	NO
252	165.3	165.5	24818007	0.27815	0.8702	NO
253	165.4	199.8	51089504	1.55922	0.4586	NO
254	109.6	112.9	24779081	0.03604	0.9821	NO
255	312.4	271.6	22402652	4.28151	0.1176	NO
256	137.7	149.1	26663192	0.21511	0.898	NO
257	47.13	23.79	24825644	1.48447	0.476	NO
258	3.01	11.72	85200043	1.83013	0.4005	NO
259	135.5	113.1	24827947	0.21753	0.8969	NO
260	3.74	3.74	57255814	1.96735	0.3739	NO
262	10.69	6.86	85199380	1.83955	0.3986	NO
263	78.09	50.96	49819472	0.95228	0.6212	NO
264	23.17	23.38	85198968	1.36985	0.5041	NO
265	226.2	221.9	49827239	1.44101	0.4865	NO
266	255.9	194.9	85270141	2.90975	0.2334	NO
267	193.9	159.8	56320389	0.82323	0.6626	NO
268	13.17	7.77	57255924	1.80485	0.4056	NO
269	12.79	6.65	57264549	1.83912	0.3987	NO
270	35.3	27.8	57263678	1.22161	0.5429	NO
272	57.11	55.9	47202578	0.60815	0.7378	NO
274	134.3	77.83	24820787	1.812	0.4041	NO
275	23.8	59.06	24787762	1.50949	0.4701	NO
277	237.9	218.3	24786849	1.56466	0.4573	NO
278	185	141.7	26661226	1.03501	0.596	NO
280	18.02	96.48	26658783	4.04812	0.1321	NO
281	105.7	117.4	24792824	0.13252	0.9359	NO
282	193.5	153.4	26667002	0.99571	0.6078	NO
283	27.18	26.85	57263026	1.271	0.5297	NO
284	303.3	281.3	47194809	3.96877	0.1375	NO
285	32.13	22.6	49641998	1.36497	0.5054	NO
286	307	279.6	26660012	4.06518	0.131	NO
287	80.69	55.33	4256568	0.83098	0.66	NO
288	26.23	54.86	26729601	1.30243	0.5214	NO
290	123.5	77.19	49640768	1.26882	0.5302	NO
292	102.9	80.35	49642346	0.41726	0.8117	NO
293	254.5	235.6	14721645	2.07808	0.3538	NO
294	299.8	279.5	57257665	3.83836	0.1467	NO
295	46.46	35.48	14719232	1.04018	0.5945	NO
296	8.85	4.33	57263754	1.91926	0.383	NO
297	140.5	114.1	859151	0.31386	0.8548	NO
298	2.12	4.52	57267661	1.96645	0.3741	NO
299	53.41	23.12	847983	1.66251	0.4355	NO
300	28.15	36.98	85199893	1.12846	0.5688	NO
302	0.37	25.99	57267538	1.88314	0.39	NO
304	11.98	51.58	85199941	1.88004	0.3906	NO
305	204.1	142.6	24790047	2.10205	0.3496	NO
306	25.73	45.44	26727361	1.19079	0.5513	NO
307	176.2	123.4	26663357	1.43923	0.4869	NO
309	83.3	60.33	47194512	0.69493	0.7065	NO
312	221.7	187.5	17412721	1.2774	0.528	NO
313	31.44	55.62	26666151	1.12103	0.5709	NO
316	127.6	104.7	17385650	0.25005	0.8825	NO
317	22.84	12.79	26671553	1.65003	0.4382	NO
318	266.3	228.6	17506941	2.49563	0.2871	NO
320	27.47	67.49	17433716	1.59439	0.4506	NO
322	2.16	3.59	85199774	1.98655	0.3704	NO
324	7.34	5.99	57262651	1.88227	0.3902	NO
325	26.2	18.04	4258342	1.49078	0.4745	NO
326	14.09	19.76	57262417	1.53603	0.4639	NO
327	97.05	76.77	24806295	0.41348	0.8132	NO
328	9.79	5.13	57255846	1.89243	0.3882	NO
329	24.34	175.2	24793073	13.8195	0.001	YES
330	30.28	14.69	57255901	1.62844	0.443	NO
331	61.64	43.26	22407826	0.93634	0.6261	NO
332	27.5	19.35	57255810	1.45319	0.4836	NO
333	66.3	25.09	22403926	1.97708	0.3721	NO
334	34.65	23.57	57256000	1.3444	0.5106	NO
336	30.44	50.86	85199889	1.09491	0.5784	NO
337	101.8	83.41	87334079	0.30944	0.8567	NO
340	241.9	194.8	26732551	2.03804	0.3609	NO
341	198.7	181	16953086	0.66968	0.7155	NO
347	177.3	166.1	17413739	0.34027	0.8436	NO
348	283.9	262.7	26664290	3.13772	0.2083	NO
350	89.51	176.6	22404385	4.93937	0.0846	NO
351	319.8	284	26659098	4.61008	0.0998	NO
352	215.9	272.7	49644684	4.91958	0.0855	NO
354	258.6	225	49667734	2.20811	0.3315	NO
356	30.79	33.83	26664161	1.12224	0.5706	NO
357	207.4	188.3	26670088	0.83468	0.6588	NO
358	144.9	146.7	24790046	0.10101	0.9508	NO
359	259.6	256.2	26663489	2.57917	0.2754	NO
360	0	0	14725781	2.09389	0.351	NO
361	210.6	198.6	49670599	0.92515	0.6297	NO
362	102	114.4	17508045	0.15153	0.927	NO
364	26.11	139.6	24834039	7.85732	0.0197	YES
365	1.76	0	57255813	2.07952	0.3535	NO
367	4.08	18.06	85199905	1.75016	0.4168	NO
369	163.8	146.3	47197552	0.22601	0.8931	NO
370	20.89	7.61	16953539	1.82606	0.4013	NO
371	62.6	57.54	47204377	0.56698	0.7531	NO
372	27.34	121.7	17386541	5.52363	0.0632	NO
374	294.3	264.8	49823728	3.49275	0.1744	NO
375	170.1	173.4	56317647	0.39507	0.8208	NO
377	3.43	19.18	49667475	1.76203	0.4144	NO
378	217.1	167.4	49679287	1.66103	0.4358	NO
379	123.5	122.3	14732417	0.0023	0.9989	NO
380	31.68	10.79	24791998	1.81191	0.4042	NO
382	225.1	176.6	16953942	1.74569	0.4178	NO
384	126.7	95.41	22411359	0.52066	0.7708	NO
386	22.37	124.1	24817039	6.38015	0.0412	YES
387	5.26	5.09	85269452	1.92123	0.3827	NO
388	69.39	79.34	57264438	0.37083	0.8308	NO
389	289.9	238.5	57267502	3.55854	0.1688	NO
391	3.4	2.73	57265645	1.9953	0.3687	NO
392	16.68	9.95	49648918	1.73368	0.4203	NO
393	14.26	22.39	57262634	1.50048	0.4723	NO
394	221.2	157.4	22412905	2.4252	0.2974	NO
395	0	3.3	85269682	2.01816	0.3646	NO
396	151.3	113.3	24822695	0.70239	0.7038	NO
397	8	1.29	85200185	2.01478	0.3652	NO
400	185.3	182.5	89854984	0.53154	0.7666	NO
401	24.24	31.68	7977549	1.23733	0.5387	NO
402	33.82	24.1	14728874	1.32458	0.5157	NO
403	31.79	24.31	4258646	1.31459	0.5183	NO
405	0	0.73	57255904	2.07588	0.3542	NO
407	257.9	275.8	47200455	3.48852	0.1748	NO
408	13.91	8.31	4261596	1.78727	0.4092	NO
409	189.8	207	49735861	1.2029	0.548	NO
410	19.19	13.11	7978295	1.63721	0.441	NO
411	45	33.22	47194451	1.09919	0.5772	NO
412	215.6	188.6	56320853	1.04777	0.5922	NO
413	151.7	147.8	56324848	0.10195	0.9503	NO
414	300.3	267.8	49718175	3.73662	0.1544	NO
415	184.1	221.8	24811789	2.21409	0.3305	NO
416	78.76	70.07	49675919	0.37263	0.83	NO
417	20.64	21.22	47203405	1.43366	0.4883	NO
418	18.85	101.3	24783599	4.39133	0.1113	NO
419	287.2	282.3	51089733	3.68434	0.1585	NO
420	0	0	85200019	2.09389	0.351	NO
421	146.5	157.1	49729260	0.27027	0.8736	NO
422	253.4	226.4	49817155	2.01133	0.3658	NO
424	214.9	199.6	24792062	0.99971	0.6066	NO
425	66.81	80.69	49734165	0.43041	0.8064	NO
426	0	1.12	57255706	2.06651	0.3558	NO
427	0.54	7.78	85198636	1.92967	0.381	NO
428	164.9	130.2	49679735	0.60363	0.7395	NO
429	8.68	0.5	57263087	2.04064	0.3605	NO
431	14.25	44.85	47200717	1.60023	0.4493	NO
432	149.4	121.3	863272	0.36225	0.8343	NO
433	25.43	118.8	22404416	5.42547	0.0664	NO
434	226.2	189.2	24830366	1.42645	0.4901	NO
435	255.3	229.2	22403181	2.06983	0.3553	NO
436	80.03	54.12	26671420	0.86513	0.6488	NO
437	158.1	135.7	17402518	0.25848	0.8788	NO
439	196.5	173.3	4264015	0.66643	0.7166	NO
440	0.95	0.42	89853451	2.0748	0.3544	NO
441	275.7	263.9	89854698	2.97969	0.2254	NO
442	63.08	54.96	26665745	0.61703	0.7345	NO
443	4.85	10.56	57255845	1.81562	0.4034	NO
447	128.7	122.1	49671898	0.00724	0.9964	NO
448	140.5	125	4247553	0.09309	0.9545	NO
449	210.8	235.9	49670632	2.1769	0.3367	NO
450	201.2	151.7	14742343	1.44609	0.4853	NO
451	141.7	158.9	49666217	0.4073	0.8157	NO
452	9.42	3.65	14732610	1.93769	0.3795	NO
453	192.4	236.6	49672874	2.9373	0.2302	NO
454	26.64	23.11	89852641	1.35418	0.5081	NO
456	0	2.4	57260866	2.03733	0.3611	NO
457	163.2	153.4	89855441	0.18292	0.9126	NO
458	0	5.11	85199915	1.98306	0.371	NO
459	159.4	185.4	89854605	0.99212	0.6089	NO
460	284.4	269.4	50086384	3.26777	0.1952	NO
461	26.18	35.46	89854872	1.17386	0.556	NO
462	80.09	77.06	87349379	0.27407	0.8719	NO
463	162.4	189.8	57262087	1.11309	0.5732	NO
464	9.48	9.78	57267166	1.77417	0.4119	NO
465	96.26	96.4	47195246	0.0961	0.9531	NO
466	95.62	104	856011	0.12746	0.9383	NO
468	12.7	10.11	56422499	1.74242	0.4184	NO
469	143.4	126.5	24829893	0.11751	0.9429	NO
470	104.7	95.59	56317206	0.10561	0.9486	NO
471	186.2	158.2	17510165	0.59561	0.7424	NO
472	42.51	117.2	24801337	3.53747	0.1705	NO
474	0	30.94	26657453	1.96331	0.3747	NO
475	17.77	19.48	4258811	1.49434	0.4737	NO
476	15.06	60.4	24785692	2.02094	0.364	NO
477	28.03	18.5	4257358	1.4802	0.4771	NO
478	228.7	169.5	89854926	2.2812	0.3196	NO
479	277.1	274.7	51089876	3.32688	0.1895	NO
480	15.06	18.27	85200069	1.54635	0.4615	NO
481	150	143.7	49673770	0.08119	0.9602	NO
482	20.9	0	49648582	2.15591	0.3403	NO
483	150.3	119.6	49720611	0.43981	0.8026	NO
485	142.1	136.9	24819048	0.03921	0.9806	NO
487	108.6	108.1	26665898	0.02948	0.9854	NO
488	19.61	27.28	17387355	1.35715	0.5073	NO
489	302.8	291.3	26658614	4.19631	0.1227	NO
490	28.31	135	17505926	6.9699	0.0307	YES
491	103	98.18	17517377	0.07404	0.9637	NO
492	59.59	89.43	87335288	0.82167	0.6631	NO
493	134	113.4	861737	0.17935	0.9142	NO
494	17.49	26.55	57266747	1.40152	0.4962	NO
495	127.1	173.5	57260342	1.69614	0.4282	NO
496	8.35	35.53	57265392	1.68698	0.4302	NO
497	92.88	77.39	22409498	0.33372	0.8463	NO
498	135.2	102	24820666	0.5504	0.7594	NO
499	150.5	136.9	49670723	0.10636	0.9482	NO
500	31.38	45.07	17406580	1.03933	0.5947	NO
502	33.83	16.48	4259472	1.59498	0.4505	NO
503	121.6	222.7	26670851	7.29111	0.0261	YES
504	174.5	146.3	56463001	0.48344	0.7853	NO
505	111.6	110.4	24831146	0.0193	0.9904	NO
506	163.9	156.5	49644683	0.1944	0.9074	NO
507	224.5	216	17515503	1.31173	0.519	NO
508	68.08	186.3	26662255	8.80106	0.0123	YES
509	119.4	232.5	24806926	9.01625	0.011	YES
510	110.7	110.6	24782508	0.0224	0.9889	NO
511	134	125.9	14740019	0.01862	0.9907	NO
512	15.37	64.71	4265047	2.1852	0.3353	NO
513	26.72	87.01	49641071	2.60175	0.2723	NO
514	30.38	146.7	49680107	8.24883	0.0162	YES
515	9.67	17.24	56423660	1.64063	0.4403	NO
516	291.3	267.7	47202575	3.41511	0.1813	NO
517	204.6	181.8	24799095	0.79939	0.6705	NO
518	5.09	26.56	57258752	1.72032	0.4231	NO
519	70.55	49.07	24812617	0.86773	0.648	NO
520	0.36	13.41	49666160	1.86945	0.3927	NO
521	203.8	199.9	24812894	0.87998	0.644	NO
522	22.33	43.22	24804643	1.27759	0.5279	NO
523	52.19	34.38	24787517	1.12886	0.5687	NO
524	17.42	36.24	14725015	1.38228	0.501	NO
525	298.7	266.3	17516740	3.66871	0.1597	NO
526	28.42	107.3	17406935	3.98935	0.1361	NO
527	284.4	281.3	49648843	3.62392	0.1633	NO
528	104.8	164.4	14737070	2.42921	0.2968	NO
529	41.65	161.4	17387315	8.7824	0.0124	YES
530	19.27	94.73	24789327	3.78425	0.1508	NO
531	44.04	111.8	24792057	2.96461	0.2271	NO
532	21.74	75.06	89850957	2.27113	0.3212	NO
534	80.41	120.9	49729246	1.10712	0.5749	NO
535	197.7	187.4	49727431	0.67221	0.7145	NO
537	110.6	87.84	49668690	0.35007	0.8394	NO
538	13.67	37.49	17388511	1.51258	0.4694	NO
540	34.47	131.3	24816560	5.77794	0.0556	NO
541	29.66	157.6	26661845	9.95797	0.0069	YES
542	75.12	92.08	56320922	0.38045	0.8268	NO
543	157.1	132.6	24789982	0.295	0.8629	NO
544	35.7	52.85	47201794	0.9603	0.6187	NO
545	272.3	276.7	47204117	3.39862	0.1828	NO
546	52.15	63.28	50086555	0.62813	0.7305	NO
547	13.38	21.48	49717105	1.52591	0.4663	NO
548	105.8	93.48	26659382	0.14507	0.93	NO
549	199.3	169.4	24784491	0.80459	0.6688	NO
550	183.1	175	51087929	0.43678	0.8038	NO
551	19.35	16.57	24830639	1.54465	0.4619	NO
552	67.56	66.04	24814417	0.43365	0.8051	NO
553	253.1	251.6	24821588	2.3968	0.3017	NO
554	0	2.82	85200194	2.02836	0.3627	NO
555	47.52	54.33	17506446	0.71741	0.6986	NO
557	145.2	151	17517026	0.16057	0.9229	NO
558	28.98	27.83	49675949	1.23914	0.5382	NO
559	0.5	20.17	855677	1.84587	0.3974	NO
561	184.6	224.1	17433625	2.35485	0.3081	NO
562	289.8	263.3	26671210	3.32423	0.1897	NO
563	30.16	32.94	24789165	1.14166	0.5651	NO
564	281.2	250.5	22414748	2.96875	0.2266	NO
565	120.2	134.9	14725276	0.20076	0.9045	NO
567	24.66	24.19	14731660	1.34207	0.5112	NO
568	68.6	60.02	22408803	0.52879	0.7677	NO
569	177.5	204.9	24812289	1.41724	0.4923	NO
570	18.99	18.4	89850689	1.50505	0.4712	NO
572	37.05	38.3	49649462	0.99586	0.6078	NO
573	100.8	124.3	49726856	0.41021	0.8146	NO
574	204.8	155.7	24783343	1.46929	0.4797	NO
575	19.59	28.79	47199032	1.34376	0.5107	NO
576	3.02	27.45	14735118	1.79807	0.407	NO
577	62.19	64.04	49675992	0.4872	0.7838	NO
579	130.3	107.1	26659400	0.24866	0.8831	NO
580	22.82	14.77	7974176	1.58662	0.4523	NO
581	26.6	25.45	24802301	1.30285	0.5213	NO
582	22.5	47.37	14735725	1.318	0.5174	NO
583	233.3	201	26726350	1.50202	0.4719	NO
585	117.5	124.2	47195965	0.0563	0.9722	NO
587	32.4	23.85	22404072	1.32841	0.5147	NO
588	243.3	265.4	51087923	3.14474	0.2076	NO
589	211.2	172.7	22415147	1.18592	0.5527	NO
590	126.4	121.8	49829278	0.00135	0.9993	NO
591	72.84	84.22	49718188	0.33909	0.844	NO
592	56.27	57.18	14738822	0.59827	0.7415	NO
593	137.4	142.6	49642517	0.09758	0.9524	NO
594	40.1	137.5	17505932	5.83896	0.054	NO
595	130.6	124.6	26729108	0.00693	0.9965	NO
596	30.45	29.18	49676351	1.20294	0.548	NO
597	53.52	83.32	26731080	0.88918	0.6411	NO
599	258.9	237.6	24811795	2.20483	0.3321	NO
600	0	5.12	26666164	1.98286	0.371	NO
601	214.5	187.9	17509522	1.02151	0.6	NO
603	37.67	22.86	4259151	1.38955	0.4992	NO
604	164.9	157.5	14726142	0.20474	0.9027	NO
605	41.71	30.29	14724910	1.16991	0.5571	NO
606	38.18	85.7	17386539	1.75082	0.4167	NO
607	223.3	207.6	24788994	1.19788	0.5494	NO
608	235.1	309.8	89854606	7.88048	0.0194	YES
609	158.6	127.9	49673069	0.45647	0.7959	NO
610	114.9	109.4	47198558	0.02129	0.9894	NO
611	270	272.8	26658375	3.22925	0.199	NO
612	36.24	22.44	49680490	1.39245	0.4985	NO
615	19.16	19.45	24794853	1.48178	0.4767	NO
616	136.3	116.9	24790049	0.15298	0.9264	NO
618	66.76	38.6	4254874	1.23061	0.5405	NO
619	179.3	140.4	4262187	0.82727	0.6612	NO
620	221.7	173.7	24806910	1.66799	0.4343	NO
621	24.73	70.56	22415516	1.86777	0.393	NO
622	217.2	184.6	87335287	1.15918	0.5601	NO
623	189.4	161.7	49824164	0.62882	0.7302	NO
624	207.1	237.2	57260470	2.36983	0.3058	NO
625	137.5	124.2	85147359	0.06275	0.9691	NO
626	242	186.7	49678942	2.34511	0.3096	NO
627	288.8	258.1	49643053	3.26422	0.1955	NO
628	248.1	217	24780494	1.87544	0.3915	NO
629	250.3	202.1	47198903	2.27314	0.3209	NO
630	0	76.39	17388109	4.12148	0.1274	NO
631	56.27	24.47	47195113	1.6694	0.434	NO
632	288.8	271.8	50086602	3.41405	0.1814	NO
634	294.6	232.7	49730121	4.06482	0.131	NO
635	127.4	222.2	17432628	6.56782	0.0375	YES
636	218.3	235.7	49643092	1.99258	0.3692	NO
637	218.7	169.1	17510363	1.68166	0.4314	NO
639	282.2	261.5	17402515	3.07539	0.2149	NO
640	164.3	196.7	14736345	1.41891	0.4919	NO
641	295.8	265.4	49674161	3.55185	0.1693	NO
642	199.3	151.4	855829	1.35592	0.5077	NO
643	148.4	125.1	26729278	0.24209	0.886	NO
645	65.71	90.03	24818820	0.61367	0.7358	NO
646	1.37	10.45	85199813	1.87744	0.3911	NO
647	132.4	144.6	24781837	0.19841	0.9056	NO
648	130.7	123.8	51089360	0.0097	0.9952	NO
649	166.5	143.9	24783020	0.31371	0.8548	NO
650	26.01	12.94	49674053	1.66014	0.436	NO
651	127.3	92.02	14741114	0.67704	0.7128	NO
652	234.3	222.6	26666443	1.5371	0.4637	NO
654	170.4	144.5	24802442	0.40265	0.8176	NO
655	295.3	274.6	49824157	3.62957	0.1629	NO
656	253.5	236.1	864581	2.0606	0.3569	NO
657	18.18	29.01	85301899	1.36969	0.5042	NO
658	134.3	119.6	24782959	0.07715	0.9622	NO
659	256.4	218.9	57258257	2.19021	0.3345	NO
660	217.2	193.7	843329	1.05268	0.5908	NO
661	0.3	8.43	57264868	1.92434	0.3821	NO
662	128.2	165.7	85147354	1.15846	0.5603	NO
663	240.5	190.5	56324991	2.10479	0.3491	NO
664	81.05	182	26728251	6.533	0.0381	YES
665	302.8	263.2	24829796	3.86051	0.1451	NO
666	41.65	40.14	26660423	0.93308	0.6272	NO
669	229.7	163.4	17410063	2.69316	0.2601	NO
670	188	121.2	26726897	2.35568	0.3079	NO
672	326.8	321.8	24802416	5.70731	0.0576	NO
673	151.3	120	49672478	0.45957	0.7947	NO
676	7.93	13.63	50085898	1.71977	0.4232	NO
677	18.63	30.94	26664328	1.3502	0.5091	NO
678	298.3	277	24810933	3.75308	0.1531	NO
680	166.2	119.1	49817461	1.11966	0.5713	NO
681	158.9	168.1	24789427	0.37409	0.8294	NO
683	77.55	64.86	14746329	0.47505	0.7886	NO
684	64.28	118.5	24824575	1.92054	0.3828	NO
686	256.3	219.5	4240669	2.17696	0.3367	NO
688	343.7	332.5	56422205	6.42643	0.0402	YES
689	161.2	177	24809040	0.6016	0.7402	NO
690	46.06	152.4	17433624	6.94965	0.031	YES
691	92	114.2	26728906	0.38806	0.8236	NO
692	216.9	223.8	17411560	1.50108	0.4721	NO
693	39.29	29.92	7965344	1.17053	0.557	NO
695	132.3	88.28	85272429	1.06208	0.588	NO
696	102.6	72.01	22403502	0.71662	0.6989	NO
697	28.57	35.31	7976876	1.1347	0.567	NO
698	331.2	300.6	74373841	5.21317	0.0738	NO
699	336.9	319	49681620	5.79053	0.0553	NO
700	81.92	164.4	47196178	4.35725	0.1132	NO
702	340.5	257.8	47204545	6.81425	0.0331	YES
703	130.6	125	49716586	0.0061	0.997	NO
704	56.28	82.75	47194572	0.76925	0.6807	NO
705	271.5	321.7	56324718	6.8484	0.0326	YES
706	123	116.2	85272523	0.01034	0.9948	NO
707	158.7	170	51085908	0.42676	0.8078	NO
708	173.4	134.1	85272422	0.80521	0.6686	NO
709	125.4	160.6	51086276	1.00589	0.6047	NO
711	38.03	50.15	57255898	0.89562	0.639	NO
712	27.47	11.76	4254499	1.71719	0.4238	NO
713	250.4	204.8	24782884	2.1993	0.333	NO
714	20.57	3.64	4259730	1.98469	0.3707	NO
715	103.1	205.1	26660488	7.01963	0.0299	YES
716	34.99	0.12	14738230	2.47687	0.2898	NO
717	213.4	199.2	57264469	0.97188	0.6151	NO
718	226.7	229.9	14718818	1.6636	0.4353	NO
719	22.51	10.85	85199943	1.71563	0.4241	NO
720	190.8	167	4258029	0.58884	0.745	NO
721	249.9	221.9	47202719	1.90838	0.3851	NO
722	257.8	272.5	49827805	3.29882	0.1922	NO
723	33.67	19.13	14745148	1.49065	0.4746	NO
724	241.7	218.6	49670483	1.66278	0.4354	NO
725	130.1	110.7	26666693	0.16115	0.9226	NO
726	233.1	252.4	49670418	2.59293	0.2735	NO
727	81.29	171.2	17387086	5.17508	0.0752	NO
728	160.9	128.3	49729254	0.52136	0.7705	NO
730	170.1	139.9	50086576	0.49865	0.7793	NO
731	52.87	118.9	24820849	2.78908	0.2479	NO
732	115.4	142.7	56463462	0.57465	0.7503	NO
733	115.5	173.3	22404542	2.39864	0.3014	NO
734	0	3.03	57256331	2.0238	0.3635	NO
735	207.3	209.9	26726309	1.10952	0.5742	NO
736	12.86	14.4	57263991	1.64313	0.4397	NO
737	248.4	242.8	89854590	2.10875	0.3484	NO
738	223.8	184	4260154	1.44502	0.4855	NO
739	251.3	245.4	47200991	2.20198	0.3325	NO
741	245.2	229.5	56422374	1.81319	0.4039	NO
742	182.6	155.6	24783021	0.53648	0.7647	NO
743	72.94	48.23	26658440	0.94839	0.6224	NO
744	66.87	64.69	24817406	0.45231	0.7976	NO
745	107.9	143.3	51086277	0.89414	0.6395	NO
746	23.21	105	24787850	4.29222	0.1169	NO
748	107.6	109	26671005	0.03517	0.9826	NO
749	0.44	2.51	57264710	2.0299	0.3624	NO
750	36.1	8.3	89853757	2.02292	0.3637	NO
752	231.8	207.4	24783730	1.39814	0.497	NO
754	6.8	2.9	57262424	1.96902	0.3736	NO
755	180.8	120	85199686	1.92957	0.3811	NO
756	168.3	98.39	85268044	2.59477	0.2732	NO
757	203	190.2	865168	0.75898	0.6842	NO
758	171.9	129.4	85149033	0.92498	0.6297	NO
759	180.6	153.9	49642787	0.50976	0.775	NO
760	250	230.7	56318421	1.92891	0.3812	NO
761	173.7	82.11	24840755	4.60442	0.1	NO
762	181	117.2	49822556	2.12996	0.3447	NO
763	101.6	47.9	26666349	2.07338	0.3546	NO
764	141.4	117.5	857009	0.24884	0.883	NO
765	186.2	137.7	14740999	1.26907	0.5302	NO
766	43.89	23.27	22404043	1.4509	0.4841	NO
767	181.3	182.9	14740502	0.53909	0.7637	NO
768	74.88	99.38	26658842	0.5382	0.7641	NO
769	39.12	89.91	17386061	1.90498	0.3858	NO
771	24.04	21.44	85200066	1.40507	0.4953	NO
772	23.46	14.06	22415578	1.61002	0.4471	NO
773	10.7	0	57268213	2.0622	0.3566	NO
774	19.74	3.25	4255422	1.99308	0.3692	NO
775	12.4	1.06	57255815	2.02879	0.3626	NO
776	205.1	177.4	17412740	0.86126	0.6501	NO
777	117.4	99.54	11532950	0.17702	0.9153	NO
778	244	162.5	49726231	3.95897	0.1381	NO
779	225.2	191.2	11532911	1.34613	0.5101	NO
780	86.97	66.15	855654	0.56362	0.7544	NO
781	237.3	182.6	26732633	2.22391	0.3289	NO
782	93.6	85.46	7972193	0.18571	0.9113	NO
783	170.1	155.7	51089503	0.26051	0.8779	NO
785	77.38	162.9	24810600	4.64727	0.0979	NO
786	169.7	120.6	24781297	1.22662	0.5416	NO
787	82.49	96.86	17512969	0.28062	0.8691	NO
788	179.5	146.2	24791162	0.65214	0.7218	NO
790	185.1	81.28	24791169	5.93256	0.0515	NO
791	119.6	69.15	24818267	1.56971	0.4562	NO
792	69.04	42.69	24814047	1.0981	0.5775	NO
793	158.5	94.83	57264405	2.15432	0.3406	NO
794	17.69	2.43	22403283	2.00821	0.3664	NO
795	190.9	158.2	56463596	0.75222	0.6865	NO
797	57.66	13.14	47204617	2.43704	0.2957	NO
798	52.8	134.2	24785419	4.12851	0.1269	NO
799	65.27	134.2	26670484	3.00071	0.2231	NO
800	34.09	28.41	24784989	1.20612	0.5471	NO
802	14.76	0	22406887	2.08501	0.3526	NO
803	210.4	276	24808176	5.64945	0.0593	NO
804	33.17	15.56	17505923	1.62477	0.4438	NO
805	83.21	181.5	24823913	6.21635	0.0447	YES
807	143.9	108.2	7970447	0.62041	0.7333	NO
808	8.19	0	14727159	2.05769	0.3574	NO
809	106.7	54.22	57268021	1.89584	0.3875	NO
810	1.5	0	14729175	2.08141	0.3532	NO
811	186.7	216.1	57257440	1.7491	0.4171	NO
812	0	7.22	14727013	1.94746	0.3777	NO
813	107.2	87.61	14743013	0.29043	0.8648	NO
815	140.3	172.8	56320907	1.03192	0.5969	NO
817	91.98	74.62	26664420	0.39234	0.8219	NO
818	93.95	156	22403142	2.5388	0.281	NO
819	212.2	168	26730275	1.37833	0.502	NO
820	83.93	38.02	24792184	1.87557	0.3915	NO
821	162.2	167.1	17410036	0.31958	0.8523	NO
822	282.3	278.3	22412960	3.49635	0.1741	NO
823	240.8	256	24820429	2.6526	0.2655	NO
824	208.4	141.3	24793943	2.49424	0.2873	NO
825	95.38	45.74	24805492	1.89863	0.387	NO
826	84.49	88.07	22408544	0.19044	0.9092	NO
827	110.2	209.3	17406625	6.76369	0.034	YES
828	240.6	163.7	24818000	3.56182	0.1685	NO
830	96.93	103.2	24811305	0.10443	0.9491	NO
831	52.07	21.88	56463179	1.6928	0.429	NO
832	41.75	95	24803451	2.01197	0.3657	NO
833	256.7	297.8	49665952	5.19035	0.0746	NO
834	39.21	9.19	16953847	2.05112	0.3586	NO
835	141.4	191.7	51089123	2.19203	0.3342	NO
837	132.9	83.39	14729464	1.37061	0.5039	NO
838	84.82	209.5	17411622	10.0855	0.0065	YES
839	49.27	18.88	49677720	1.77981	0.4107	NO
840	127.5	118	56320728	0.02394	0.9881	NO
841	276.2	214.4	17508583	3.47898	0.1756	NO
842	200.6	156.9	24805297	1.20336	0.5479	NO
844	224.3	155.9	24829938	2.74997	0.2528	NO
845	161.6	152	4248662	0.1682	0.9193	NO
846	62.77	56.37	24821289	0.58815	0.7452	NO
847	0	42.22	57268063	2.23805	0.3266	NO
848	272	298.3	22411872	4.70007	0.0954	NO
849	202.6	185.9	56463046	0.73993	0.6908	NO
850	36.96	85.4	17511061	1.81071	0.4044	NO
852	152.8	134.2	14731075	0.17235	0.9174	NO
853	267.7	223.3	26661887	2.65683	0.2649	NO
854	107	77.77	49674689	0.60904	0.7375	NO
855	32.6	29.64	24813005	1.18192	0.5538	NO
856	134.7	164.6	17505178	0.83636	0.6582	NO
857	40.42	23.85	14727355	1.38061	0.5014	NO
858	223	165.3	24781162	2.11606	0.3471	NO
859	227.5	181.5	17402911	1.70095	0.4272	NO
860	160.2	125.7	864916	0.58109	0.7479	NO
861	257.5	254.2	47200736	2.50276	0.2861	NO
862	216.2	248.1	26663757	2.78851	0.248	NO
863	287.3	312.6	17512359	5.40049	0.0672	NO
864	187.9	279.4	26661911	8.06189	0.0178	YES
866	101.1	53.95	24787401	1.62748	0.4432	NO
867	194.5	149	49824155	1.20671	0.547	NO
868	120.5	111.8	24818575	0.02779	0.9862	NO
869	155.7	147.3	49828707	0.1193	0.9421	NO
870	258.4	241.3	24820277	2.23014	0.3279	NO
871	210.3	156.3	26665731	1.76008	0.4148	NO
872	76.83	186.2	26665358	7.62292	0.0221	YES
873	182.2	158.5	26665723	0.47826	0.7873	NO
874	196.4	125.9	49824149	2.65517	0.2651	NO
875	67.23	58.56	24807381	0.55423	0.758	NO
876	203.3	215.9	49724707	1.34516	0.5104	NO
878	262	252.4	49828126	2.49751	0.2869	NO
879	63.47	44.11	47195001	0.93282	0.6272	NO
880	77.53	81.71	49676618	0.2634	0.8766	NO
881	58.6	35.2	14739866	1.20098	0.5485	NO
882	137.8	132.3	22409850	0.02216	0.989	NO
883	115.3	104.3	24788513	0.06969	0.9658	NO
884	178.7	149.5	26660018	0.54233	0.7625	NO
885	262.8	273.2	56463184	3.27964	0.194	NO
886	262.7	287.3	24809386	4.13781	0.1263	NO
887	213.7	179.9	56463356	1.11683	0.5721	NO
888	175	230.9	22408781	3.43318	0.1797	NO
889	81.81	122.8	49820258	1.12921	0.5686	NO
890	69.4	175.7	22406358	7.1109	0.0286	YES
891	55.19	73.07	26660297	0.62872	0.7303	NO
892	8.2	4.9	14726776	1.90575	0.3856	NO
893	184.8	99.11	24782097	3.94616	0.139	NO
894	84.21	189.1	14739543	7.10211	0.0287	YES
895	56.01	70.28	17386538	0.58131	0.7478	NO
897	34.2	34.64	57265837	1.07712	0.5836	NO
899	6.33	30.27	57266020	1.7035	0.4267	NO
900	59.16	160.5	49735642	6.37717	0.0412	YES
901	251.8	218.5	74373774	2.00239	0.3674	NO
902	143.8	93.73	26659395	1.32715	0.515	NO
903	45.01	31.19	57257832	1.16388	0.5588	NO
904	118.1	82	49724325	0.78836	0.6742	NO
905	291.9	285.9	49646648	3.86158	0.145	NO
906	82.82	6.65	49649757	4.5678	0.1019	NO
907	302	246.3	26663490	4.11948	0.1275	NO
908	92.84	51.65	49724558	1.40185	0.4961	NO
909	216.8	243.4	26657606	2.46054	0.2922	NO
910	29.44	127.3	17505465	5.90696	0.0522	NO
911	223.6	230.5	24813882	1.69869	0.4277	NO
912	69.32	88.62	17515507	0.47501	0.7886	NO
913	33.45	21.75	7975380	1.39747	0.4972	NO
914	51.23	72.76	24809955	0.73824	0.6913	NO
915	76.19	200	17514810	9.79072	0.0075	YES
916	119.2	96.04	14727766	0.29865	0.8613	NO
917	37.54	124.3	24796806	4.68665	0.096	NO
918	188.1	145.8	14727639	1.02153	0.6	NO
921	177.1	158.5	24790045	0.3628	0.8341	NO
922	174.8	113.4	14741773	1.96061	0.3752	NO
923	211	225	85273723	1.61409	0.4462	NO
924	213.2	258.9	17412512	3.76123	0.1525	NO
925	238.1	274.1	56463170	3.92316	0.1406	NO
926	64.46	38.96	17412935	1.15938	0.5601	NO
927	221.8	215	49822512	1.26863	0.5303	NO
928	174.3	95.78	17432979	3.30597	0.1915	NO
929	263.3	244.8	49643341	2.38467	0.3035	NO
930	27.01	16.24	22416195	1.54991	0.4607	NO
931	234	221.3	49726246	1.51466	0.4689	NO
932	76	152.5	17413672	3.7123	0.1563	NO
933	145.5	84.8	49674413	2.01629	0.3649	NO
934	18.5	93.02	85303739	3.71694	0.1559	NO
935	81.86	128.2	49675227	1.41445	0.493	NO
936	45.75	21.95	851938	1.54266	0.4624	NO
937	227.8	199	49823716	1.33084	0.5141	NO
938	130.2	101.4	17385707	0.41433	0.8129	NO
939	259.6	275.5	49824163	3.4432	0.1788	NO
940	53.46	47.49	4255946	0.76022	0.6838	NO
941	185.1	145.8	49823474	0.88681	0.6418	NO
942	62.35	45.07	852009	0.88331	0.643	NO
943	69.87	135.8	26660913	2.75761	0.2519	NO
944	42.59	65.3	14724549	0.894	0.6395	NO
945	239.6	254.7	24782793	2.60288	0.2721	NO
947	250	274.3	22408037	3.56039	0.1686	NO
949	51.7	121.9	14728320	3.12432	0.2097	NO
950	69.9	68.85	24792986	0.393	0.8216	NO
951	214.4	168.8	863592	1.46153	0.4815	NO
953	50.8	25.04	7973020	1.5011	0.4721	NO
954	28.56	15.6	22413343	1.58036	0.4538	NO
956	125.1	119.5	24820792	0.00369	0.9982	NO
958	277.9	274.4	24782511	3.32134	0.19	NO
959	226.9	223.1	56320888	1.47258	0.4789	NO
960	184.3	172.2	47193876	0.4363	0.804	NO
961	261	269.3	17408566	3.10037	0.2122	NO
962	69.73	49.62	14738910	0.8334	0.6592	NO
964	76.83	100.5	24812945	0.50305	0.7776	NO
965	160.6	174.7	24829622	0.53642	0.7647	NO
966	210.6	202.4	22404557	0.96707	0.6166	NO
968	260.3	229.1	7975134	2.24304	0.3258	NO
969	152.7	188.8	17504133	1.42127	0.4913	NO
970	35.49	6.06	17388563	2.13257	0.3443	NO
971	75.3	36.71	4246775	1.59939	0.4495	NO
972	89.64	67.49	22405317	0.56926	0.7523	NO
973	262.3	268.9	57262187	3.07438	0.215	NO
975	43.37	46.93	57256322	0.82557	0.6618	NO
976	224.4	199.8	24807662	1.21936	0.5435	NO
977	173.9	199.6	51090123	1.25055	0.5351	NO
978	209.3	183.4	51087904	0.91385	0.6332	NO
979	140.3	117.1	24783294	0.23241	0.8903	NO
980	144	134.6	24821451	0.05235	0.9742	NO
981	103.6	61.81	56316819	1.25992	0.5326	NO
982	183.8	174.9	24781361	0.44218	0.8016	NO
984	159.5	167.1	24804753	0.3434	0.8422	NO
986	126.8	73.5	24828373	1.67323	0.4332	NO
987	242.8	172.9	87334159	3.12715	0.2094	NO
988	205.9	164	49668401	1.2089	0.5464	NO
989	39.25	10.66	57255899	1.97037	0.3734	NO
990	174.8	171.9	24830257	0.36394	0.8336	NO
991	64.86	42.16	857611	1.03173	0.597	NO
992	198.8	155.6	57266025	1.16383	0.5588	NO
993	125.6	149	17413225	0.48572	0.7844	NO
994	201.7	127.1	24808475	2.99264	0.224	NO
995	32.73	86.67	24780963	2.1512	0.3411	NO
996	122	107.9	22411905	0.08776	0.9571	NO
997	26.02	7.28	85198697	1.88961	0.3888	NO
998	7.74	4.68	56314870	1.91415	0.384	NO
999	36.16	17.89	57258918	1.56587	0.4571	NO
1000	163.7	145.9	57261703	0.22832	0.8921	NO
1001	39.94	14.47	57258275	1.78656	0.4093	NO
1002	174.7	80.86	57261357	4.84353	0.0888	NO
1003	80.87	20	57256145	3.11391	0.2108	NO
1004	89.09	181	22404537	5.49892	0.064	NO
1005	226.9	204.1	56320708	1.27193	0.5294	NO
1007	237.4	193.4	855650	1.84331	0.3979	NO
1009	24.47	20.04	57263858	1.43713	0.4875	NO
1010	155.5	129.1	24784417	0.33192	0.8471	NO
1011	153.3	94.94	863795	1.8029	0.406	NO
1012	172.7	169.5	49646700	0.33098	0.8475	NO
1013	271.6	292.5	56422782	4.29669	0.1167	NO
1014	273.7	234.2	26664781	2.7624	0.2513	NO
1015	141.7	112.9	24823295	0.3825	0.8259	NO
1016	113	40.98	49729986	3.41208	0.1816	NO
1017	262.1	206.9	26660734	2.81863	0.2443	NO
1018	137	76.88	49640746	2.04809	0.3591	NO
1019	143.7	105.9	56322691	0.70671	0.7023	NO
1020	107.7	91.8	49667299	0.19872	0.9054	NO
1021	47.46	89.38	24796286	1.38772	0.4996	NO
1022	216.1	287.8	49726509	6.61106	0.0367	YES
1025	15.36	22.79	57266346	1.47712	0.4778	NO
1027	70.48	173.8	24840633	6.72477	0.0347	YES
1029	149.7	153.2	24813850	0.16147	0.9224	NO
1031	19.77	1.3	51087886	2.07948	0.3535	NO
1032	121.2	208.1	17514983	5.42441	0.0664	NO
1033	34.37	19.68	85199962	1.47645	0.478	NO
1035	29.79	109.4	22408180	4.04424	0.1324	NO
1036	268.4	251	26665730	2.5856	0.2745	NO
1038	133.5	184.1	26666403	2.08501	0.3526	NO
1039	199.5	237.4	57260077	2.67152	0.263	NO
1040	70.85	105	26730118	0.87246	0.6465	NO
1041	157.2	158.4	85147356	0.20008	0.9048	NO
1042	208.8	191.6	49824154	0.862	0.6499	NO
1043	0.6	24.45	57256349	1.8616	0.3942	NO
1044	220	208.6	49737140	1.15384	0.5616	NO
1045	243	236.4	87334099	1.90254	0.3863	NO
1046	199.4	187.2	56315276	0.69205	0.7075	NO
1047	5.53	3	57265371	1.973	0.3729	NO
1048	169.6	119.8	51089540	1.26278	0.5319	NO
1049	248.9	247.8	56422457	2.25761	0.3234	NO
1050	219.5	150.6	51087217	2.7248	0.256	NO
1051	147.1	140.9	50086448	0.06357	0.9687	NO
1052	211.2	132.7	24837152	3.35971	0.1864	NO
1053	170.9	217.4	51086108	2.52408	0.2831	NO
1054	250.9	245	24808950	2.18791	0.3349	NO
1055	160	146.9	24790018	0.16336	0.9216	NO
1056	96.46	179.5	26666589	4.56955	0.1018	NO
1057	87.12	318.4	26671444	35.3305	0	YES
1058	113.6	90.59	11533020	0.33316	0.8466	NO
1059	232.8	218.7	26666541	1.46383	0.481	NO
1060	172.8	145.2	24810214	0.4566	0.7959	NO
1061	285.5	237.7	24809199	3.31676	0.1904	NO
1062	127.8	95.64	56463547	0.54719	0.7606	NO
1063	220.9	173.5	24809827	1.63211	0.4422	NO
1064	203.2	161.6	50085976	1.16237	0.5592	NO
1066	76.21	47.4	856013	1.06353	0.5876	NO
1067	258.6	221.3	47202279	2.2522	0.3243	NO
1068	119.1	100.2	11532957	0.19093	0.9089	NO
1069	173.2	148.1	47198248	0.41024	0.8145	NO
1070	109	151.7	861934	1.2899	0.5247	NO
1071	181.8	103.1	56321735	3.30202	0.1919	NO
1072	156.3	108.6	49665816	1.15061	0.5625	NO
1073	296.4	289.8	24831841	4.05258	0.1318	NO
1075	13.09	13.45	24807469	1.66067	0.4359	NO
1076	201.1	168.2	26725810	0.89195	0.6402	NO
1078	299	256	24817688	3.73864	0.1542	NO
1079	298.1	291.8	22413111	4.14526	0.1259	NO
1080	65.55	39.54	22410225	1.15807	0.5604	NO
1081	17.56	19.38	4240633	1.49837	0.4728	NO
1082	2.22	7.72	4258694	1.90333	0.3861	NO
1084	3.57	3.32	17402641	1.97922	0.3717	NO
1085	0	0	85200174	2.09389	0.351	NO
1086	158.9	130.1	22408204	0.4046	0.8169	NO
1087	304.9	280.8	49733643	4.00965	0.1347	NO
1088	0.36	6.02	57255855	1.96136	0.3751	NO
1090	5.87	23.2	24787324	1.6886	0.4299	NO
1092	54.48	154.7	24794653	6.21143	0.0448	YES
1093	33.12	15.43	49736402	1.62952	0.4427	NO
1094	15.75	9.39	4265571	1.75179	0.4165	NO
1095	18.58	15.36	24825185	1.5784	0.4542	NO
1096	236.2	176.3	24780092	2.44575	0.2944	NO
1097	268.3	240.2	49642690	2.50085	0.2864	NO
1098	193.5	136.2	17507442	1.77435	0.4118	NO
1099	21.86	22.23	51088024	1.40331	0.4958	NO
1100	229.9	156.8	24783947	3.13867	0.2082	NO
1101	273.6	216.8	49821487	3.2012	0.2018	NO
1102	193.2	150.8	22415320	1.07357	0.5846	NO
1103	27.65	21.82	49674839	1.38377	0.5006	NO
1104	304.4	261.5	17510358	3.9572	0.1383	NO
1105	165.7	146.5	49724239	0.25959	0.8783	NO
1107	226.8	203.1	24830337	1.27214	0.5294	NO
1108	192.2	139.5	49668507	1.51694	0.4684	NO
1109	176.7	178	51089502	0.45719	0.7956	NO
1112	144.2	62.39	4244215	3.87306	0.1442	NO
1113	132.3	130.2	49736284	0.0119	0.9941	NO
1114	13.72	8.42	14724773	1.78431	0.4098	NO
1115	77.86	184.3	17506534	7.22844	0.0269	YES
1116	26.6	41.84	14734160	1.14998	0.5627	NO

## Sheet: Mahalanobis (hadAB) p<0.05
Structure_No	hadAB	WT	PubChem_SID	MAH_1	p_value (MAH_1)	pvalue<0.05?	Putative HadAB inhibitor
1	110	312.6	24808858	27.9867	0	YES	YES
33	173.3	59.82	24794122	7.29817	0.026	YES	NO
84	56.72	165.9	26661561	7.38765	0.0249	YES	YES
105	30.17	177.1	17414988	13.1511	0.0014	YES	YES
109	50.4	149	17506873	5.99773	0.0498	YES	YES
113	17.35	116.7	17508454	6.12966	0.0467	YES	YES
126	272.5	76.05	17413054	21.6099	0	YES	NO
143	104.6	216.2	24783255	8.43249	0.0148	YES	YES
153	53.51	166.9	24808382	7.94658	0.0188	YES	YES
174	48.27	180.6	17387399	10.8005	0.0045	YES	YES
177	43.12	150.1	22413294	7.0224	0.0299	YES	YES
188	74.39	194.9	26661559	9.24069	0.0098	YES	YES
329	24.34	175.2	24793073	13.8195	0.001	YES	YES
364	26.11	139.6	24834039	7.85732	0.0197	YES	YES
386	22.37	124.1	24817039	6.38015	0.0412	YES	YES
490	28.31	135	17505926	6.9699	0.0307	YES	YES
503	121.6	222.7	26670851	7.29111	0.0261	YES	YES
508	68.08	186.3	26662255	8.80106	0.0123	YES	YES
509	119.4	232.5	24806926	9.01625	0.011	YES	YES
514	30.38	146.7	49680107	8.24883	0.0162	YES	YES
529	41.65	161.4	17387315	8.7824	0.0124	YES	YES
541	29.66	157.6	26661845	9.95797	0.0069	YES	YES
608	235.1	309.8	89854606	7.88048	0.0194	YES	YES
635	127.4	222.2	17432628	6.56782	0.0375	YES	YES
664	81.05	182	26728251	6.533	0.0381	YES	YES
688	343.7	332.5	56422205	6.42643	0.0402	YES	NO
690	46.06	152.4	17433624	6.94965	0.031	YES	YES
702	340.5	257.8	47204545	6.81425	0.0331	YES	NO
705	271.5	321.7	56324718	6.8484	0.0326	YES	YES
715	103.1	205.1	26660488	7.01963	0.0299	YES	YES
805	83.21	181.5	24823913	6.21635	0.0447	YES	YES
827	110.2	209.3	17406625	6.76369	0.034	YES	YES
838	84.82	209.5	17411622	10.0855	0.0065	YES	YES
864	187.9	279.4	26661911	8.06189	0.0178	YES	YES
872	76.83	186.2	26665358	7.62292	0.0221	YES	YES
890	69.4	175.7	22406358	7.1109	0.0286	YES	YES
894	84.21	189.1	14739543	7.10211	0.0287	YES	YES
900	59.16	160.5	49735642	6.37717	0.0412	YES	YES
915	76.19	200	17514810	9.79072	0.0075	YES	YES
1022	216.1	287.8	49726509	6.61106	0.0367	YES	YES
1027	70.48	173.8	24840633	6.72477	0.0347	YES	YES
1057	87.12	318.4	26671444	35.3305	0	YES	YES
1092	54.48	154.7	24794653	6.21143	0.0448	YES	YES
1115	77.86	184.3	17506534	7.22844	0.0269	YES	YES

## Sheet: Thiosemicarbazone-based analogs
PubChem SID	Structure No	WT (AUC)	mmpL3 (AUC)	hadAB (AUC)	Tn:katG (AUC)
26727117	82	49.03	54.26	16.31	56.72
17506873	109	149	119.8	50.4	122
24806855	112	121.6	102.6	30.88	86.46
24783255	143	216.2	185.3	104.6	183.2
22404538	146	81.2	60.28	38.47	87.56
24816026	148	48.15	66.33	30.57	54.04
14739064	164	12.91	15.45	0	8.082
24822809	169	122.9	148.1	42.21	120.3
17387399	174	180.6	127.8	48.27	122.1
22413294	177	150.1	145.5	43.12	136.1
26727361	306	45.44	42.39	25.73	40.74
22404385	350	176.6	159	89.51	106.6
24834039	364	139.6	126.7	26.11	185
24817039	386	124.1	89.92	22.37	104.5
22404416	433	118.8	97.32	25.43	95.3
24801337	472	117.2	122.9	42.51	93.67
26670851	503	222.7	226.2	121.6	217.5
26662255	508	186.3	164.5	68.08	131.9
24806926	509	232.5	234.6	119.4	225.1
49680107	514	146.7	130.6	30.38	101.7
17387315	529	161.4	132.3	41.65	125.3
89850957	532	75.06	54.78	21.74	59.37
24816560	540	131.3	109.8	34.47	87.66
26661845	541	157.6	148	29.66	118.8
24789165	563	32.94	24.53	30.16	32.67
17388109	630	76.39	49.24	0	0
17432628	635	222.2	225.8	127.4	212.8
14736345	640	196.7	158.9	164.3	165.5
26728251	664	182	192	81.05	132.7
26660488	715	205.1	193.1	103.1	197.4
17387086	727	171.2	147.5	81.29	141.9
24820849	731	118.9	106.4	52.87	63.05
22404542	733	173.3	186.2	115.5	183.7
26671005	748	109	126.4	107.6	74.85
26670484	799	134.2	124.8	65.27	100
24823913	805	181.5	144.8	83.21	154.4
22403142	818	156	147.1	93.95	108.4
22408544	826	88.07	82.04	84.49	56.28
17406625	827	209.3	179.3	110.2	151.2
17411622	838	209.5	216.8	84.82	161.5
17511061	850	85.4	78.12	36.96	63.72
26665358	872	186.2	144	76.83	133.8
26660297	891	73.07	61.03	55.19	75.87
14739543	894	189.1	146.3	84.21	86.33
17514810	915	200	168.8	76.19	126.4
17413672	932	152.5	146.7	76	110.9
49675227	935	128.2	103	81.86	127.9
14728320	949	121.9	119.2	51.7	88.62
17504133	969	188.8	162	152.7	145.3
22404537	1004	181	159	89.09	71.3
24840633	1027	173.8	140.2	70.48	126.1
17514983	1032	208.1	207.3	121.2	160.9
26666403	1038	184.1	181.9	133.5	150.7
26730118	1040	105	56.61	70.85	47.55
26666589	1056	179.5	120.8	96.46	93.81
17506534	1115	184.3	148.4	77.86	175.9

## Sheet: Thiazole hydrazine analogs
PUBCHEM_SID	Structure No	WT (AUC)	mmpL3 (AUC)	hadAB (AUC)	Tn:katG (AUC)
26661561	84	165.9	161	56.72	153.1
24823103	96	15.54	18.37	4.321	16.22
26661559	188	194.9	182.2	74.39	141.9
26658783	280	96.48	92.42	18.02	92.3
47200717	431	44.85	17.07	14.25	47.08
49641071	513	87.01	62.17	26.72	39.78
17406935	526	107.3	100.2	28.42	69.69
26658842	768	99.38	76.16	74.88	45.63
26660913	943	135.8	98.71	69.87	81.42

## Sheet: Thioxo triazine-based analogs
PubChem SID	Structure No	WT (AUC)	mmpL3 (AUC)	hadAB (AUC)	Tn:katG (AUC)
17505926	490	135	119.3	28.31	91.12
17505932	594	137.5	95.29	40.1	69.24
17505923	804	15.56	15.69	33.17	4.113

## Sheet: Isoxyl-based Analogs
PubChem SID	Structure No	WT (AUC)	mmpL3 (AUC)	Tn:katG (AUC)	hadAB (AUC)
	105	177.1	134.5	30.17	149.6
	120	104.9	137.5	25.3	108.5
	134	4.39	14.64	1.776	21.57
	153	166.9	158.4	53.51	113
	211	89.89	91.75	24.98	63.76
	288	54.86	56.47	26.23	29.2
	530	94.73	65.18	19.27	51.52
	538	37.49	30.25	13.67	24.52
	597	83.32	44.28	53.52	18.9
	785	162.9	118.4	77.38	72.58
	890	175.7	128	69.4	124.1
	914	72.76	67.64	51.23	44.65
	1092	154.7	156.5	54.48	147.6
