# Supplementary material for: Genetic and Cheminformatic Characterization of Mycobacterium tuberculosis Inhibitors Discovered in the Molecular Libraries Small Molecule Repository
Source: ACS Infect Dis. 2025 Mar 25;11(4):882–93. doi: 10.1021/acsinfecdis.4c00936 (PMC11997997; doi:10.1021/acsinfecdis.4c00936)
Supplement: Supplementary file 5 — id4c00936_si_005.xlsx [file id4c00936_si_005.xlsx]

## Sheet: All Mutants AUC
PubChem SID	Structure No	WT (AUC)	mmpL3 (AUC)	hadAB (AUC)	Tn:katG (AUC)
24808858	1	312.6	307.9	110	134.2
85200071	2	4.255	108.9	0.4801	0
24818530	3	119.6	151.8	112.9	77.58
57264488	4	116.7	232.7	159.7	164.1
24805024	5	99.07	70.83	24.79	47.79
57257952	6	59.1	64.89	60.13	14.06
4262857	7	10.52	16.49	36.68	25.62
85200178	8	17.43	37.11	0	0
49827225	9	105.3	127.6	134.1	115.3
26659007	10	44.06	90.73	102.9	84.65
24786072	11	47.7	75.61	47.73	47.08
47194577	12	114.4	83.43	137.3	116.8
85200061	14	4.138	2.059	0.2383	1.541
57266394	16	202.1	175.7	206.1	216.3
26658762	18	146.6	160.4	166.6	137.6
24809164	19	117.9	147.8	131	120.8
24823722	20	100.7	131.8	100.4	98.27
49819121	21	178.8	199.8	164.1	188.4
24790044	22	134.3	147.4	142.8	134.3
22404267	23	10.47	33.91	23.17	19.32
14727139	25	153	194.2	132.1	161.2
24814045	27	72.06	71.16	78.22	67.45
24796288	28	149.3	151.4	107.1	161.4
7969238	30	4.867	18.44	11.16	6.043
24781840	31	17.9	40.41	35.6	29.3
26659609	32	73.91	90.46	74.95	95.75
24794122	33	59.82	34.01	173.3	111.6
57261368	34	87.44	123.9	122.8	127.5
22415986	35	25.42	36.75	29.37	29.52
57261305	36	115.6	135.1	142.4	101
57266703	38	2.197	0	37.62	0.9496
22415308	41	3.633	12.92	21.63	26.09
56320724	42	72.03	100.7	121.2	94.31
22405406	43	96.74	97.44	73.38	68.79
57258216	44	139.8	82.42	133.9	95.26
17509520	45	60.19	119.6	100.7	159.8
57256354	46	6.38	1.374	39.09	2.609
49727042	47	17.57	22.82	32.41	28.61
57267741	48	0.6245	0	35.03	0
24838072	49	141.4	53.48	139.3	105.2
56320746	50	130.4	123.9	170.3	136.9
4246748	51	12.11	32.16	35.56	35.82
51087855	52	116.9	134.3	144.4	97.58
7974673	53	19.59	38.18	37.71	25.32
51087863	54	122	130.5	174.1	97.39
17410947	55	226.4	263	249.9	0
17407674	57	148.3	102.1	127.8	119.4
56323090	58	109.7	127.5	147.2	98.82
4250753	59	13.2	13.08	6.051	14.33
24783710	60	173.1	156.1	199.8	126
57256359	61	2.447	0.06044	0	0.5847
17432436	62	117.2	115.7	128	74.29
14732319	63	68.99	54.77	73.79	65.31
26660212	64	167.4	158.3	190.8	0
24790017	65	105.2	158.3	131.2	138.4
57258318	66	203.5	227.5	222.3	0
24796522	67	112.7	137.8	102	121.2
85200018	68	0.2726	4.483	0.2008	0.8669
57263505	70	0.3835	0	0	0
17508173	71	237.8	269.9	259.7	3.099
89855445	72	183.9	208	213.4	0
4255321	75	110.6	120.5	141.7	112.9
4257326	76	3.325	10.58	5.503	2.723
17412718	78	215.2	245.6	241.4	2.187
4256064	80	115.5	124	143.9	126.1
26727117	82	49.03	54.26	16.31	56.72
26662869	83	113.5	142.5	131.5	119.6
26661561	84	165.9	161	56.72	153.1
24825275	85	63.28	82.88	105.5	59.39
47194371	86	245.3	239.1	293.3	280.1
24811457	87	243.1	259.2	277.4	1.842
24828847	88	78.6	109.5	16.48	97.07
24836683	90	109.5	128.4	15.31	114.6
87334203	92	231.9	241.5	270	245.5
17409772	93	108.8	112.6	144.6	105.5
24823103	96	15.54	18.37	4.321	16.22
24819944	97	239.1	206	234.3	0.1594
7975439	98	88.96	87.74	156.9	113.3
14726080	99	166.5	124.1	181.2	167.5
56422772	100	153.1	152.4	137.7	171.3
24841014	101	136.1	111.9	167.9	146.6
16952601	102	222.5	220.4	202.7	155.8
7972627	103	4.92	6.923	3.084	4.056
7974886	104	3.104	12.52	6.197	2.408
17414988	105	177.1	134.5	30.17	149.6
24803475	106	15.67	32.88	27.21	29.71
14731096	107	72.15	71.14	81.32	147.6
24813857	108	33.89	40.17	39.29	35.65
17506873	109	149	119.8	50.4	122
24818269	110	63.7	66.01	68.86	22.32
17510278	111	114.6	74.26	152.2	120.9
24806855	112	121.6	102.6	30.88	86.46
17508454	113	116.7	107.2	17.35	80.52
17387080	114	44.59	43.94	8.456	28.73
17504696	115	37.95	25.06	4.15	24.31
22400585	117	135.6	126.3	182.7	129.6
14740599	118	248.3	267.9	262.7	205.9
17409025	120	104.9	137.5	25.3	108.5
26725274	121	136.1	154.4	161.4	156.4
17409786	122	81.72	152	136.6	110.7
49664925	123	21.61	14.19	30.45	71.23
17432292	124	29.01	16.82	0	29.93
26666751	125	178.1	125.9	218.3	165.3
17413054	126	76.05	71.62	272.5	202.6
24815907	127	167.7	123.3	163.4	124.9
49675007	128	131.3	111	105.8	74.1
49667036	129	68.5	53.27	120.1	60.86
24817041	130	71.65	119.6	117.6	202
22400536	131	207.3	192	248.5	199.8
24809150	133	72.37	61.61	86.22	49.65
24805912	134	4.39	14.64	1.776	21.57
24780625	136	159.4	169.6	148.5	120
17513746	137	224.1	236.6	222.7	215
24812025	138	187.1	217	220.9	0.7184
47201893	139	178	115.5	204.1	127.7
4263997	140	137.3	128.6	166.5	110.7
47199007	141	207.1	235.7	246.2	260.9
24783255	143	216.2	185.3	104.6	183.2
14723550	144	210.2	150.5	191.3	116.4
24781757	145	86.17	64.87	51.41	49.63
22404538	146	81.2	60.28	38.47	87.56
24793086	147	264.1	276.8	275.6	299.6
24816026	148	48.15	66.33	30.57	54.04
26666200	150	60.37	37.89	109.2	53.89
24792771	151	2.421	15.5	8.107	7.635
49827706	152	250.8	282.5	265.2	0
24808382	153	166.9	158.4	53.51	113
49825976	154	130	68	191.2	112.1
24802938	155	286.1	291.1	299.2	0.3001
51086828	156	102.6	63.06	130.3	75.13
22412532	157	123.9	100	42.72	68.74
49724504	158	28.1	31.99	44.38	16.66
24809697	159	202.3	167.4	240.1	168.8
26729612	160	116.7	81.84	119.4	86.05
24818431	161	38.3	43.75	52.2	60
4241309	162	14.43	20.85	12.53	1.818
22414679	163	162.6	197.2	197.1	178.6
14739064	164	12.91	15.45	0	8.082
24818678	165	104.5	131.3	112.6	109.6
17410502	166	88.14	77.9	128.9	68.92
51089910	167	74.42	103.1	108.9	74.84
14728892	168	29.17	45.6	51.63	19.24
24822809	169	122.9	148.1	42.21	120.3
17401905	172	264.3	265	292.1	210.3
57268472	173	0.8361	9.618	0.6641	0
17387399	174	180.6	127.8	48.27	122.1
57265582	175	17.48	15.18	10.66	3.472
17387598	176	18.21	15.61	2.517	4.37
22413294	177	150.1	145.5	43.12	136.1
49716683	180	121.5	140	193.4	116.2
26665727	181	290.4	305.3	305	0
49724113	182	101	116.1	153.8	76.52
26665209	183	9.534	20.51	18.31	6.004
49642186	184	199.4	253.4	238.5	0
24824416	185	48.19	48.85	8.62	33.91
24829267	187	143.2	209.2	125.9	279.6
26661559	188	194.9	182.2	74.39	141.9
57266914	190	10.06	9.282	1.999	2.553
24812829	191	269.5	258.5	298.3	0
57258152	192	257.9	268.1	269.9	10.93
47198350	193	287.2	307	297.3	304.8
49667386	196	266.7	290	293	0
47203658	197	155.8	136.2	184.6	111.9
26660376	200	95.74	98.22	65.27	88.9
24811350	201	268.8	293.5	262.3	14.56
49823499	202	273.3	288.9	290.4	0.6466
26663492	204	129.6	137.6	194.1	151.6
26725215	205	97.53	86.73	104.7	80.43
24810304	207	94.09	53.51	26.27	64.96
47200606	208	135.7	99	117.7	122.6
24837680	209	128	151.1	180.4	150.7
24826009	211	89.89	91.75	24.98	63.76
57265214	212	0.9798	3.364	0	0
49819650	213	271.4	289.3	281.5	2.277
57260327	214	15.34	39.84	45.74	10.94
85148756	215	115.7	104.6	112.2	87.51
57256148	216	0.3057	2.241	0	0
85273725	217	86.03	114	65.68	150.2
85199094	218	0	0	0	6.739
858439	219	89.78	66.64	69.3	47.33
57261791	220	1.96	6.305	1.078	1.743
17433320	223	158.5	119.4	226.7	224.2
47199563	224	41.25	40.46	48.07	26.24
26664361	225	51.55	65.42	84.54	79.6
47198191	226	32	46.35	64.11	16.25
26666864	227	268.8	272.1	270.2	268.3
24841331	229	89.39	120.3	88.07	99.59
57257416	230	65.31	79.72	113.7	47.24
24837296	231	266.5	243.3	250.4	241.9
56315703	232	269.7	284.1	262.3	3.103
56321815	234	218.9	242.5	244	1.416
49726249	235	92.08	132.7	122.8	119.1
56315714	236	268.3	289.4	303.5	0.7891
85199091	238	22.35	5.038	1.864	1.169
24797072	239	84.92	97.67	113.7	75.9
57262418	240	39.83	10.7	20.02	9.959
85147351	241	92.59	118.4	120.3	123.1
47201809	242	9.015	22.81	27.1	5.03
863681	243	40.55	74.51	110.4	48.61
89856159	244	111.8	45.1	130.2	58.51
24798210	246	138.6	170	66	85.16
17386285	248	0	0	0.7919	5.169
4264158	249	175.5	224.9	271.9	257.7
17388271	250	38.72	1.984	35.3	3.676
24812872	251	34.6	34.72	46.91	31.82
24818007	252	165.5	155.4	165.3	95.62
51089504	253	199.8	292.9	165.4	292.8
24779081	254	112.9	74.54	109.6	59.5
22402652	255	271.6	268.9	312.4	0
26663192	256	149.1	237.2	137.7	286.6
24825644	257	23.79	38.16	47.13	17.16
85200043	258	11.72	7.897	3.013	0
24827947	259	113.1	129.1	135.5	93.83
57255814	260	3.744	0.7704	3.737	0
85199380	262	6.858	24.73	10.69	0
49819472	263	50.96	73.33	78.09	50.49
85198968	264	23.38	24.74	23.17	32.52
49827239	265	221.9	236.4	226.2	0.6551
85270141	266	194.9	256.1	255.9	0
56320389	267	159.8	178.7	193.9	191.8
57255924	268	7.77	39.21	13.17	4.083
57264549	269	6.651	4.045	12.79	1.778
57263678	270	27.8	59.04	35.3	11.41
47202578	272	55.9	43.15	57.11	24.08
24820787	274	77.83	77.34	134.3	69.58
24787762	275	59.06	60.13	23.8	59.97
24786849	277	218.3	253.7	237.9	239.6
26661226	278	141.7	163.1	185	151.2
26658783	280	96.48	92.42	18.02	92.3
24792824	281	117.4	207.6	105.7	180.8
26667002	282	153.4	170.9	193.5	153.4
57263026	283	26.85	18.45	27.18	20.59
47194809	284	281.3	294.6	303.3	250.9
49641998	285	22.6	22.46	32.13	12.83
26660012	286	279.6	302.1	307	3.952
4256568	287	55.33	43.86	80.69	26.74
26729601	288	54.86	56.47	26.23	29.2
49640768	290	77.19	90.39	123.5	69.92
49642346	292	80.35	127.4	102.9	111.5
14721645	293	235.6	205.8	254.5	208.5
57257665	294	279.5	289.8	299.8	0
14719232	295	35.48	48.51	46.46	27.2
57263754	296	4.325	9.905	8.846	7.743
859151	297	114.1	92.87	140.5	117.1
57267661	298	4.52	7.831	2.118	0
847983	299	23.12	26.91	53.41	15.78
85199893	300	36.98	25.19	28.15	7.742
57267538	302	25.99	20.69	0.3681	0
85199941	304	51.58	22.69	11.98	2.518
24790047	305	142.6	186.3	204.1	197
26727361	306	45.44	42.39	25.73	40.74
26663357	307	123.4	120.7	176.2	123.2
47194512	309	60.33	44.18	83.3	35.3
17412721	312	187.5	222.4	221.7	10.05
26666151	313	55.62	68.72	31.44	70.79
17385650	316	104.7	69.98	127.6	41.83
26671553	317	12.79	19.2	22.84	4.416
17506941	318	228.6	196.2	266.3	201.6
17433716	320	67.49	46.11	27.47	15.99
85199774	322	3.587	0.9589	2.162	0
57262651	324	5.99	17.1	7.34	1.259
4258342	325	18.04	32.5	26.2	2.328
57262417	326	19.76	8.871	14.09	0
24806295	327	76.77	99.77	97.05	96.63
57255846	328	5.127	5.405	9.793	0
24793073	329	175.2	149.8	24.34	158.2
57255901	330	14.69	11.32	30.28	1.157
22407826	331	43.26	16.78	61.64	14.17
57255810	332	19.35	14.99	27.5	1.209
22403926	333	25.09	30.32	66.3	14.52
57256000	334	23.57	20.76	34.65	3.704
85199889	336	50.86	29.76	30.44	0
87334079	337	83.41	81.88	101.8	94.71
26732551	340	194.8	205.1	241.9	153.6
16953086	341	181	150.1	198.7	159
17413739	347	166.1	146.9	177.3	186.5
26664290	348	262.7	272.2	283.9	219
22404385	350	176.6	159	89.51	106.6
26659098	351	284	264.4	319.8	3.952
49644684	352	272.7	267.1	215.9	0
49667734	354	225	214.3	258.6	212.5
26664161	356	33.83	56.75	30.79	30.54
26670088	357	188.3	143.1	207.4	192.6
24790046	358	146.7	193	144.9	156.6
26663489	359	256.2	270.2	259.6	313.7
14725781	360	0	3.773	0	0
49670599	361	198.6	235.9	210.6	2.063
17508045	362	114.4	134.8	102	134.9
24834039	364	139.6	126.7	26.11	185
57255813	365	0	0	1.761	0
85199905	367	18.06	2.479	4.079	3.482
47197552	369	146.3	69.83	163.8	113
16953539	370	7.606	11.89	20.89	0
47204377	371	57.54	105.7	62.6	115.6
17386541	372	121.7	117.4	27.34	90.49
49823728	374	264.8	289.6	294.3	0
56317647	375	173.4	107.6	170.1	143.3
49667475	377	19.18	8.979	3.434	7.734
49679287	378	167.4	184.6	217.1	174.4
14732417	379	122.3	104.4	123.5	107.9
24791998	380	10.79	16.31	31.68	2.447
16953942	382	176.6	217.5	225.1	201.8
22411359	384	95.41	52.07	126.7	117.4
24817039	386	124.1	89.92	22.37	104.5
85269452	387	5.091	13.25	5.258	3.069
57264438	388	79.34	71.41	69.39	66.35
57267502	389	238.5	288.7	289.9	31.73
57265645	391	2.733	14.07	3.4	1.089
49648918	392	9.952	11.55	16.68	1.137
57262634	393	22.39	11.96	14.26	25.43
22412905	394	157.4	148.9	221.2	182.6
85269682	395	3.303	1.871	0	35.56
24822695	396	113.3	117	151.3	134.1
85200185	397	1.29	12.65	8.004	17.65
89854984	400	182.5	142.5	185.3	153.7
7977549	401	31.68	20.4	24.24	28.43
14728874	402	24.1	13.16	33.82	6.073
4258646	403	24.31	32.56	31.79	27.25
57255904	405	0.7301	0	0	8.451
47200455	407	275.8	289.8	257.9	2.635
4261596	408	8.307	5.136	13.91	4.678
49735861	409	207	216	189.8	218.7
7978295	410	13.11	7.152	19.19	12.91
47194451	411	33.22	26.26	45	52.65
56320853	412	188.6	149.2	215.6	175.4
56324848	413	147.8	155.1	151.7	159.2
49718175	414	267.8	245.2	300.3	0.6197
24811789	415	221.8	228.6	184.1	14.79
49675919	416	70.07	80.38	78.76	105.3
47203405	417	21.22	8.668	20.64	23.87
24783599	418	101.3	90.67	18.85	76.29
51089733	419	282.3	292.7	287.2	317
85200019	420	0	0	0	1.505
49729260	421	157.1	186.2	146.5	173.1
49817155	422	226.4	241.4	253.4	0.6083
24792062	424	199.6	206.8	214.9	221.9
49734165	425	80.69	68.93	66.81	101.7
57255706	426	1.122	0	0	0.4301
85198636	427	7.78	0	0.5367	2.852
49679735	428	130.2	150.3	164.9	119.2
57263087	429	0.5028	0	8.682	9.274
47200717	431	44.85	17.07	14.25	47.08
863272	432	121.3	155.4	149.4	143.4
22404416	433	118.8	97.32	25.43	95.3
24830366	434	189.2	195.5	226.2	0
22403181	435	229.2	229.8	255.3	192.9
26671420	436	54.12	66.06	80.03	73.05
17402518	437	135.7	157.4	158.1	161.6
4264015	439	173.3	188.1	196.5	165.7
89853451	440	0.4194	1.061	0.9512	5.366
89854698	441	263.9	278.6	275.7	0
26665745	442	54.96	33.14	63.08	16.31
57255845	443	10.56	0	4.848	0
49671898	447	122.1	89.68	128.7	104.7
4247553	448	125	118.4	140.5	148.4
49670632	449	235.9	229.7	210.8	244.2
14742343	450	151.7	127.5	201.2	175.8
49666217	451	158.9	137.6	141.7	141.4
14732610	452	3.652	4.16	9.422	0
49672874	453	236.6	262.9	192.4	4.605
89852641	454	23.11	23.75	26.64	27.52
57260866	456	2.403	0	0	0
89855441	457	153.4	201.8	163.2	2.552
85199915	458	5.106	1.47	0	4.707
89854605	459	185.4	193.7	159.4	7.026
50086384	460	269.4	238.2	284.4	1.94
89854872	461	35.46	10.71	26.18	29.71
87349379	462	77.06	52.67	80.09	95.22
57262087	463	189.8	191.2	162.4	7.128
57267166	464	9.782	10.83	9.477	6.765
47195246	465	96.4	48.72	96.26	29.53
856011	466	104	43.34	95.62	33.87
56422499	468	10.11	14.8	12.7	3.832
24829893	469	126.5	125.7	143.4	124.8
56317206	470	95.59	99.58	104.7	110.7
17510165	471	158.2	182.5	186.2	196.3
24801337	472	117.2	122.9	42.51	93.67
26657453	474	30.94	21.05	0	28.29
4258811	475	19.48	13.96	17.77	3.61
24785692	476	60.4	42.94	15.06	63.18
4257358	477	18.5	12.87	28.03	11
89854926	478	169.5	139.7	228.7	198.2
51089876	479	274.7	284.5	277.1	280.5
85200069	480	18.27	7.531	15.06	10.63
49673770	481	143.7	118	150	113.9
49648582	482	0	15.51	20.9	0
49720611	483	119.6	140.2	150.3	122.6
24819048	485	136.9	146.2	142.1	131.1
26665898	487	108.1	89.66	108.6	107.1
17387355	488	27.28	1.464	19.61	3.666
26658614	489	291.3	278.1	302.8	290.2
17505926	490	135	119.3	28.31	91.12
17517377	491	98.18	77.73	103	51.5
87335288	492	89.43	90.09	59.59	83.56
861737	493	113.4	89.05	134	71.38
57266747	494	26.55	12.03	17.49	6.653
57260342	495	173.5	150.4	127.1	175.6
57265392	496	35.53	5.192	8.346	3.384
22409498	497	77.39	59.88	92.88	88.15
24820666	498	102	96.74	135.2	115.3
49670723	499	136.9	146.6	150.5	144.5
17406580	500	45.07	47.07	31.38	29.48
4259472	502	16.48	23.32	33.83	12.91
26670851	503	222.7	226.2	121.6	217.5
56463001	504	146.3	130.1	174.5	112.8
24831146	505	110.4	118.8	111.6	62.98
49644683	506	156.5	166.7	163.9	93.39
17515503	507	216	81.72	224.5	102.3
26662255	508	186.3	164.5	68.08	131.9
24806926	509	232.5	234.6	119.4	225.1
24782508	510	110.6	87.64	110.7	73.65
14740019	511	125.9	109.1	134	100.3
4265047	512	64.71	43.06	15.37	31.16
49641071	513	87.01	62.17	26.72	39.78
49680107	514	146.7	130.6	30.38	101.7
56423660	515	17.24	17.77	9.67	5.695
47202575	516	267.7	288.4	291.3	0
24799095	517	181.8	188.5	204.6	246.6
57258752	518	26.56	4.897	5.092	0
24812617	519	49.07	34.42	70.55	30.79
49666160	520	13.41	2.815	0.3644	0
24812894	521	199.9	177.7	203.8	191.3
24804643	522	43.22	15.67	22.33	13.21
24787517	523	34.38	11.84	52.19	2.321
14725015	524	36.24	13.19	17.42	0
17516740	525	266.3	285.1	298.7	269.7
17406935	526	107.3	100.2	28.42	69.69
49648843	527	281.3	273.9	284.4	268.4
14737070	528	164.4	121.2	104.8	97.09
17387315	529	161.4	132.3	41.65	125.3
24789327	530	94.73	65.18	19.27	51.52
24792057	531	111.8	87.62	44.04	75.59
89850957	532	75.06	54.78	21.74	59.37
49729246	534	120.9	124.7	80.41	114.9
49727431	535	187.4	195.1	197.7	0.2425
49668690	537	87.84	81.4	110.6	101.4
17388511	538	37.49	30.25	13.67	24.52
24816560	540	131.3	109.8	34.47	87.66
26661845	541	157.6	148	29.66	118.8
56320922	542	92.08	72.25	75.12	91.74
24789982	543	132.6	166.5	157.1	109.4
47201794	544	52.85	32.83	35.7	30.3
47204117	545	276.7	299.1	272.3	0
50086555	546	63.28	44.33	52.15	55.7
49717105	547	21.48	11.74	13.38	12.13
26659382	548	93.48	86.9	105.8	87.6
24784491	549	169.4	187.5	199.3	188.8
51087929	550	175	195.3	183.1	206.9
24830639	551	16.57	4.113	19.35	3.472
24814417	552	66.04	65.26	67.56	68.18
24821588	553	251.6	267.4	253.1	257.8
85200194	554	2.818	1.744	0	1.563
17506446	555	54.33	48.51	47.52	36.73
17517026	557	151	166.3	145.2	83.44
49675949	558	27.83	20.14	28.98	11.43
855677	559	20.17	3.443	0.5048	3.133
17433625	561	224.1	219.7	184.6	12.97
26671210	562	263.3	277.5	289.8	0
24789165	563	32.94	24.53	30.16	32.67
22414748	564	250.5	277.3	281.2	18.69
14725276	565	134.9	145.1	120.2	114.3
14731660	567	24.19	11.16	24.66	6.291
22408803	568	60.02	63.92	68.6	49.8
24812289	569	204.9	208.1	177.5	158.2
89850689	570	18.4	15.37	18.99	7.789
49649462	572	38.3	22.92	37.05	5.549
49726856	573	124.3	148.1	100.8	68.58
24783343	574	155.7	188.1	204.8	179.9
47199032	575	28.79	34.77	19.59	28.46
14735118	576	27.45	14.95	3.023	0
49675992	577	64.04	26.2	62.19	25.08
26659400	579	107.1	138	130.3	90.23
7974176	580	14.77	15.09	22.82	2.429
24802301	581	25.45	26.08	26.6	39.84
14735725	582	47.37	21.35	22.5	9.064
26726350	583	201	213.7	233.3	2.193
47195965	585	124.2	38.96	117.5	96.18
22404072	587	23.85	0	32.4	11.96
51087923	588	265.4	244	243.3	286.4
22415147	589	172.7	176.2	211.2	172.7
49829278	590	121.8	121.9	126.4	84.72
49718188	591	84.22	62.38	72.84	104.6
14738822	592	57.18	36.91	56.27	23.57
49642517	593	142.6	131.6	137.4	138.4
17505932	594	137.5	95.29	40.1	69.24
26729108	595	124.6	119.9	130.6	146.4
49676351	596	29.18	18.77	30.45	6.446
26731080	597	83.32	44.28	53.52	18.9
24811795	599	237.6	253.1	258.9	253.8
26666164	600	5.117	0	0	0
17509522	601	187.9	180.9	214.5	193.4
4259151	603	22.86	10.49	37.67	14.74
14726142	604	157.5	128.8	164.9	100.8
14724910	605	30.29	23.42	41.71	8.075
17386539	606	85.7	89.5	38.18	55.67
24788994	607	207.6	211.9	223.3	196.6
89854606	608	309.8	300.1	235.1	3.285
49673069	609	127.9	117.5	158.6	101
47198558	610	109.4	33.61	114.9	68.04
26658375	611	272.8	297.8	270	7.391
49680490	612	22.44	21.65	36.24	12.54
24794853	615	19.45	19.43	19.16	7.456
24790049	616	116.9	117.1	136.3	88.44
4254874	618	38.6	42.66	66.76	38.66
4262187	619	140.4	73.18	179.3	115.2
24806910	620	173.7	176.4	221.7	141.2
22415516	621	70.56	52.15	24.73	35.01
87335287	622	184.6	144.9	217.2	121.3
49824164	623	161.7	69.33	189.4	148.8
57260470	624	237.2	213.2	207.1	219.9
85147359	625	124.2	102.8	137.5	135.4
49678942	626	186.7	222.3	242	0
49643053	627	258.1	283.7	288.8	1.689
24780494	628	217	238.4	248.1	2.446
47198903	629	202.1	264.8	250.3	301.6
17388109	630	76.39	49.24	0	0
47195113	631	24.47	25.99	56.27	17.2
50086602	632	271.8	276	288.8	0.4004
49730121	634	232.7	272.1	294.6	0
17432628	635	222.2	225.8	127.4	212.8
49643092	636	235.7	225.4	218.3	253
17510363	637	169.1	173.6	218.7	199.1
17402515	639	261.5	227.8	282.2	242.9
14736345	640	196.7	158.9	164.3	165.5
49674161	641	265.4	275.9	295.8	286.7
855829	642	151.4	149.5	199.3	165.7
26729278	643	125.1	115.4	148.4	116.6
24818820	645	90.03	81.91	65.71	102.1
85199813	646	10.45	4.965	1.367	1.146
24781837	647	144.6	159.6	132.4	174.1
51089360	648	123.8	82.01	130.7	84.34
24783020	649	143.9	165.1	166.5	160.5
49674053	650	12.94	13.17	26.01	8.181
14741114	651	92.02	78.23	127.3	91.62
26666443	652	222.6	224.9	234.3	176.8
24802442	654	144.5	129.5	170.4	96.56
49824157	655	274.6	155.8	295.3	290.9
864581	656	236.1	204.9	253.5	182.4
85301899	657	29.01	4.058	18.18	2.574
24782959	658	119.6	136.7	134.3	95.73
57258257	659	218.9	259.7	256.4	0
843329	660	193.7	191.6	217.2	149.3
57264868	661	8.43	0.2113	0.3004	2.429
85147354	662	165.7	152.8	128.2	154.9
56324991	663	190.5	237.7	240.5	12.4
26728251	664	182	192	81.05	132.7
24829796	665	263.2	281.9	302.8	4.032
26660423	666	40.14	32.91	41.65	18.76
17410063	669	163.4	155.9	229.7	135.6
26726897	670	121.2	97.31	188	139.4
24802416	672	321.8	325.5	326.8	7.145
49672478	673	120	31.89	151.3	82.26
50085898	676	13.63	11.62	7.925	2.287
26664328	677	30.94	14.23	18.63	41.82
24810933	678	277	287.7	298.3	0
49817461	680	119.1	169	166.2	142.6
24789427	681	168.1	166.7	158.9	150.2
14746329	683	64.86	31.49	77.55	50.85
24824575	684	118.5	115.2	64.28	49.73
4240669	686	219.5	156.9	256.3	187.4
56422205	688	332.5	293.3	343.7	317.5
24809040	689	177	189.5	161.2	222.6
17433624	690	152.4	114	46.06	58.79
26728906	691	114.2	111.5	92	123.5
17411560	692	223.8	202.5	216.9	162.5
7965344	693	29.92	4.205	39.29	29.67
85272429	695	88.28	102.1	132.3	113.9
22403502	696	72.01	67.37	102.6	20.34
7976876	697	35.31	27.5	28.57	38.04
74373841	698	300.6	311.8	331.2	0
49681620	699	319	313.3	336.9	326
47196178	700	164.4	136.1	81.92	61.81
47204545	702	257.8	317.4	340.5	0
49716586	703	125	100.4	130.6	106.3
47194572	704	82.75	45.64	56.28	25.76
56324718	705	321.7	204.5	271.5	188.5
85272523	706	116.2	134.1	123	70.09
51085908	707	170	254.9	158.7	291.8
85272422	708	134.1	176.3	173.4	138.6
51086276	709	160.6	267.6	125.4	306
57255898	711	50.15	16.28	38.03	1.907
4254499	712	11.76	23.7	27.47	0.2472
24782884	713	204.8	244.9	250.4	4.378
4259730	714	3.641	8.485	20.57	0
26660488	715	205.1	193.1	103.1	197.4
14738230	716	0.1157	1.775	34.99	0
57264469	717	199.2	203.8	213.4	193
14718818	718	229.9	141.9	226.7	246
85199943	719	10.85	2.398	22.51	0.8127
4258029	720	167	148.1	190.8	173
47202719	721	221.9	235.9	249.9	3.104
49827805	722	272.5	284.5	257.8	0
14745148	723	19.13	12.36	33.67	12.7
49670483	724	218.6	223.7	241.7	0
26666693	725	110.7	132.8	130.1	125.2
49670418	726	252.4	262.1	233.1	5.078
17387086	727	171.2	147.5	81.29	141.9
49729254	728	128.3	154.5	160.9	138.4
50086576	730	139.9	138.9	170.1	156.8
24820849	731	118.9	106.4	52.87	63.05
56463462	732	142.7	82.54	115.4	101.8
22404542	733	173.3	186.2	115.5	183.7
57256331	734	3.033	3.29	0	0
26726309	735	209.9	204.9	207.3	168.4
57263991	736	14.4	4.476	12.86	0
89854590	737	242.8	234.7	248.4	1.169
4260154	738	184	71.82	223.8	145
47200991	739	245.4	256.2	251.3	0
56422374	741	229.5	231.3	245.2	255.2
24783021	742	155.6	180.6	182.6	120.1
26658440	743	48.23	39.48	72.94	35.63
24817406	744	64.69	37.4	66.87	4.951
51086277	745	143.3	230.6	107.9	303.6
24787850	746	105	96.66	23.21	13.76
26671005	748	109	126.4	107.6	74.85
57264710	749	2.505	1.959	0.4438	1.32
89853757	750	8.303	22.02	36.1	0
24783730	752	207.4	103.5	231.8	174.7
57262424	754	2.901	2.302	6.797	0
85199686	755	120	115.5	180.8	81.11
85268044	756	98.39	120.9	168.3	0
865168	757	190.2	179.5	203	132
85149033	758	129.4	150.9	171.9	119.1
49642787	759	153.9	176.4	180.6	162.7
56318421	760	230.7	261.5	250	1.207
24840755	761	82.11	102.6	173.7	68.59
49822556	762	117.2	137.2	181	89.09
26666349	763	47.9	45.06	101.6	8.133
857009	764	117.5	91.98	141.4	50.81
14740999	765	137.7	146.9	186.2	90.95
22404043	766	23.27	19.05	43.89	0
14740502	767	182.9	140.2	181.3	85.38
26658842	768	99.38	76.16	74.88	45.63
17386061	769	89.91	73.02	39.12	58.77
85200066	771	21.44	7.573	24.04	4.514
22415578	772	14.06	11.36	23.46	7.165
57268213	773	0	0.8136	10.7	2.354
4255422	774	3.245	1.964	19.74	4.704
57255815	775	1.061	31.32	12.4	1.758
17412740	776	177.4	219.3	205.1	0
11532950	777	99.54	114.5	117.4	97.42
49726231	778	162.5	238	244	1.952
11532911	779	191.2	188	225.2	216.1
855654	780	66.15	45.16	86.97	17.5
26732633	781	182.6	210.8	237.3	231.4
7972193	782	85.46	33.83	93.6	37.73
51089503	783	155.7	247.6	170.1	300.7
24810600	785	162.9	118.4	77.38	72.58
24781297	786	120.6	93.76	169.7	115.3
17512969	787	96.86	95.22	82.49	46.88
24791162	788	146.2	123.4	179.5	115
24791169	790	81.28	95.78	185.1	66.08
24818267	791	69.15	40.24	119.6	77.4
24814047	792	42.69	38.53	69.04	54.98
57264405	793	94.83	120.1	158.5	120.8
22403283	794	2.43	5.35	17.69	8.926
56463596	795	158.2	136.8	190.9	74.29
47204617	797	13.14	38.25	57.66	11.59
24785419	798	134.2	86.48	52.8	99.22
26670484	799	134.2	124.8	65.27	100
24784989	800	28.41	7.151	34.09	11.69
22406887	802	0	0	14.76	2.659
24808176	803	276	273.5	210.4	1.252
17505923	804	15.56	15.69	33.17	4.113
24823913	805	181.5	144.8	83.21	154.4
7970447	807	108.2	128.6	143.9	117.7
14727159	808	0	0	8.193	0
57268021	809	54.22	62.9	106.7	81.43
14729175	810	0	0	1.502	3.585
57257440	811	216.1	199.4	186.7	1.081
14727013	812	7.223	2.352	0	5.505
14743013	813	87.61	93.51	107.2	15.45
56320907	815	172.8	152.1	140.3	151.8
26664420	817	74.62	36.32	91.98	37.29
22403142	818	156	147.1	93.95	108.4
26730275	819	168	181.1	212.2	182.6
24792184	820	38.02	11.08	83.93	13.25
17410036	821	167.1	133.5	162.2	122.1
22412960	822	278.3	279.4	282.3	0.1318
24820429	823	256	252.8	240.8	0.9918
24793943	824	141.3	112.8	208.4	91.21
24805492	825	45.74	47.84	95.38	74.12
22408544	826	88.07	82.04	84.49	56.28
17406625	827	209.3	179.3	110.2	151.2
24818000	828	163.7	129.7	240.6	149.5
24811305	830	103.2	54.09	96.93	63.03
56463179	831	21.88	10.47	52.07	5.891
24803451	832	95	79.33	41.75	8.034
49665952	833	297.8	259.1	256.7	282
16953847	834	9.188	12.73	39.21	2.695
51089123	835	191.7	278.3	141.4	305.2
14729464	837	83.39	88.67	132.9	109.4
17411622	838	209.5	216.8	84.82	161.5
49677720	839	18.88	8.859	49.27	11.54
56320728	840	118	105	127.5	76.01
17508583	841	214.4	193	276.2	221.8
24805297	842	156.9	145.9	200.6	88.5
24829938	844	155.9	145.5	224.3	95.08
4248662	845	152	124.4	161.6	129
24821289	846	56.37	31.25	62.77	37.78
57268063	847	42.22	6.424	0	4.376
22411872	848	298.3	292.7	272	0
56463046	849	185.9	195.7	202.6	166
17511061	850	85.4	78.12	36.96	63.72
14731075	852	134.2	147.6	152.8	130.1
26661887	853	223.3	241.2	267.7	250.3
49674689	854	77.77	126.5	107	82.05
24813005	855	29.64	24.13	32.6	11.27
17505178	856	164.6	138.2	134.7	142.9
14727355	857	23.85	8.369	40.42	6.221
24781162	858	165.3	161.2	223	210.8
17402911	859	181.5	136	227.5	122.4
864916	860	125.7	162.3	160.2	66.76
47200736	861	254.2	81.52	257.5	302
26663757	862	248.1	145.7	216.2	206.6
17512359	863	312.6	309.1	287.3	3.485
26661911	864	279.4	236.2	187.9	3.051
24787401	866	53.95	34.69	101.1	42.26
49824155	867	149	120.5	194.5	141.3
24818575	868	111.8	90.71	120.5	56.43
49828707	869	147.3	157.9	155.7	0.7762
24820277	870	241.3	212.2	258.4	211.6
26665731	871	156.3	149.3	210.3	1.322
26665358	872	186.2	144	76.83	133.8
26665723	873	158.5	140.9	182.2	0
49824149	874	125.9	68.34	196.4	142.6
24807381	875	58.56	26.13	67.23	20.92
49724707	876	215.9	189.6	203.3	160.4
49828126	878	252.4	146.8	262	227.1
47195001	879	44.11	25.87	63.47	7.213
49676618	880	81.71	32.06	77.53	14.81
14739866	881	35.2	4.706	58.6	4.173
22409850	882	132.3	119.8	137.8	143.1
24788513	883	104.3	105.5	115.3	47.15
26660018	884	149.5	133.1	178.7	126.5
56463184	885	273.2	262.3	262.8	265.5
24809386	886	287.3	269.7	262.7	0.4966
56463356	887	179.9	176.7	213.7	175.2
22408781	888	230.9	178.1	175	182
49820258	889	122.8	101	81.81	81.97
22406358	890	175.7	128	69.4	124.1
26660297	891	73.07	61.03	55.19	75.87
14726776	892	4.901	0	8.198	4.753
24782097	893	99.11	144.1	184.8	113.2
14739543	894	189.1	146.3	84.21	86.33
17386538	895	70.28	63.04	56.01	39.07
57265837	897	34.64	5.382	34.2	5.393
57266020	899	30.27	5.997	6.332	2.07
49735642	900	160.5	147.6	59.16	57.68
74373774	901	218.5	243.7	251.8	0
26659395	902	93.73	124.9	143.8	77.22
57257832	903	31.19	12.43	45.01	12.55
49724325	904	82	83.28	118.1	17.37
49646648	905	285.9	283.3	291.9	230.4
49649757	906	6.652	10.72	82.82	1.834
26663490	907	246.3	223.3	302	243.3
49724558	908	51.65	27.34	92.84	27.2
26657606	909	243.4	237.9	216.8	181.2
17505465	910	127.3	99.68	29.44	24.02
24813882	911	230.5	212	223.6	204.6
17515507	912	88.62	38.84	69.32	30.09
7975380	913	21.75	9.475	33.45	10.83
24809955	914	72.76	67.64	51.23	44.65
17514810	915	200	168.8	76.19	126.4
14727766	916	96.04	94.43	119.2	47.8
24796806	917	124.3	103.3	37.54	123.5
14727639	918	145.8	162.6	188.1	150.7
24790045	921	158.5	167.6	177.1	167.1
14741773	922	113.4	145.6	174.8	94.19
85273723	923	225	200	211	241.1
17412512	924	258.9	271.4	213.2	28.8
56463170	925	274.1	298.7	238.1	307.9
17412935	926	38.96	17.87	64.46	3.155
49822512	927	215	226.5	221.8	229.6
17432979	928	95.78	23.13	174.3	213.8
49643341	929	244.8	232.7	263.3	0
22416195	930	16.24	8.022	27.01	3.6
49726246	931	221.3	255.1	234	226.1
17413672	932	152.5	146.7	76	110.9
49674413	933	84.8	82.18	145.5	82.52
85303739	934	93.02	59.69	18.5	1.489
49675227	935	128.2	103	81.86	127.9
851938	936	21.95	4.638	45.75	8.466
49823716	937	199	110.4	227.8	154.4
17385707	938	101.4	86.38	130.2	48.37
49824163	939	275.5	209.7	259.6	272.9
4255946	940	47.49	25.41	53.46	6.553
49823474	941	145.8	50	185.1	128.3
852009	942	45.07	13.49	62.35	13.57
26660913	943	135.8	98.71	69.87	81.42
14724549	944	65.3	12.1	42.59	5.693
24782793	945	254.7	210.7	239.6	176.5
22408037	947	274.3	279.7	250	0.169
14728320	949	121.9	119.2	51.7	88.62
24792986	950	68.85	64.42	69.9	49.87
863592	951	168.8	140.3	214.4	123.8
7973020	953	25.04	6.952	50.8	6.13
22413343	954	15.6	10.43	28.56	2.824
24820792	956	119.5	86.81	125.1	75.82
24782511	958	274.4	291.6	277.9	0
56320888	959	223.1	184.6	226.9	162
47193876	960	172.2	159	184.3	119.1
17408566	961	269.3	287.2	261	20.29
14738910	962	49.62	16.99	69.73	10.63
24812945	964	100.5	99.68	76.83	26.64
24829622	965	174.7	142.5	160.6	141.7
22404557	966	202.4	165.3	210.6	155.2
7975134	968	229.1	220.5	260.3	219.5
17504133	969	188.8	162	152.7	145.3
17388563	970	6.056	1.001	35.49	0.457
4246775	971	36.71	22.66	75.3	1.856
22405317	972	67.49	39.85	89.64	16.94
57262187	973	268.9	297.2	262.3	0
57256322	975	46.93	15.1	43.37	0.882
24807662	976	199.8	185	224.4	143
51090123	977	199.6	255.6	173.9	312
51087904	978	183.4	205.2	209.3	217.6
24783294	979	117.1	132.1	140.3	77.52
24821451	980	134.6	125.9	144	124.1
56316819	981	61.81	89.65	103.6	81.69
24781361	982	174.9	130	183.8	142.8
24804753	984	167.1	157.8	159.5	146.5
24828373	986	73.5	79.37	126.8	87.59
87334159	987	172.9	163.6	242.8	161.9
49668401	988	164	140.9	205.9	113.4
57255899	989	10.66	8.336	39.25	1.786
24830257	990	171.9	127.7	174.8	140.3
857611	991	42.16	7.981	64.86	19.1
57266025	992	155.6	91.18	198.8	157.2
17413225	993	149	130.5	125.6	121.3
24808475	994	127.1	166.2	201.7	171.1
24780963	995	86.67	52.11	32.73	38.49
22411905	996	107.9	103.3	122	68
85198697	997	7.281	4.652	26.02	4.984
56314870	998	4.684	5.017	7.74	1.221
57258918	999	17.89	10.51	36.16	1.922
57261703	1000	145.9	137.8	163.7	108.4
57258275	1001	14.47	7.338	39.94	3.58
57261357	1002	80.86	147.8	174.7	126.6
57256145	1003	20	5.288	80.87	3.195
22404537	1004	181	159	89.09	71.3
56320708	1005	204.1	174	226.9	205.8
855650	1007	193.4	143.7	237.4	192.5
57263858	1009	20.04	2.959	24.47	0
24784417	1010	129.1	139.3	155.5	119.9
863795	1011	94.94	111.2	153.3	22.38
49646700	1012	169.5	199.9	172.7	144.8
56422782	1013	292.5	301	271.6	282.9
26664781	1014	234.2	244.3	273.7	181.5
24823295	1015	112.9	106.9	141.7	103.7
49729986	1016	40.98	54.47	113	30.18
26660734	1017	206.9	204.5	262.1	206.4
49640746	1018	76.88	112.5	137	52.19
56322691	1019	105.9	100	143.7	95.43
49667299	1020	91.8	63.86	107.7	28.53
24796286	1021	89.38	78.1	47.46	63.08
49726509	1022	287.8	301.8	216.1	4.192
57266346	1025	22.79	1.777	15.36	0
24840633	1027	173.8	140.2	70.48	126.1
24813850	1029	153.2	155.9	149.7	136.5
51087886	1031	1.296	1.836	19.77	1.729
17514983	1032	208.1	207.3	121.2	160.9
85199962	1033	19.68	4.13	34.37	14.67
22408180	1035	109.4	64.62	29.79	76.95
26665730	1036	251	257.9	268.4	0
26666403	1038	184.1	181.9	133.5	150.7
57260077	1039	237.4	176.8	199.5	234.2
26730118	1040	105	56.61	70.85	47.55
85147356	1041	158.4	125.2	157.2	86.18
49824154	1042	191.6	113.7	208.8	145.6
57256349	1043	24.45	0.4302	0.6004	0
49737140	1044	208.6	204.1	220	1.83
87334099	1045	236.4	234.3	243	252.2
56315276	1046	187.2	143	199.4	126.7
57265371	1047	2.999	2.106	5.529	2.102
51089540	1048	119.8	134.7	169.6	85.91
56422457	1049	247.8	229.7	248.9	270.9
51087217	1050	150.6	165	219.5	87.18
50086448	1051	140.9	96.02	147.1	62.39
24837152	1052	132.7	141.2	211.2	77.13
51086108	1053	217.4	297.8	170.9	329.4
24808950	1054	245	220.4	250.9	0
24790018	1055	146.9	147.8	160	113.6
26666589	1056	179.5	120.8	96.46	93.81
26671444	1057	318.4	164.3	87.12	139.9
11533020	1058	90.59	129.9	113.6	71.21
26666541	1059	218.7	213.9	232.8	127.1
24810214	1060	145.2	166.7	172.8	170.6
24809199	1061	237.7	288.2	285.5	52.81
56463547	1062	95.64	87.81	127.8	106.6
24809827	1063	173.5	159.3	220.9	42.27
50085976	1064	161.6	150.5	203.2	170
856013	1066	47.4	91.3	76.21	107.1
47202279	1067	221.3	254.9	258.6	317.1
11532957	1068	100.2	82.98	119.1	92.69
47198248	1069	148.1	158.4	173.2	141
861934	1070	151.7	172.4	109	152.9
56321735	1071	103.1	227.7	181.8	65.39
49665816	1072	108.6	98.85	156.3	189.4
24831841	1073	289.8	251.9	296.4	280
24807469	1075	13.45	25.34	13.09	65.01
26725810	1076	168.2	188.9	201.1	195.7
24817688	1078	256	280.5	299	19.13
22413111	1079	291.8	243.5	298.1	46.33
22410225	1080	39.54	28.99	65.55	84.9
4240633	1081	19.38	13.29	17.56	66.91
4258694	1082	7.72	2.639	2.219	39.89
17402641	1084	3.32	4.801	3.568	43.59
85200174	1085	0	2.687	0	50.9
22408204	1086	130.1	140.5	158.9	141.9
49733643	1087	280.8	271	304.9	55.22
57255855	1088	6.02	2.588	0.3553	26.33
24787324	1090	23.2	13.83	5.865	21.79
24794653	1092	154.7	156.5	54.48	147.6
49736402	1093	15.43	30.88	33.12	86.35
4265571	1094	9.387	14.64	15.75	42.4
24825185	1095	15.36	25.8	18.58	76.32
24780092	1096	176.3	34.38	236.2	183.5
49642690	1097	240.2	274.9	268.3	242.1
17507442	1098	136.2	149.5	193.5	177.5
51088024	1099	22.23	18.85	21.86	81.91
24783947	1100	156.8	90	229.9	161.3
49821487	1101	216.8	277.8	273.6	63.99
22415320	1102	150.8	180.1	193.2	179.2
49674839	1103	21.82	37.76	27.65	68.06
17510358	1104	261.5	268.4	304.4	14.41
49724239	1105	146.5	155.1	165.7	126
24830337	1107	203.1	185.1	226.8	191.3
49668507	1108	139.5	182.5	192.2	120.7
51089502	1109	178	220.2	176.7	277.8
4244215	1112	62.39	73.34	144.2	65.64
49736284	1113	130.2	124.1	132.3	148.1
14724773	1114	8.424	6.684	13.72	28.99
17506534	1115	184.3	148.4	77.86	175.9
14734160	1116	41.84	42.17	26.6	71.11

## Sheet: Isoniazid analogs
PubChem SID	Structure No	WT(AUC)	mmpL3 (AUC)	hadAB (AUC)	Tn:katG (AUC)
17410947	55	226.4	263	249.9	0
26660212	64	167.4	158.3	190.8	0
57258318	66	203.5	227.5	222.3	0
17508173	71	237.8	269.9	259.7	3.099
89855445	72	183.9	208	213.4	0
17412718	78	215.2	245.6	241.4	2.187
24811457	87	243.1	259.2	277.4	1.842
24819944	97	239.1	206	234.3	0.1594
24812025	138	187.1	217	220.9	0.7184
49827706	152	250.8	282.5	265.2	0
24802938	155	286.1	291.1	299.2	0.3001
26665727	181	290.4	305.3	305	0
49642186	184	199.4	253.4	238.5	0
24812829	191	269.5	258.5	298.3	0
57258152	192	257.9	268.1	269.9	10.93
49667386	196	266.7	290	293	0
24811350	201	268.8	293.5	262.3	14.56
49823499	202	273.3	288.9	290.4	0.6466
49819650	213	271.4	289.3	281.5	2.277
56315703	232	269.7	284.1	262.3	3.103
56321815	234	218.9	242.5	244	1.416
56315714	236	268.3	289.4	303.5	0.7891
22402652	255	271.6	268.9	312.4	0
49827239	265	221.9	236.4	226.2	0.6551
85270141	266	194.9	256.1	255.9	0
26660012	286	279.6	302.1	307	3.952
57257665	294	279.5	289.8	299.8	0
17412721	312	187.5	222.4	221.7	10.05
26659098	351	284	264.4	319.8	3.952
49644684	352	272.7	267.1	215.9	0
49670599	361	198.6	235.9	210.6	2.063
49823728	374	264.8	289.6	294.3	0
57267502	389	238.5	288.7	289.9	31.73
47200455	407	275.8	289.8	257.9	2.635
49718175	414	267.8	245.2	300.3	0.6197
24811789	415	221.8	228.6	184.1	14.79
49817155	422	226.4	241.4	253.4	0.6083
24830366	434	189.2	195.5	226.2	0
89854698	441	263.9	278.6	275.7	0
49672874	453	236.6	262.9	192.4	4.605
89855441	457	153.4	201.8	163.2	2.552
89854605	459	185.4	193.7	159.4	7.026
50086384	460	269.4	238.2	284.4	1.94
57262087	463	189.8	191.2	162.4	7.128
47202575	516	267.7	288.4	291.3	0
49727431	535	187.4	195.1	197.7	0.2425
47204117	545	276.7	299.1	272.3	0
26671210	562	263.3	277.5	289.8	0
22414748	564	250.5	277.3	281.2	18.69
24812289	569	204.9	208.1	177.5	158.2
26726350	583	201	213.7	233.3	2.193
89854606	608	309.8	300.1	235.1	3.285
26658375	611	272.8	297.8	270	7.391
87335287	622	184.6	144.9	217.2	121.3
49678942	626	186.7	222.3	242	0
49643053	627	258.1	283.7	288.8	1.689
24780494	628	217	238.4	248.1	2.446
50086602	632	271.8	276	288.8	0.4004
49730121	634	232.7	272.1	294.6	0
57258257	659	218.9	259.7	256.4	0
56324991	663	190.5	237.7	240.5	12.4
24829796	665	263.2	281.9	302.8	4.032
24802416	672	321.8	325.5	326.8	7.145
24810933	678	277	287.7	298.3	0
74373841	698	300.6	311.8	331.2	0
47204545	702	257.8	317.4	340.5	0
57255898	711	50.15	16.28	38.03	1.907
24782884	713	204.8	244.9	250.4	4.378
47202719	721	221.9	235.9	249.9	3.104
49827805	722	272.5	284.5	257.8	0
49670483	724	218.6	223.7	241.7	0
49670418	726	252.4	262.1	233.1	5.078
89854590	737	242.8	234.7	248.4	1.169
47200991	739	245.4	256.2	251.3	0
85268044	756	98.39	120.9	168.3	0
56318421	760	230.7	261.5	250	1.207
26666349	763	47.9	45.06	101.6	8.133
17412740	776	177.4	219.3	205.1	0
49726231	778	162.5	238	244	1.952
24808176	803	276	273.5	210.4	1.252
57257440	811	216.1	199.4	186.7	1.081
22412960	822	278.3	279.4	282.3	0.1318
24820429	823	256	252.8	240.8	0.9918
22411872	848	298.3	292.7	272	0
17512359	863	312.6	309.1	287.3	3.485
26661911	864	279.4	236.2	187.9	3.051
49828707	869	147.3	157.9	155.7	0.7762
26665731	871	156.3	149.3	210.3	1.322
26665723	873	158.5	140.9	182.2	0
24809386	886	287.3	269.7	262.7	0.4966
74373774	901	218.5	243.7	251.8	0
17412512	924	258.9	271.4	213.2	28.8
49643341	929	244.8	232.7	263.3	0
22408037	947	274.3	279.7	250	0.169
24782511	958	274.4	291.6	277.9	0
17408566	961	269.3	287.2	261	20.29
57262187	973	268.9	297.2	262.3	0
49726509	1022	287.8	301.8	216.1	4.192
26665730	1036	251	257.9	268.4	0
49737140	1044	208.6	204.1	220	1.83
24808950	1054	245	220.4	250.9	0
24809199	1061	237.7	288.2	285.5	52.81
24809827	1063	173.5	159.3	220.9	42.27
56321735	1071	103.1	227.7	181.8	65.39
24817688	1078	256	280.5	299	19.13
22413111	1079	291.8	243.5	298.1	46.33
49733643	1087	280.8	271	304.9	55.22
49821487	1101	216.8	277.8	273.6	63.99
17510358	1104	261.5	268.4	304.4	14.41

## Sheet: Activity cliff analysis
PubChem SID-1	Structure No-1	PubChem SID-2	Structure No-2	Similarity	Activity 1	Activity 2	Delta Activity	SALI
49827706	152	56321735	1071	0.96775	250.8	103.1	147.7	4580.3
49819650	213	56321735	1071	0.9594	271.4	103.1	168.3	4144.9
57258152	192	56321735	1071	0.94314	257.9	103.1	154.8	2722.4
26665731	871	26665730	1036	0.9561	156.3	251	94.7	2157.2
26666349	763	26661911	864	0.89253	47.9	279.4	231.5	2154.1
57257665	294	56321735	1071	0.87823	279.5	103.1	176.4	1448.6
56315703	232	56321735	1071	0.87946	269.7	103.1	166.6	1382.1
17508173	71	26666349	763	0.86146	237.8	47.9	189.9	1370.8
56315714	236	56318421	760	0.97081	268.3	230.7	37.6	1288
24811789	415	26661911	864	0.95174	221.8	279.4	57.6	1193.5
24811789	415	26666349	763	0.85377	221.8	47.9	173.9	1189.2
56315714	236	56321735	1071	0.86107	268.3	103.1	165.2	1189.1
74373841	698	56321735	1071	0.83219	300.6	103.1	197.5	1176.9
56315703	232	56321815	234	0.95669	269.7	218.9	50.8	1173
57258318	66	56315714	236	0.94049	203.5	268.3	64.8	1089
24802416	672	49726231	778	0.85067	321.8	162.5	159.3	1066.7
50086384	460	49726231	778	0.89723	269.4	162.5	106.9	1040.2
89855441	457	89854606	608	0.84495	153.4	309.8	156.4	1008.7
56315714	236	85270141	266	0.92547	268.3	194.9	73.4	984.82
24802938	155	49726231	778	0.86809	286.1	162.5	123.6	937.01
24810933	678	24782884	713	0.91475	277	204.8	72.2	846.89
89855445	72	89854606	608	0.84981	183.9	309.8	125.9	838.28
56318421	760	56321735	1071	0.84495	230.7	103.1	127.6	822.96
17412721	312	17412512	924	0.91304	187.5	258.9	71.4	821.03
26726350	583	26666349	763	0.81057	201	47.9	153.1	808.22
49726231	778	49726509	1022	0.84495	162.5	287.8	125.3	808.13
89855445	72	89855441	457	0.96211	183.9	153.4	30.5	804.97
56321815	234	57257665	294	0.92257	218.9	279.5	60.6	782.6
57258318	66	49827805	722	0.91095	203.5	272.5	69	774.82
89854605	459	22412960	822	0.87841	185.4	278.3	92.9	764.04
47200991	739	26665723	873	0.88459	245.4	158.5	86.9	752.95
56315703	232	85270141	266	0.89938	269.7	194.9	74.8	743.39
47204545	702	26665723	873	0.86253	257.8	158.5	99.3	722.32
56321815	234	56321735	1071	0.83096	218.9	103.1	115.8	685.07
49726231	778	24808176	803	0.83367	162.5	276	113.5	682.36
56324991	663	74373841	698	0.83844	190.5	300.6	110.1	681.49
56321815	234	56315714	236	0.92596	218.9	268.3	49.4	667.22
24812829	191	49828707	869	0.81543	269.5	147.3	122.2	662.07
26658375	611	49726231	778	0.83321	272.8	162.5	110.3	661.32
74373841	698	56318421	760	0.89253	300.6	230.7	69.9	650.4
49828707	869	49643341	929	0.85007	147.3	244.8	97.5	650.29
47204117	545	26665723	873	0.81685	276.7	158.5	118.2	645.36
85270141	266	74373841	698	0.83358	194.9	300.6	105.7	635.13
85270141	266	49827805	722	0.87421	194.9	272.5	77.6	616.88
85270141	266	57257665	294	0.86177	194.9	279.5	84.6	612.02
89854605	459	89854606	608	0.79663	185.4	309.8	124.4	611.68
49670599	361	89854606	608	0.81685	198.6	309.8	111.2	607.14
57258318	66	74373841	698	0.83607	203.5	300.6	97.1	592.32
49667386	196	26665723	873	0.81685	266.7	158.5	108.2	590.76
49670418	726	49828707	869	0.81968	252.4	147.3	105.1	582.85
57258318	66	56315703	232	0.88478	203.5	269.7	66.2	574.54
57258318	66	56321735	1071	0.82451	203.5	103.1	100.4	572.11
57258257	659	57262187	973	0.91141	218.9	268.9	50	564.41
49828707	869	24809199	1061	0.83744	147.3	237.7	90.4	556.09
89854606	608	47200991	739	0.88001	309.8	245.4	64.4	536.72
74373841	698	57262187	973	0.94084	300.6	268.9	31.7	535.81
85270141	266	56321735	1071	0.82617	194.9	103.1	91.8	528.11
17412718	78	17412512	924	0.91693	215.2	258.9	43.7	526.03
24802416	672	24809199	1061	0.83645	321.8	237.7	84.1	514.23
57258318	66	57257665	294	0.85115	203.5	279.5	76	510.59
26659098	351	24812289	569	0.84495	284	204.9	79.1	510.16
47204545	702	24809827	1063	0.83367	257.8	173.5	84.3	506.81
57258257	659	74373841	698	0.8378	218.9	300.6	81.7	503.71
49727431	535	49730121	634	0.90983	187.4	232.7	45.3	502.37
89854605	459	49643341	929	0.88143	185.4	244.8	59.4	500.98
56324991	663	49827805	722	0.83272	190.5	272.5	82	490.2
56321815	234	74373841	698	0.82972	218.9	300.6	81.7	479.78
24812829	191	57262087	463	0.83219	269.5	189.8	79.7	474.93
26671210	562	24809827	1063	0.80879	263.3	173.5	89.8	469.65
74373841	698	57257440	811	0.81685	300.6	216.1	84.5	461.36
89855441	457	49643341	929	0.80188	153.4	244.8	91.4	461.34
85270141	266	56318421	760	0.92159	194.9	230.7	35.8	456.59
24819944	97	26665723	873	0.82039	239.1	158.5	80.6	448.74
24811350	201	22413111	1079	0.94862	268.8	291.8	23	447.67
24812829	191	49678942	626	0.81482	269.5	186.7	82.8	447.13
26726350	583	26661911	864	0.82441	201	279.4	78.4	446.5
49642186	184	49828707	869	0.88218	199.4	147.3	52.1	442.19
24802416	672	24808950	1054	0.82609	321.8	245	76.8	441.61
49827239	265	22411872	848	0.82694	221.9	298.3	76.4	441.48
56315703	232	56318421	760	0.9115	269.7	230.7	39	440.69
26659098	351	49737140	1044	0.82727	284	208.6	75.4	436.53
49726231	778	24808950	1054	0.80585	162.5	245	82.5	424.92
57257440	811	57262187	973	0.87244	216.1	268.9	52.8	413.92
56321815	234	49827805	722	0.86904	218.9	272.5	53.6	409.3
49727431	535	26671210	562	0.81324	187.4	263.3	75.9	406.4
56315714	236	56324991	663	0.80504	268.3	190.5	77.8	399.06
17412718	78	17412721	312	0.9302	215.2	187.5	27.7	396.87
57257665	294	56318421	760	0.87561	279.5	230.7	48.8	392.31
89854606	608	49643341	929	0.83302	309.8	244.8	65	389.27
57262087	463	24809199	1061	0.87695	189.8	237.7	47.9	389.26
50086384	460	24802416	672	0.86507	269.4	321.8	52.4	388.34
56315703	232	57257665	294	0.97464	269.7	279.5	9.8	386.37
57267502	389	49827805	722	0.9115	238.5	272.5	34	384.19
49670599	361	89854590	737	0.88459	198.6	242.8	44.2	382.98
49727431	535	24817688	1078	0.82086	187.4	256	68.6	382.93
47204545	702	49737140	1044	0.87087	257.8	208.6	49.2	381.02
17410947	55	26665723	873	0.82157	226.4	158.5	67.9	380.53
24812025	138	26671210	562	0.79859	187.1	263.3	76.2	378.34
47202719	721	49828707	869	0.79546	221.9	147.3	74.6	364.72
57267502	389	74373841	698	0.82972	238.5	300.6	62.1	364.68
49644684	352	47202719	721	0.86023	272.7	221.9	50.8	363.45
57258152	192	85270141	266	0.82533	257.9	194.9	63	360.69
47200991	739	24809827	1063	0.79853	245.4	173.5	71.9	356.87
49827805	722	56318421	760	0.87962	272.5	230.7	41.8	347.24
49827706	152	49819650	213	0.94014	250.8	271.4	20.6	344.13
89855441	457	47202719	721	0.79952	153.4	221.9	68.5	341.69
49670483	724	26665723	873	0.82229	218.6	158.5	60.1	338.19
26671210	562	24812289	569	0.82727	263.3	204.9	58.4	338.11
49827706	152	85270141	266	0.83272	250.8	194.9	55.9	334.17
57258318	66	56318421	760	0.91811	203.5	230.7	27.2	332.15
22412960	822	49643341	929	0.89814	278.3	244.8	33.5	328.9
49730121	634	24809827	1063	0.81997	232.7	173.5	59.2	328.83
49667386	196	49827239	265	0.86345	266.7	221.9	44.8	328.09
57262087	463	49643341	929	0.8316	189.8	244.8	55	326.61
24819944	97	24809827	1063	0.79904	239.1	173.5	65.6	326.43
57258318	66	57267502	389	0.89154	203.5	238.5	35	322.71
26665727	181	49643053	627	0.8991	290.4	258.1	32.3	320.13
49827239	265	47204117	545	0.82617	221.9	276.7	54.8	315.26
17410947	55	47204117	545	0.8403	226.4	276.7	50.3	314.97
26726350	583	24820429	823	0.82533	201	256	55	314.88
26726350	583	47200991	739	0.85677	201	245.4	44.4	309.99
49644684	352	49670483	724	0.82429	272.7	218.6	54.1	307.9
17410947	55	24782511	958	0.84268	226.4	274.4	48	305.12
56315714	236	74373841	698	0.89253	268.3	300.6	32.3	300.54
89855445	72	49643341	929	0.79675	183.9	244.8	60.9	299.62
85270141	266	57267502	389	0.85339	194.9	238.5	43.6	297.39
26658375	611	24802416	672	0.83096	272.8	321.8	49	289.88
57258318	66	49827706	152	0.83498	203.5	250.8	47.3	286.62
49642186	184	89855441	457	0.83703	199.4	153.4	46	282.26
26671210	562	49737140	1044	0.80547	263.3	208.6	54.7	281.19
17508173	71	26661911	864	0.85206	237.8	279.4	41.6	281.19
26659098	351	49730121	634	0.81639	284	232.7	51.3	279.4
24802416	672	24808176	803	0.83537	321.8	276	45.8	278.2
26726350	583	47204545	702	0.79546	201	257.8	56.8	277.7
49827706	152	74373841	698	0.81775	250.8	300.6	49.8	273.25
56321815	234	85270141	266	0.91037	218.9	194.9	24	267.76
56318421	760	57262187	973	0.85377	230.7	268.9	38.2	261.24
49642186	184	49670418	726	0.79689	199.4	252.4	53	260.95
24802938	155	24802416	672	0.8627	286.1	321.8	35.7	260.02
49726509	1022	24808950	1054	0.83537	287.8	245	42.8	259.97
56315714	236	57267502	389	0.88362	268.3	238.5	29.8	256.05
24812829	191	24809199	1061	0.87401	269.5	237.7	31.8	252.41
17410947	55	47200455	407	0.80325	226.4	275.8	49.4	251.08
49642186	184	49643341	929	0.81908	199.4	244.8	45.4	250.95
47204117	545	47200991	739	0.87078	276.7	245.4	31.3	242.23
49670599	361	49643341	929	0.80888	198.6	244.8	46.2	241.73
57267502	389	56324991	663	0.79964	238.5	190.5	48	239.56
24802938	155	24808950	1054	0.82765	286.1	245	41.1	238.47
57258152	192	56321815	234	0.83367	257.9	218.9	39	234.47
17410947	55	49667386	196	0.82627	226.4	266.7	40.3	231.97
17508173	71	49642186	184	0.83172	237.8	199.4	38.4	228.2
89854698	441	47202719	721	0.8157	263.9	221.9	42	227.89
49827239	265	47202575	516	0.79853	221.9	267.7	45.8	227.33
49819650	213	56318421	760	0.82039	271.4	230.7	40.7	226.6
26726350	583	26665723	873	0.81211	201	158.5	42.5	226.2
89854698	441	89854606	608	0.79546	263.9	309.8	45.9	224.41
49670483	724	49670418	726	0.84773	218.6	252.4	33.8	221.97
24802416	672	49726509	1022	0.84296	321.8	287.8	34	216.51
49827706	152	57258152	192	0.96617	250.8	257.9	7.1	209.84
24812829	191	49643341	929	0.88143	269.5	244.8	24.7	208.32
49827706	152	56321815	234	0.84495	250.8	218.9	31.9	205.74
89855445	72	49828707	869	0.82106	183.9	147.3	36.6	204.53
49670483	724	24817688	1078	0.8152	218.6	256	37.4	202.38
49737140	1044	24809827	1063	0.82465	208.6	173.5	35.1	200.17
85270141	266	57258257	659	0.87695	194.9	218.9	24	195.04
47202719	721	49670418	726	0.84217	221.9	252.4	30.5	193.24
26671210	562	49730121	634	0.84015	263.3	232.7	30.6	191.43
24811457	87	24812289	569	0.7988	243.1	204.9	38.2	189.86
56315703	232	57267502	389	0.83498	269.7	238.5	31.2	189.06
24808176	803	24808950	1054	0.83573	276	245	31	188.71
17508173	71	49644684	352	0.807	237.8	272.7	34.9	180.83
49827706	152	57257665	294	0.84105	250.8	279.5	28.7	180.56
49670483	724	47200991	739	0.85007	218.6	245.4	26.8	178.75
47200991	739	24782511	958	0.83564	245.4	274.4	29	176.44
56315703	232	74373841	698	0.82361	269.7	300.6	30.9	175.18
47204117	545	89854606	608	0.80737	276.7	309.8	33.1	171.83
57258152	192	49819650	213	0.92064	257.9	271.4	13.5	170.1
57258152	192	56318421	760	0.83921	257.9	230.7	27.2	169.16
49667386	196	47204117	545	0.94084	266.7	276.7	10	169.02
24819944	97	49737140	1044	0.81685	239.1	208.6	30.5	166.53
49678942	626	49821487	1101	0.81782	186.7	216.8	30.1	165.23
50086384	460	49726509	1022	0.88759	269.4	287.8	18.4	163.69
22412960	822	24808950	1054	0.79546	278.3	245	33.3	162.8
24819944	97	24817688	1078	0.89608	239.1	256	16.9	162.62
26658375	611	24808950	1054	0.82765	272.8	245	27.8	161.3
49730121	634	49737140	1044	0.8466	232.7	208.6	24.1	157.11
74373841	698	49827805	722	0.82094	300.6	272.5	28.1	156.93
24820429	823	24782511	958	0.8824	256	274.4	18.4	156.47
89854606	608	22412960	822	0.79785	309.8	278.3	31.5	155.82
49667386	196	47200991	739	0.86146	266.7	245.4	21.3	153.75
24812289	569	49730121	634	0.81874	204.9	232.7	27.8	153.37
56321815	234	56318421	760	0.92226	218.9	230.7	11.8	151.78
57267502	389	57262187	973	0.7988	238.5	268.9	30.4	151.09
50086384	460	24808950	1054	0.83714	269.4	245	24.4	149.82
26659098	351	26671210	562	0.86183	284	263.3	20.7	149.82
24802938	155	50086384	460	0.88759	286.1	269.4	16.7	148.56
47204117	545	24820429	823	0.86	276.7	256	20.7	147.86
57258318	66	56321815	234	0.89547	203.5	218.9	15.4	147.33
49730121	634	47204545	702	0.82831	232.7	257.8	25.1	146.19
49672874	453	49670418	726	0.89121	236.6	252.4	15.8	145.23
47200455	407	49643053	627	0.87274	275.8	258.1	17.7	139.09
24819944	97	47204545	702	0.86427	239.1	257.8	18.7	137.77
49827706	152	56318421	760	0.8509	250.8	230.7	20.1	134.81
49827706	152	56315714	236	0.86661	250.8	268.3	17.5	131.19
57257665	294	74373841	698	0.83844	279.5	300.6	21.1	130.6
49827706	152	56315703	232	0.85446	250.8	269.7	18.9	129.86
56321815	234	57267502	389	0.84495	218.9	238.5	19.6	126.41
49672874	453	49670483	724	0.85572	236.6	218.6	18	124.76
24802938	155	26658375	611	0.89253	286.1	272.8	13.3	123.75
24812025	138	24812289	569	0.85572	187.1	204.9	17.8	123.37
49827706	152	49827805	722	0.81741	250.8	272.5	21.7	118.85
57258152	192	57257665	294	0.81466	257.9	279.5	21.6	116.55
49642186	184	47202719	721	0.80103	199.4	221.9	22.5	113.08
24811789	415	26726350	583	0.8152	221.8	201	20.8	112.55
47202575	516	47200991	739	0.80128	267.7	245.4	22.3	112.22
47204545	702	47200991	739	0.88713	257.8	245.4	12.4	109.86
57258318	66	85270141	266	0.92159	203.5	194.9	8.6	109.68
24812025	138	49737140	1044	0.80354	187.1	208.6	21.5	109.43
89854698	441	89854590	737	0.807	263.9	242.8	21.1	109.33
26658375	611	49726509	1022	0.86107	272.8	287.8	15	107.97
47204117	545	47204545	702	0.82264	276.7	257.8	18.9	106.56
17508173	71	49670418	726	0.86107	237.8	252.4	14.6	105.09
26726350	583	49670483	724	0.83241	201	218.6	17.6	105.02
49644684	352	49670418	726	0.80493	272.7	252.4	20.3	104.06
17508173	71	24780494	628	0.79913	237.8	217	20.8	103.55
17410947	55	47200991	739	0.81373	226.4	245.4	19	102
89854698	441	47200991	739	0.81721	263.9	245.4	18.5	101.21
89854698	441	49643341	929	0.807	263.9	244.8	19.1	98.966
17508173	71	49670483	724	0.80493	237.8	218.6	19.2	98.426
56315714	236	57257665	294	0.88362	268.3	279.5	11.2	96.234
89855445	72	49642186	184	0.83703	183.9	199.4	15.5	95.11
24808176	803	49726509	1022	0.8719	276	287.8	11.8	92.113
17508173	71	47202719	721	0.82106	237.8	221.9	15.9	88.855
17508173	71	24811789	415	0.81373	237.8	221.8	16	85.898
49672874	453	47202719	721	0.82314	236.6	221.9	14.7	83.115
49667386	196	24820429	823	0.86851	266.7	256	10.7	81.378
49642186	184	49678942	626	0.84278	199.4	186.7	12.7	80.781
49823499	202	24809386	886	0.82229	273.3	287.3	14	78.781
57258152	192	56315703	232	0.84311	257.9	269.7	11.8	75.213
47202575	516	24820429	823	0.84288	267.7	256	11.7	74.464
89854698	441	47204117	545	0.82533	263.9	276.7	12.8	73.282
26665727	181	47200455	407	0.7988	290.4	275.8	14.6	72.565
57258152	192	56315714	236	0.85446	257.9	268.3	10.4	71.459
24802938	155	49827805	722	0.8038	286.1	272.5	13.6	69.319
49667386	196	24782511	958	0.88713	266.7	274.4	7.7	68.22
57258318	66	56324991	663	0.80929	203.5	190.5	13	68.166
57258318	66	57257440	811	0.8091	203.5	216.1	12.6	66.002
22402652	255	49733643	1087	0.85516	271.6	280.8	9.2	63.518
47202575	516	47204117	545	0.85816	267.7	276.7	9	63.451
57267502	389	56318421	760	0.86752	238.5	230.7	7.8	58.878
49667386	196	22412960	822	0.80261	266.7	278.3	11.6	58.768
24802938	155	24808176	803	0.82138	286.1	276	10.1	56.544
49643341	929	24809199	1061	0.86613	244.8	237.7	7.1	53.038
49819650	213	57257665	294	0.84296	271.4	279.5	8.1	51.58
17410947	55	49672874	453	0.79675	226.4	236.6	10.2	50.183
22402652	255	17510358	1104	0.79689	271.6	261.5	10.1	49.727
49667386	196	47204545	702	0.81814	266.7	257.8	8.9	48.938
47202575	516	47204545	702	0.79764	267.7	257.8	9.9	48.923
49672874	453	47200991	739	0.81386	236.6	245.4	8.8	47.276
50086384	460	24808176	803	0.85878	269.4	276	6.6	46.737
47202575	516	24782511	958	0.85572	267.7	274.4	6.7	46.439
49644684	352	89854698	441	0.79675	272.7	263.9	8.8	43.296
56315714	236	49827805	722	0.89547	268.3	272.5	4.2	40.181
57257665	294	49827805	722	0.82451	279.5	272.5	7	39.888
17410947	55	49670483	724	0.80188	226.4	218.6	7.8	39.37
24819944	97	49730121	634	0.83638	239.1	232.7	6.4	39.115
49644684	352	49823728	374	0.79785	272.7	264.8	7.9	39.079
24819944	97	47200991	739	0.82617	239.1	245.4	6.3	36.243
89855441	457	49828707	869	0.8264	153.4	147.3	6.1	35.138
26671210	562	47204545	702	0.80843	263.3	257.8	5.5	28.709
57258257	659	57257440	811	0.89814	218.9	216.1	2.8	27.49
50086384	460	26658375	611	0.87561	269.4	272.8	3.4	27.333
47202719	721	49670483	724	0.84495	221.9	218.6	3.3	21.283
47204117	545	24782511	958	0.88713	276.7	274.4	2.3	20.378
56315703	232	49827805	722	0.85878	269.7	272.5	2.8	19.828
24812289	569	49737140	1044	0.8031	204.9	208.6	3.7	18.791
26658375	611	24808176	803	0.82928	272.8	276	3.2	18.744
49819650	213	56315714	236	0.83272	271.4	268.3	3.1	18.532
56315703	232	56315714	236	0.91891	269.7	268.3	1.4	17.265
49667386	196	89854698	441	0.81543	266.7	263.9	2.8	15.17
89854590	737	47200991	739	0.79546	242.8	245.4	2.6	12.711
49819650	213	56315703	232	0.85272	271.4	269.7	1.7	11.542
24802938	155	49726509	1022	0.849	286.1	287.8	1.7	11.258
49667386	196	47202575	516	0.87121	266.7	267.7	1	7.7643
49823499	202	22408037	947	0.85635	273.3	274.3	1	6.9616
17508173	71	49672874	453	0.79952	237.8	236.6	1.2	5.9857
49642186	184	49670599	361	0.82736	199.4	198.6	0.79999	4.6338
56315714	236	57262187	973	0.85377	268.3	268.9	0.60001	4.1032
