# Supplementary material for: Genetic and Cheminformatic Characterization of Mycobacterium tuberculosis Inhibitors Discovered in the Molecular Libraries Small Molecule Repository
Source: ACS Infect Dis. 2025 Mar 25;11(4):882–93. doi: 10.1021/acsinfecdis.4c00936 (PMC11997997; doi:10.1021/acsinfecdis.4c00936)
Supplement: Supplementary file 6 — id4c00936_si_006.xlsx [file id4c00936_si_006.xlsx]

## Sheet: HC2210-like compounds
PubChem SID	Structure No	WT (AUC)	mmpL3 (AUC)	hadAB (AUC)	Tn:katG (AUC)
47201893	139	178	115.5	204.1	127.7
47199007	141	207.1	235.7	246.2	260.9
47198350	193	287.2	307	297.3	304.8
47199032	575	28.79	34.77	19.59	28.46
47198903	629	202.1	264.8	250.3	301.6
47202279	1067	221.3	254.9	258.6	317.1
47198248	1069	148.1	158.4	173.2	141

## Sheet: HC2233-like compounds
PubChem SID	Structure No	WT (AUC)	mmpL3 (AUC)	hadAB (AUC)	Tn:katG (AUC)
24808858	1	312.6	307.9	110	134.2
49819121	21	178.8	199.8	164.1	188.4
24796288	28	149.3	151.4	107.1	161.4
24793086	147	264.1	276.8	275.6	299.6
49726249	235	92.08	132.7	122.8	119.1
24786849	277	218.3	253.7	237.9	239.6
24792824	281	117.4	207.6	105.7	180.8
24809040	689	177	189.5	161.2	222.6
49726246	931 (HC2234)	221.3	255.1	234	226.1
24804753	984 (HC2233)	167.1	157.8	159.5	146.5
56320389	267	159.8	178.7	193.9	191.8
24818678	165	104.5	131.3	112.6	109.6
51089540	1048	119.8	134.7	169.6	85.91
51087217	1050	150.6	165	219.5	87.18

## Sheet: Dinitrobenzamides (HC2217-like)
PubChem SID	Structure No	WT (AUC)	mmpL3 (AUC)	hadAB (AUC)	Tn:katG (AUC)
22414679	163	162.6	197.2	197.1	178.6
49735861	409	207	216	189.8	218.7
49670632	449 (HC2226)	235.9	229.7	210.8	244.2
49670723	499	136.9	146.6	150.5	144.5
17516740	525 (HC2217)	266.3	285.1	298.7	269.7
24821588	553 (HC2239)	251.6	267.4	253.1	257.8
24811795	599 (HC2238)	237.6	253.1	258.9	253.8
49674161	641	265.4	275.9	295.8	286.7
49642787	759	153.9	176.4	180.6	162.7
57264405	793	94.83	120.1	158.5	120.8
24831841	1073	289.8	251.9	296.4	280
17507442	1098	136.2	149.5	193.5	177.5

## Sheet: HC2250-like compounds
PubChem SID	Structure No	WT (AUC)	mmpL3 (AUC)	hadAB (AUC)	Tn:katG (AUC)
24780625	136	159.4	169.6	148.5	120
17513746	137	224.1	236.6	222.7	215
26666443	652 (HC2250)	222.6	224.9	234.3	176.8
26726309	735	209.9	204.9	207.3	168.4
26657606	909	243.4	237.9	216.8	181.2

## Sheet: Nitro benzothiazoles
PubChem SID	Structure No	WT (AUC)	mmpL3 (AUC)	hadAB (AUC)	Tn:katG (AUC)
51085908	707	170	254.9	158.7	291.8
51086276	709	160.6	267.6	125.4	306
51086277	745	143.3	230.6	107.9	303.6
51089503	783	155.7	247.6	170.1	300.7
51089123	835	191.7	278.3	141.4	305.2
51090123	977	199.6	255.6	173.9	312
51086108	1053	217.4	297.8	170.9	329.4
51089502	1109	178	220.2	176.7	277.8
51089504	253	199.8	292.9	165.4	292.8
