# Supplementary material for: Genetic and Cheminformatic Characterization of Mycobacterium tuberculosis Inhibitors Discovered in the Molecular Libraries Small Molecule Repository
Source: ACS Infect Dis. 2025 Mar 25;11(4):882–93. doi: 10.1021/acsinfecdis.4c00936 (PMC11997997; doi:10.1021/acsinfecdis.4c00936)
Supplement: Supplementary file 7 — id4c00936_si_007.txt [file id4c00936_si_007.txt]

Structure No	MLSMR_SAMPLE_ID	Structure of MLSMR_ISM [idcode]	MLSMR_ISM	MLSMR_STRUCTURE_ID	MLSMR_STRUCTURE_SYNONYMS	MLSMR_STRUCTURE_REAL_MF	MLSMR_STRUCTURE_REAL_AMW	MLSMR_PARENT_AMW	MLSMR_PARENT_EMW	MLSMR_SAMPLE_SUPPLIER	MLSMR_SUPPLIER_STRUCTURE_ID	MLSMR_ALIQUOT_PLATE_BARCODE	MLSMR_ALIQUOT_WELL_ID	PUBCHEM_SID	PUBCHEM_SID(vlookup)	Absorbance	%GI compared to a positive control	%GI>50%?
1	MLS000718915	fcoIRBBJ]OrRkvBHgN~rJJIQIKKQZJIYFLdYs^pPTUTuKUSD`@@	CCC(=O)N1CCN(CC1)c1ccc(NC(=O)c2ccc(o2)[N+]([O-])=O)cc1Cl	SMR000291183	SMR000291183	C18H19ClN4O5	406.82	406.82	406.1044	Asinex Ltd.	BAS 11786347	ML00109433	A03	24808858	24808858	0.076	93.35369103	YES
2	MLS002249208	fcoPR@AMu[tpRBSJ{OZwJ{LtXVj}p@USTp@UMAPxP@	CC(NC(=O)COC(=O)c1ccc(cc1)N1CCCC1=O)c1ccc(F)cc1	SMR001316655	SMR001316655	C21H21FN2O4	384.4008	384.4008	384.1485	Enamine	T5287611	ML00109433	B03	85200071	85200071	0.108	76.20289004	YES
3	MLS000696174	fbuQaALNYHH@`pQbV\zP}dbbTRfNTTVEiNZB`XhH@@@@	[O-][n+]1ccccc1SCC(=O)CSc1cccc[n+]1[O-]	SMR000333533	SMR000333533<NL>2-({3-[(1-oxido-2-pyridiniumyl)sulfanyl]-2-oxopropyl}sulfanyl)-1-pyridiniumolate	C13H12N2O3S2	308.376	308.376	308.0289	Key Organics Ltd.	6B-063	ML00109433	C03	24818530	24818530	0.089	84.68912065	YES
4	MLS001360429	fhiQ@@H\@`sKMlzrRkF|@@@AD@@@	Cc1ccnc2c1ccc1c(C)ccnc21.O	SMR001223956	SMR001223956	C14H14N2O	226.2738	208.2585	208.1	TimTec	OVS2467086	ML00109433	D03	57264488	57264488	0.074	92.1689139	YES
5	MLS000688813	fmwI`@DVJLFcYEEEEDeDdUeLddpWdcVuSASAQAAD@@@	CCCCCCn1c2ccccc2c(O)c(C(=O)Nc2cnccn2)c1=O	SMR000285782	SMR000285782	C20H22N4O3	366.4137	366.4137	366.1692	Asinex Ltd.	BAS 03848028	ML00109433	E03	24805024	24805024	0.081	90.41560278	YES
6	MLS002179663	flua`@D@YiIfYU^uyFuZJVjjj``JHXH@@	CC1CCN(CC1)C(=O)C1COc2ccccc2O1	SMR001268693	SMR001268693	C15H19NO3	261.3163	261.3163	261.1365	UrkORgSynthesis Ltd	PB68388883	ML00109433	F03	57257952	57257952	0.15	56.48015469	YES
7	MLS000061474	fdy`b@KRLBHrJJJJiJZILDFLADUMUD@@	Cc1cc(OCC(=O)N2CCCC2)cc(C)c1Cl	SMR000070653	"SMR000070653<NL>1-[(4-chloro-3,5-dimethylphenoxy)acetyl]pyrrolidine"	C14H18ClNO2	267.751	267.751	267.1026	ChemBridge	6105917	ML00109433	G03	4262857	4262857	0.151	61.65458647	YES
8	MLS002249223	fikPR@IIEYtPQFQQIYSJJKJHqITYt\@DuSTt@@PT`@	NC(=O)C[C@H](NC(=O)c1ccc(Cl)cc1)C(=O)OCc1ccccc1	SMR001316670	SMR001316670	C18H17ClN2O4	360.792	360.792	360.0877	Enamine	T5227106	ML00109433	H03	85200178	85200178	0.134	63.99357768	YES
9	MLS001146366	fncqRBIJJHpZmAHEeoILkmkZroTXgL@DuLtuLHHV`	[O-][N+](=O)c1ccc(\C=C\C(=O)NNC(=O)c2ccc(F)cc2)o1	SMR000672833	SMR000672833<NL>4-fluoro-N'-(3-{5-nitro-2-furyl}acryloyl)benzohydrazide	C14H10FN3O5	319.2447	319.2447	319.0604	Specs	AK-968/40627561	ML00109433	I03	49827225	49827225	0.067	95.26790549	YES
10	MLS001029841	fj}a`@J@P[HheELdhcLej\tyNVi`Ph@B`A@R@	Cc1ccc(cc1)C(\O)=C\c1nc2ccccc2oc1=O	SMR000427704	"SMR000427704<NL>3-[2-Oxo-2-p-tolyl-eth-(E)-ylidene]-3,4-dihydro-benzo[1,4]oxazin-2-one"	C17H13NO3	279.29	279.29	279.0895	InterBioScreen	STOCK1S-07980	ML00109433	J03	26659007	26659007	0.157	50.7090381	YES
11	MLS000663774	fdyqbBB\}`LPAGicvRJIIHqIYQgKNjZn@BY@@@	[O-][N+](=O)c1ccc(cc1)-c1nnc(SCC#C)o1	SMR000292306	"SMR000292306<NL>2-(4-nitrophenyl)-5-(2-propyn-1-ylthio)-1,3,4-oxadiazole"	C11H7N3O3S	261.257	261.257	261.0208	ChemBridge	7439340	ML00109433	K03	24786072	24786072	0.149	59.02540356	YES
12	MLS001180830	fjmQ`BHF@cTIQvQSQQHjYQIIBedkPDDuUUD@@	Cc1cc(ccc1[N+]([O-])=O)C(=O)NC1CCCCCCC1	SMR000476790	SMR000476790<NL>N-cyclooctyl-4-nitro-3-methylbenzamide	C16H22N2O3	290.3575	290.3575	290.163	Specs	AK-968/15605423	ML00109433	L03	47194577	47194577	0.121	70.04575666	YES
14	MLS002249194	fakqb@LDdHoPAFRJIIQQYGQISKblu[v``Xjh@b``@@	Cc1nc(SCC(=O)NCc2ccc3OCOc3c2)nc(C)c1C	SMR001316641	SMR001316641	C17H19N3O3S	345.416	345.416	345.1147	Enamine	T5261134	ML00109433	N03	85200061	85200061	0.156	53.66262107	YES
16	MLS001360518	foQPB@NFADILrrk{ARuYt@@@@@@@@	Clc1cc2cccnc2c2ncccc12	SMR001223955	SMR001223955	C12H7ClN2	214.65	214.65	214.0298	TimTec	OVS2469395	ML00109433	P03	57266394	57266394	0.144	59.29768831	YES
18	MLS000778481	fbu`P@E@PsrS\szlspiQRtDALuUE@MDEP	CC1CCCC(\C=N\c2ccc(C(O)=O)c(O)c2)=C1O	SMR000415275	SMR000415275<NL>2-Hydroxy-4-{[3-methyl-2-oxo-cyclohex-(E)-ylidenemethyl]-amino}-benzoic acid	C15H17NO4	275.2998	275.2998	275.1158	InterBioScreen	STOCK3S-97747	ML00109433	B04	26658762	26658762	0.069	94.74978492	YES
19	MLS000716963	fa{i@@DDdjpLbbbbTRSRbRrcIBUhvRtuSMU@ATt@@@	CC(C)c1ccc(CNc2nc3nc4CCCc4c(O)n3n2)cc1	SMR000278480	SMR000278480	C18H21N5O	323.3922	323.3922	323.1746	Asinex Ltd.	BAS 09867550	ML00109433	C04	24809164	24809164	0.138	60.56191942	YES
20	MLS000682719	e`\\BH@ILnmIco`HaIe]UnUuYeg^a`JIhY{z@BjX@JfiijB`@@	Clc1ccc(CCNC(=O)c2ccc(CNc3c(N4CCOCC4)c(=O)c3=O)cc2)cc1	SMR000312076	"SMR000312076<NL>N-[2-(4-chlorophenyl)ethyl]-4-{[(2-morpholin-4-yl-3,4-dioxocyclobut-1-en-1-yl)amino]methyl}benzamide"	C24H24ClN3O4	453.918	453.918	453.1455	Chem Div	K906-2503	ML00109433	D04	24823722	24823722	0.108	76.22176373	YES
21	MLS001123872	eodRBHDAKBcfakg`I@zWnrJJIHqIYQIYJZIKQc`rqKI[Z@`jj`@iijXa@@@	[O-][N+](=O)c1ccc(o1)C(=O)Nc1ccc(cc1)N1CCN(Cc2ccccc2F)CC1	SMR000668526	SMR000668526	C22H21FN4O4	424.4249	424.4249	424.1547	ChemBridge	7853550	ML00109433	E04	49819121	49819121	0.058	99.76439217	YES
22	MLS000673200	edZVBF@BFKDg`SHie`H`RPddL`cXHnBLbbbfbjfTTVRfTQTRQC@RUSWpMKUUMTuSSUMUR@@@	Cc1nnc(SCC2=C(N3C(SC2)C(NC(=O)Cn2nc(C(F)F)c(Cl)c2C)C3=O)C(O)=O)s1	SMR000314441	"SMR000314441<NL>7-({[4-chloro-3-(difluoromethyl)-5-methyl-1H-pyrazol-1-yl]acetyl}amino)-3-{[(5-methyl-1,3,4-thiadiazol-2-yl)thio]methyl}-8-oxo-5-thia-1-azabicyclo[4.2.0]oct-2-ene-2-carboxylic acid"	C18H17ClF2N6O4S3	551.01	551.01	550.013	Chem Div	D052-0030	ML00109433	F04	24790044	24790044	0.078	92.47926658	YES
23	MLS000678717	flea@@D@RYevYU]tPiZjh@@@@@@	CN(Cc1ccccc1)C(=O)CCc1ccccc1	SMR000269773	SMR000269773<NL>N-benzyl-N-methyl-3-phenylpropanamide	C17H19NO	253.3389	253.3389	253.1467	ChemBridge	6611779	ML00109433	G04	22404267	22404267	0.172	52.86574229	YES
25	MLS000529350	ffcpPBHZLAADpeGIMrnllsnsc`ejuMSMTB@pB@h	Cn1c(\C=C\c2ccc(o2)[N+]([O-])=O)nc2ccccc2c1=O	SMR000121825	SMR000121825<NL>3-Methyl-2-[2-(5-nitro-furan-2-yl)-vinyl]-3H-quinazolin-4-one	C15H11N3O4	297.2655	297.2655	297.075	Asinex Ltd.	BAS 04054917	ML00109433	I04	14727139	14727139	0.069	96.29194067	YES
27	MLS000682711	foAPbBLTxH@QbQ]dbbbfeRaFFmTruUUPuP@	CC1CCCN(C1)c1ccc(s1)[N+]([O-])=O	SMR000312068	SMR000312068<NL>3-methyl-1-(5-nitrothien-2-yl)piperidine	C10H14N2O2S	226.295	226.295	226.0776	Chem Div	K906-0989	ML00109433	K04	24814045	24814045	0.076	92.28938829	YES
28	MLS000679378	eodRJ@DHEHf`DBIAhIPyInU{YWYW[eVNO@jfkgfijZ@BjjX@D`@@	[O-][N+](=O)c1ccc(o1)C(=O)Nc1ccc(cc1)N1CCN(CC1)C(=O)c1ccccc1	SMR000296704	SMR000296704<NL>N-[4-(4-benzoyl-1-piperazinyl)phenyl]-5-nitro-2-furamide	C22H20N4O5	420.418	420.418	420.1434	ChemBridge	7979934	ML00109433	L04	24796288	24796288	0.052	102.8261019	YES
30	MLS000116367	fhiPb@FJDX@PeL~wKkbakTsSMMU@@@	CCCc1cc(no1)C(=O)NCc1cccs1	SMR000093344	SMR000093344	C12H14N2O2S	250.317	250.317	250.0776	Chem Div	C226-2985	ML00109433	N04	7969238	7969238	0.143	60.53315644	YES
31	MLS000729941	fhyAB@I@BDigygy\TUkpZYZZjjjBbHT`	O=C1C(CC\C1=C/c1cccs1)C1CCCC1	SMR000308218	"SMR000308218<NL>(3E)-3-(thien-2-ylmethylene)-1,1'-bi(cyclopentyl)-2-one"	C15H18OS	246.368	246.368	246.1078	Chem Div	C151-0369	ML00109433	O04	24781840	24781840	0.136	62.91959466	YES
32	MLS001029558	edRTFHDGHhDLBJO`H`cgIrRPNJIKYQQQIYJEKIFVQYCSWOJuA@STuU@ATT@@@	CCOc1ccc(cc1)-c1c(C)[n+](c2CCCCCn12)-c1ccc(OCC)cc1.[O-]Cl(=O)(=O)=O	SMR000425026	"SMR000425026<NL>1,3-Bis-(4-ethoxy-phenyl)-2-methyl-6,7,8,9-tetrahydro-5H-imidazo[1,2-a]azepin-1-ium"	C25H31ClN2O6	490.9759	391.5253	391.238	InterBioScreen	STOCK2S-25799	ML00109433	P04	26659609	26659609	0.161	51.042658	YES
33	MLS000665085	fbuPB@DX@DYEDeEDdedcMN|Ej`hJJjH@@	CC(C)c1ccc(NC(=S)NC2CCCCCC2)cc1	SMR000294792	SMR000294792<NL>N-cycloheptyl-N'-(4-isopropylphenyl)thiourea	C17H26N2S	290.467	290.467	290.1817	ChemBridge	7863927	ML00109433	A05	24794122	24794122	0.076	93.35369103	YES
34	MLS001359997	f`iP@@@LRfV[YvdaZLx@@@BH@@@	Cc1c(C)c2cccnc2c2ncccc12	SMR001224336	SMR001224336<NL>3002-81-1	C14H12N2	208.2585	208.2585	208.1	TimTec	OVS2467092	ML00109433	B05	57261368	57261368	0.06	100.084884	YES
35	MLS000680663	foA`a@AHxCDtDILkvliJV]STuSR`@@	Brc1ccc(o1)C(=O)NCc1cccs1	SMR000272240	SMR000272240<NL>5-bromo-N-(2-thienylmethyl)-2-furamide	C10H8BrNO2S	286.145	286.145	284.9459	ChemBridge	7253255	ML00109433	C05	22415986	22415986	0.138	67.3543351	YES
36	MLS001359951	e`\RJB@LAJamGO@l`@bpHJBOiCIEDhdddihjhdeEelQqPqtM\}UUUMLuSTDAR`@@	Cc1nnc(SCC2=C(N3C(SC2)C(NC(=O)COc2ccc(F)cc2)C3=O)C(O)=O)s1	SMR001224272	SMR001224272	C19H17FN4O5S3	496.555	496.555	496.0345	TimTec	OVS2394922	ML00109433	D05	57261305	57261305	0.071	93.57768071	YES
38	MLS002166745	eb^\NL@LGHhDKDck`P@aFPqdLddLTRRVaRbfbRRtJrbeagdqvsruPTEEMPTEEUQ@@@	COc1cc(ccc1OC(F)F)C(=O)Nc1cc(ccc1N1CCOCC1)S(=O)(=O)N1CCOCC1	SMR001249085	SMR001249085	C23H27F2N3O7S	527.538	527.538	527.1538	Enamine	T5378272	ML00109433	F05	57266703	57266703	0.158	52.72344319	YES
41	MLS000666725	fdyQ@@DB@drjsJkvCzKUTEAQD@@	O=C(CCC1CCCCC1)NCc1ccccn1	SMR000271315	SMR000271315<NL>3-cyclohexyl-N-(2-pyridinylmethyl)propanamide	C15H22N2O	246.348	246.348	246.1732	ChemBridge	7013186	ML00109433	I05	22415308	22415308	0.133	69.62592477	YES
42	MLS001332650	ejQPF@@@DMFnbRaHrDaDaHQHQLRHqHRDPXcDrLdLBrNnaQZZjjjijfjjjjjeFIqIDx`eeMe]@XcHLH	C[C@@H]1[C@H](O)CC[C@@]2(C)[C@H]1CC[C@@]1(C)[C@H]2[C@H](O)C[C@H]2\C([C@H](C[C@]12C)OC(C)=O)=C(/CCC=C(C)C)C(O)=O	SMR000857101	SMR000857101<NL>Fusidic acid<NL>6990-06-3	C31H48O6	516.7092	516.7092	516.3451	Sigma Chemical Company	F0756	ML00109433	J05	56320724	56320724	0.083	91.38334107	YES
43	MLS000700968	fikppBHZLAAGAKBT\dwJzjvlrkNMFuMSMMPPP`DBeP	COc1ccccc1OCC(=O)N\N=C\C=C\c1ccc(o1)[N+]([O-])=O	SMR000227509	SMR000227509<NL>N'-(3-{5-nitro-2-furyl}-2-propenylidene)-2-(2-methoxyphenoxy)acetohydrazide	C16H15N3O6	345.3068	345.3068	345.0961	Specs	AK-968/36914131	ML00109433	K05	22405406	22405406	0.086	86.58256881	YES
44	MLS002181643	fmoIRBAZlO`RsVBHGJ~rJJIQY[JJJZEKQdeZSeoXHIJjfjZfFP@@	[O-][N+](=O)c1ccc(o1)C(=O)N(Cc1nnc(o1)-c1ccccc1Cl)C1CC1	SMR001270673	SMR001270673	C17H13ClN4O5	388.762	388.762	388.0574	UrkORgSynthesis Ltd	PB52424724	ML00109433	L05	57258216	57258216	0.16	51.78426532	YES
45	MLS000582593	ek`TDH@GFfB`@cIEDiThhddmieDdbJCG@dmcjeYiBBJjjjb`rh`x`	OC(CN1CCCCCC1)Cn1cc(\C=C\C(=O)c2cccs2)c2ccccc12	SMR000206579	SMR000206579<NL>(2E)-3-[1-(3-azepan-1-yl-2-hydroxypropyl)-1H-indol-3-yl]-1-thien-2-ylprop-2-en-1-one	C24H28N2O2S	408.556	408.556	408.1872	Chem Div	D009-0586	ML00109433	M05	17509520	17509520	0.076	94.02192569	YES
46	MLS002170737	e`TVBH@BNIBjnlAFk`@cIEDdhcEEDdhhei\bqqeMtmTuMTCPTtUMI@@@	CCCCN(C(=O)CSc1nnc(o1)-c1ccccc1)c1c(N)n(CCC)c(=O)[nH]c1=O	SMR001251051	SMR001251051	C21H26N6O4S	458.534	458.534	458.1736	Enamine	T5418216	ML00109433	N05	57256354	57256354	0.127	67.28070024	YES
47	MLS001221288	fdeqB@HXth@PeKZ{[JxIpPXt`AMUUD@@	O=C(NC1CCCCC1)c1ccc2snnc2c1	SMR000611877	"SMR000611877<NL>Benzo[1,2,3]thiadiazole-5-carboxylic acid cyclohexylamide"	C13H15N3OS	261.343	261.343	261.0936	Asinex Ltd.	BAS 04320013	ML00109433	O05	49727042	49727042	0.141	58.52108284	YES
48	MLS002155650	eg`\FL@IOKnAG@mc`H``HVBLbbbTbjRbfRTJVTcBfQPttDBqTtu@AKB@@@	NS(=O)(=O)c1ccc(NC(=O)c2ccc(Cl)c(c2)S(=O)(=O)NCc2ccco2)cc1	SMR001238172	SMR001238172	C18H16ClN3O6S2	469.919	469.919	469.0169	Enamine	T5280069	ML00109433	P05	57267741	57267741	0.139	61.645633	YES
49	MLS001005811	fjuQ@`INHBHUHZdKAFQQQIISFYQRLEAAETuUQCu@@	CC(NC(=S)Nc1ccc(OC(F)F)c(Cl)c1)C(C)(C)C	SMR000384054	SMR000384054	C14H19ClF2N2OS	336.828	336.828	336.0875	Enamine	T0507-3392	ML00109433	A06	24838072	24838072	0.175	50.0696807	YES
50	MLS001332663	e`R\@DDACN`LS{DDg{lbbRrbbTRRRbLRRaECFabSVUTqust@ELpTD@A@AD@@@	Cc1ccc(cc1)-[n+]1c2CCc3ccc4cccnc4c3-n2cc1-c1ccc(Br)cc1.[Br-]	SMR000152588	SMR000152588	C27H21Br2N3	547.283	467.379	466.0913	Enamine	T0503-5937	ML00109433	B06	56320746	56320746	0.097	84.0049505	YES
51	MLS000089714	fdya`@L@QIIegUVuIPLVjjj`@bAJ@@	CCCCN1CC(COc2ccccc2)OC1=O	SMR000024332	"SMR000024332<NL>3-butyl-5-(phenoxymethyl)-1,3-oxazolidin-2-one"	C14H19NO3	249.3056	249.3056	249.1365	Chem Div	3473-2481	ML00109433	C06	4246748	4246748	0.16	52.7788503	YES
52	MLS001240931	eb^XBHDJHDLB@H`cjIrRPNQQQQQJYIII[QEHfQU[]GK_HxjpTP@@@D@@P@@@@@	Cc1ccc(cc1)-c1cc(cc(-c2ccccc2)[n+]1-c1ccccc1)-c1ccccc1.[O-]Cl(=O)(=O)=O	SMR000841283	SMR000841283	C30H24ClNO4	497.9683	398.5177	398.1903	Florida Center for Heterocyclic Compounds	7960	ML00109433	D06	51087855	51087855	0.153	61.48158541	YES
53	MLS000107099	fhi`b@AHxCDRYWmYWIQwjZfh@I@@@	Cc1ccc(CNC(=O)c2ccc(Br)o2)cc1	SMR000111471	SMR000111471	C13H12BrNO2	294.144	294.144	293.0051	ChemBridge	5523963	ML00109433	E06	7974673	7974673	0.149	57.97542529	YES
54	MLS001240947	ea]TFDBKIhDLBO`PHbbHHzrYiA{II@uEDdXhhheMDdeEhfmhYdumB|RsrkPDDDP@DDC@@@@@@@	[O-][N+](=O)c1ccccc1-c1cc(cc(-c2ccccc2)[n+]1Cc1ccccc1Cl)-c1ccccc1.[O-]Cl(=O)(=O)=O	SMR000841246	SMR000841246	C30H22Cl2N2O6	577.4106	477.96	477.1364	Florida Center for Heterocyclic Compounds	9354	ML00109433	F06	51087863	51087863	0.083	91.38334107	YES
55	MLS000326685	fjmpb@IZJIpLQIe[UWnUhsIX@JZi`@@DAP	CCOc1ccc(Br)cc1\C=N\NC(=O)c1ccncc1	SMR000179274	SMR000179274<NL>N'-[(E)-(5-bromo-2-ethoxyphenyl)methylidene]isonicotinohydrazide	C15H14BrN3O2	348.195	348.195	347.0269	Key Organics Ltd.	1P-028	ML00109433	G06	17410947	17410947	0.066	96.6446318	YES
57	MLS000551216	fbuh@@@XHkVRJJIEPjJIZgHi@bJZ@``@@	Cc1ccc(C)c(NC(=N)Nc2nc(C)cc(C)n2)c1	SMR000178087	"SMR000178087<NL>N-(2,5-Dimethyl-phenyl)-N'-(4,6-dimethyl-pyrimidin-2-yl)-guanidine"	C15H19N5	269.3449	269.3449	269.164	Asinex Ltd.	BAS 03787331	ML00109433	I06	17407674	17407674	0.072	95.84492795	YES
58	MLS001332662	fcoQABFQzBl`D@ydxEEEDddYdhdXhdbLdXLY{hFBRej``bH@@	COc1ccccc1N1C(C)=CC(=Cc2sc3ccccc3[n+]2C)C=C1C.[I-]	SMR000363425	SMR000363425	C23H23IN2OS	502.41	375.506	375.1526	Enamine	T0502-7229	ML00109433	J06	56323090	56323090	0.056	100.925792	YES
59	MLS000087808	flu`b@FRt@HRf^~yUWEKNbffZff`BBAB@@	CC(NC(=O)c1cc2ccccc2o1)c1cccs1	SMR000024028	SMR000024028<NL>N-(1-thien-2-ylethyl)-1-benzofuran-2-carboxamide	C15H13NO2S	271.334	271.334	271.0667	Chem Div	2946-0592	ML00109433	K06	4250753	4250753	0.147	61.66363563	YES
60	MLS000699295	ffmHA@OAbTDQVHrJIKJQEQQQTTYGL@ETpDQ@BBh	Cc1nc(N)nc(N)c1\C=C\C(C)(C)c1ccc(Cl)cc1.Cl	SMR000226942	SMR000226942<NL>2-amino-5-[3-(4-chlorophenyl)-3-methyl-1-butenyl]-6-methyl-4-pyrimidinylamine	C16H20Cl2N4	339.2629	302.802	302.1298	Specs	AK-105/40694155	ML00109433	L06	24783710	24783710	0.103	81.54896094	YES
61	MLS002156496	fkQR@L^`btZ`BLddLTRRVJTrRTRVUXse{VjB`bfj`@h@@@	Cc1ccc(OCCCC(=O)Nc2ccc(cc2)S(=O)(=O)N2CCOCC2)cc1	SMR001239000	SMR001239000	C21H26N2O5S	418.507	418.507	418.1562	Enamine	T5418408	ML00109433	M06	57256359	57256359	0.152	55.54097681	YES
62	MLS000595126	eohTDHDFGHL@H`CgIpIQIQQQJJJIIQKiZpipIZxyyjjji`jh@@J@@@	CC(C)C1CCC(C)CC1OC(=O)Cn1c(-c2ccccc2)[n+](C)c2ccccc12.[Cl-]	SMR000184862	"SMR000184862<NL>1-{2-[(2-isopropyl-5-methylcyclohexyl)oxy]-2-oxoethyl}-3-methyl-2-phenyl-1H-3,1-benzimidazol-3-ium chloride"	C26H33ClN2O2	441.0049	405.5519	405.2536	ChemBridge	5217499	ML00109433	N06	17432436	17432436	0.152	59.38488281	YES
63	MLS000531389	f`a``@A@MdTRdUTTV]yijhH@ACD@	CC(C)(C)C(=O)\C=C\Nc1ccccc1O	SMR000136367	"SMR000136367<NL>1-[(2-hydroxyphenyl)amino]-4,4-dimethyl-1-penten-3-one"	C13H17NO2	219.2796	219.2796	219.1259	ChemBridge	7392963	ML00109433	O06	14732319	14732319	0.151	57.6478586	YES
64	MLS000332635	fasi`@DDMyHG]rJIQIJKFYIQIRLwkTBEDuUUDBCH	C\C(CC(=O)NCCN1CCOCC1)=N/NC(=O)c1ccncc1	SMR000435957	SMR000435957<NL>N-(2-Morpholin-4-yl-ethyl)-3-[(pyridine-4-carbonyl)-hydrazono]-butyramide	C16H23N5O3	333.3855	333.3855	333.1801	InterBioScreen	STOCK4S-10552	ML00109433	P06	26660212	26660212	0.104	77.05139555	YES
65	MLS000673197	elVVBF@LALfnemGO@`@bpHjB@YBFPQdLdTRbRRRfblTTrRbudHxhXfVvNjjjffZjZiZjiX@@	CC(C(=O)NC1C2SCC(CSc3nnc(C)s3)=C(N2C1=O)C(O)=O)n1nc(cc1C)C(F)(F)F	SMR000314438	"SMR000314438<NL>3-{[(5-methyl-1,3,4-thiadiazol-2-yl)thio]methyl}-7-({2-[5-methyl-3-(trifluoromethyl)-1H-pyrazol-1-yl]propanoyl}amino)-8-oxo-5-thia-1-azabicyclo[4.2.0]oct-2-ene-2-carboxylic acid"	C19H19F3N6O4S3	548.582	548.582	548.0582	Chem Div	D052-0015	ML00109433	A07	24790017	24790017	0.134	67.99538195	YES
66	MLS002182642	fncq`@DDLAWlbbTRRbNRTRTdXmVhHFJh@H@@@	Cc1cccc(OCCCC(=O)NNC(=O)c2ccncc2)c1	SMR001271672	SMR001271672	C17H19N3O3	313.3511	313.3511	313.1426	UrkORgSynthesis Ltd	PB31517668	ML00109433	B07	57258318	57258318	0.065	95.81194992	YES
67	MLS000679911	fcoHa@DX|TSPA@paIeYew^Uvy]VrU^vjA`bjjffbP@@	CCCC(=O)NC(=S)Nc1ccc(cc1)N1CCN(CC1)C(=O)c1cccs1	SMR000296775	SMR000296775<NL>N-[({4-[4-(2-thienylcarbonyl)-1-piperazinyl]phenyl}amino)carbonothioyl]butanamide	C20H24N4O2S2	416.56	416.56	416.1341	ChemBridge	7982814	ML00109433	C07	24796522	24796522	0.093	83.89646403	YES
68	MLS002249136	fi{hb@LDxKRo@BLdTTRbefTRbRRxJM^cijjXJBhjR`b`@	COc1ccc(C)cc1-n1nnnc1SC(C)C(=O)NC1CCCC1	SMR001316585	SMR001316585	C17H23N5O2S	361.462	361.462	361.1572	Enamine	T5236159	ML00109433	D07	85200018	85200018	0.139	61.645633	YES
70	MLS002166959	fi{pR@LNcABQ`BLddJbbRRfJTRVuzp^cVh@@HJjjB@@	COc1ccc(NS(=O)(=O)c2ccc(N3CCOCC3)c(N)c2)cc1	SMR001249295	SMR001249295	C17H21N3O4S	363.431	363.431	363.1253	Enamine	EN300-02171	ML00109433	F07	57263505	57263505	0.162	50.84508744	YES
71	MLS000566438	fleq@@DDtAIeeU}eYZbejABF@@@HYZ`	O=C(N\N=C\C=C\c1ccccc1)c1ccncc1	SMR000176598	SMR000176598<NL>Isonicotinic acid (3-phenyl-allylidene)-hydrazide	C15H13N3O	251.2832	251.2832	251.1059	Asinex Ltd.	BAS 01174318	ML00109433	G07	17508173	17508173	0.107	81.18509256	YES
72	MLS002693425	fleqB@AJRXFHdrmwmrmNQS@DMS@@@@@	CC(=NNC(=O)c1ccncc1)c1cccc(Br)c1	SMR001559380	SMR001559380	C14H12BrN3O	318.169	318.169	317.0164	NCI Chemotherapeutic Agents Repository	63142	ML00109433	H07	89855445	89855445	0.07	94.70294948	YES
75	MLS000088832	fikab`KFKTD`RPYHBdERFQQQSS[SJJIQG\eelDQEMA@qP@@@	CCOC(=O)c1ccccc1NC(=O)c1c(F)c(F)c(F)c(F)c1F	SMR000071984	SMR000071984<NL>ethyl 2-[(pentafluorobenzoyl)amino]benzoate	C16H10F5NO3	359.2475	359.2475	359.0581	ChemBridge	7272922	ML00109433	K07	4255321	4255321	0.153	56.90007868	YES
76	MLS000061073	fhya@@D@rJIQQYJEJcEZ|Ejjj`@h@@	O=C(NC1CCCC1)C1CC1c1ccccc1	SMR000069586	SMR000069586<NL>N-cyclopentyl-2-phenylcyclopropanecarboxamide	C15H19NO	229.3175	229.3175	229.1467	ChemBridge	5403765	ML00109433	L07	4257326	4257326	0.143	59.0417486	YES
78	MLS000571718	fegI@@DDtxFQQJIIKSQKJZIFVgAzMjABFihBBHAAd@	Cc1cc(\C=N\NC(=O)c2ccncc2)c(C)n1-c1ccc(C)cc1C	SMR000193730	"SMR000193730<NL>N'-{[1-(2,4-dimethylphenyl)-2,5-dimethyl-1H-pyrrol-3-yl]methylene}isonicotinohydrazide"	C21H22N4O	346.4256	346.4256	346.1794	ChemBridge	5955444	ML00109433	N07	17412718	17412718	0.082	90.73762376	YES
80	MLS000061388	flmp`BHHtCDIqrTsjv{JdhJVcQSTmKS@AT@@@	[O-][n+]1onc2c1ccc1[nH]c(cc21)-c1ccccc1	SMR000069284	"SMR000069284<NL>7-phenyl-6H-[1,2,5]oxadiazolo[3,4-e]indole 3-oxide"	C14H9N3O2	251.2402	251.2402	251.0695	ChemBridge	5256360	ML00109433	P07	4256064	4256064	0.084	87.60021177	YES
82	MLS000862000	f`qqA@DXIh@QzPrJKJJIQEJuYsTtE@T@`R@	NC(=S)N\N=C1/CCOc2ccc(F)cc12	SMR000461082	"SMR000461082<NL>2-(6-fluoro-3,4-dihydro-2H-chromen-4-yliden)hydrazine-1-carbothioamide"	C10H10FN3OS	239.269	239.269	239.0529	Maybridge	SEW 05543	ML00109433	B08	26727117	26727117	0.11	74.06924188	YES
83	MLS001044339	fcI@@BLMtFQIIQQQQQKIZIYEUcNJM^zjfjXJ`C@F@@@	Cc1c(Cc2ccccc2)c(NCCCO)n2c(nc3ccccc23)c1C#N	SMR000424897	"SMR000424897<NL>2-Benzyl-1-(3-hydroxy-propylamino)-3-methyl-benzo[4,5]imidazo[1,2-a]pyridine-4-carbonitrile"	C23H22N4O	370.447	370.447	370.1794	InterBioScreen	STOCK1S-75710	ML00109433	C08	26662869	26662869	0.078	90.47408772	YES
84	MLS000768897	fmwHb@LDisTpAFRJJYIJJHiQYIEXYDkQttuKA@@DU@BDh	COc1ccc(\C=N\Nc2nc(c(NC(C)=O)s2)-c2ccc(C)cc2)cc1	SMR000432192	SMR000432192<NL>N-(2-{N'-[1-(4-Methoxy-phenyl)-meth-(E)-ylidene]-hydrazino}-4-p-tolyl-thiazol-5-yl)-acetamide	C20H20N4O2S	380.463	380.463	380.1307	InterBioScreen	STOCK3S-31266	ML00109433	D08	26661561	26661561	0.076	91.42424265	YES
85	MLS000517429	fakIa@BTXYPT`BLAFRJJHiPqSQSYHeHy[viZijifjjXZ`@	CCSc1nnc(NC(=O)[C@H](C)N2C(=O)C3CC=CCC3C2=O)s1	SMR000343488	SMR000343488	C15H18N4O3S2	366.458	366.458	366.082	Enamine	T5268519	ML00109433	E08	24825275	24825275	0.175	50.0696807	YES
86	MLS001143379	fakpSBMYZRu^`dDRFIAl}{HiBhdleMDeLmIRRu[UP@TsRtqP@@	[O-][n+]1onc2cc(ccc12)C(=O)Nc1ccc(OC(F)(F)F)cc1	SMR000473214	"SMR000473214<NL>N-[4-(trifluoromethoxy)phenyl]-2,1,3-benzoxadiazole-5-carboxamide 1-oxide"	C14H8F3N3O4	339.2262	339.2262	339.0467	Tripos Discovery Research Centre	8-00072	ML00109433	F08	47194371	47194371	0.057	100.4115993	YES
87	MLS000723505	eg`VBHDBJFBjkaIGN`LPbYNrJJJJZjJIIEISQITLAIGWTsSTDDSS@A@AAe@	COc1ccc(\C=N\NC(=O)c2ccncc2)cc1Cn1nc(c(Br)c1C)[N+]([O-])=O	SMR000305100	SMR000305100<NL>N'-((1E)-{3-[(4-bromo-5-methyl-3-nitro-1H-pyrazol-1-yl)methyl]-4-methoxyphenyl}methylene)isonicotinohydrazide	C19H17BrN6O4	473.28	473.28	472.0495	Chem Div	2391-2402	ML00109433	G08	24811457	24811457	0.104	81.67482423	YES
88	MLS001006420	fnsqB@DXhT@Pdrr|jsojQe`isMUHP@@UH@ar@	CCOc1ccc(\C=N\n2cc(nc2S)-c2ccccc2)cc1	SMR000349384	SMR000349384	C18H17N3OS	323.412	323.412	323.1092	Enamine	T0515-9240	ML00109433	H08	24828847	24828847	0.084	88.06044294	YES
90	MLS000516335	ffcHB@DX]D@QdTRTTRRTvRLuzpXiZi`dFIjb@@	CC(C)c1ccc(NC(=S)Nc2ccc3c[nH]nc3c2)cc1	SMR000372923	SMR000372923	C17H18N4S	310.417	310.417	310.1252	Enamine	T0516-7906	ML00109433	J08	24836683	24836683	0.091	86.79550764	YES
92	MLS000518091	fmoA`@@HWdTRTRRbbRQtrVUFJmGOQmRD@EA@@U@@@@	Cc1cc2oc(=O)cc(-c3ccccc3)c2c(C)c1-c1ccc(CO)cc1	SMR000327108	SMR000327108	C24H20O3	356.4138	356.4138	356.1412	Paul R Hanson - Univ. of Kansas - MLI CMLD	KUC100493N	ML00109433	L08	87334203	87334203	0.07	94.70294948	YES
93	MLS000543198	fj}P`@JJ@aIeefwgUDjpTeZijjPPa`@@	CCOC(=O)c1c(nc2cc(C)ccn12)-c1ccccc1	SMR000169167	"SMR000169167<NL>ethyl 7-methyl-2-phenylimidazo[1,2-a]pyridine-3-carboxylate"	C17H16N2O2	280.3211	280.3211	280.1212	Key Organics Ltd.	3E-708	ML00109433	M08	17409772	17409772	0.14	62.35307877	YES
96	MLS000728131	fbuHbBLDyENPADYsrTs[|vnvJ^CSMSP@SPB@h	C\C(=N/Nc1nc(C)c(C)s1)c1ccc(cc1)[N+]([O-])=O	SMR000306824	"SMR000306824<NL>(1E)-1-(4-nitrophenyl)ethanone (4,5-dimethyl-1,3-thiazol-2-yl)hydrazone"	C13H14N4O2S	290.341	290.341	290.0838	Chem Div	8008-0917	ML00109433	P08	24823103	24823103	0.103	81.54896094	YES
97	MLS000764236	fmwIa@LQRofb`bDAFQQIYJJIHiISQIDi[tutuTDDSS@@`B@X	COc1cc(\C=N\NC(=O)c2ccncc2)ccc1OCc1cnc(Cl)s1	SMR000335070	"SMR000335070<NL>N'-((E)-{4-[(2-chloro-1,3-thiazol-5-yl)methoxy]-3-methoxyphenyl}methylidene)isonicotinohydrazide"	C18H15ClN4O3S	402.855	402.855	402.0553	Key Organics Ltd.	7N-052	ML00109433	A09	24819944	24819944	0.107	75.82606713	YES
98	MLS000108962	fhy``@E@]dbbbbLRtIJRT[u@p@EE@@@	COc1cccc2c3oc(C)cc3c(C)nc12	SMR000104910	SMR000104910	C14H13NO2	227.2585	227.2585	227.0946	ChemBridge	5799133	ML00109433	B09	7975439	7975439	0.107	78.39669909	YES
99	MLS000527963	fewi@@EF\gHLdTrVRRbbRblRSNASGHyt@EUMSL@@p@@	COc1ccc(CCNc2cc(nc3ncnn23)-c2ccccc2)cc1	SMR000120537	"SMR000120537<NL>[2-(4-Methoxy-phenyl)-ethyl]-(5-phenyl-[1,2,4]triazolo[1,5-a]pyrimidin-7-yl)-amine"	C20H19N5O	345.3978	345.3978	345.159	Asinex Ltd.	ASN 07102664	ML00109433	C09	14726080	14726080	0.105	78.35440402	YES
100	MLS001333687	eh\TAD@FoiMKHbacg`H`FHrJJIQSQ[YQZJZJKVA`QPpIKjZ@bJfjZjiifJjJHh`ddld@@	CN(C)[C@H]1[C@@H]2C[C@@H]3[C@H](O)c4c(Cl)ccc(O)c4C(O)=C3C(=O)[C@]2(O)C(O)=C(C(N)=O)C1=O.Cl	SMR000058439	SMR000058439<NL>7-CHLORO-6-DEMETHYLTETRACYCLINE HYDROCHLORIDE	C21H22Cl2N2O8	501.3139	464.853	464.0986	Sigma Chemical Company	D6140	ML00109433	D09	56422772	56422772	0.069	97.85568563	YES
101	MLS000830280	facIAPLDh[P@`TaJPUHQdDrFY@laVP[HYHhimHhuHiEHlTifjfjjjj@@	CCC(NC(=O)Nc1nnc(s1)C(F)(F)F)(C(F)(F)F)C(F)(F)F	SMR000040781	SMR000040781	C9H7F9N4OS	390.229	390.229	390.0197	InterBioScreen	STOCK2S-45265	ML00109433	E09	24841014	24841014	0.119	71.78868122	YES
102	MLS000564937	fncE`BHRTZpXi@`dIQrS\kjrlzkN^BuMSP@UUHB@h	CCNc1nc(NCC)nc(N\N=C\c2ccc(o2)[N+]([O-])=O)n1	SMR000152169	SMR000152169	C12H16N8O3	320.3072	320.3072	320.1345	Enamine	T0502-9728	ML00109433	F09	16952601	16952601	0.054	102.1214642	YES
103	MLS000108815	fbmab@IBCdDadTRTtJTRTristTy`BFh@b``@@	Fc1cccc(c1)C(=O)NCc1ccc2OCOc2c1	SMR000104765	SMR000104765	C15H12FNO3	273.2591	273.2591	273.0801	ChemBridge	5929024	ML00109433	G09	7972627	7972627	0.159	53.02947325	YES
104	MLS000106068	foAaB@NL@DYHheJhddRegUJuUUP@@	O=C(NC1CCCCCC1)c1cccs1	SMR000103039	SMR000103039	C12H17NOS	223.334	223.334	223.1031	ChemBridge	5354099	ML00109433	H09	7974886	7974886	0.135	66.94884488	YES
105	MLS000580585	fi{Pb@DXCD@Pdrlrj~jvngV}t[U@@@ET@@@@@	COc1ccc(NC(=S)Nc2ccc(Oc3ccccc3)cc2)cc1	SMR000199474	SMR000199474<NL>N-(4-methoxyphenyl)-N'-(4-phenoxyphenyl)thiourea	C20H18N2O2S	350.434	350.434	350.1089	ChemBridge	7744892	ML00109433	I09	17414988	17414988	0.082	89.14094861	YES
106	MLS000664037	fdypb@DXDpH@aIgY]e]EIwfjjh@JREJ@@	COc1ccc(cc1)C1=NOC(CNC(N)=S)C1	SMR000295109	"SMR000295109<NL>N-{[3-(4-methoxyphenyl)-4,5-dihydro-5-isoxazolyl]methyl}thiourea"	C12H15N3O2S	265.331	265.331	265.0885	ChemBridge	7906246	ML00109433	J09	24803475	24803475	0.147	56.13039266	YES
107	MLS000533471	fbu`PBH@PSTIQrS\kk\kkNAbuMSL@EHB@h	CCc1ccc(cc1)C(=O)\C=C\c1ccc(o1)[N+]([O-])=O	SMR000140908	SMR000140908<NL>1-(4-ethylphenyl)-3-(5-nitro-2-furyl)-2-propen-1-one	C15H13NO4	271.268	271.268	271.0845	ChemBridge	5970622	ML00109433	K09	14731096	14731096	0.137	63.34703763	YES
108	MLS000660542	elVRD@@FHje`@lbbbbbTRifRRbRrbbVT\tlfVAaZBRJbZjjj@`a`@@	Cc1ccc(C)c(c1)N1CCN(CCCNC(=O)Cn2cccc2C(=O)c2ccccc2C)CC1	SMR000310061	"SMR000310061<NL>N-{3-[4-(2,5-dimethylphenyl)piperazin-1-yl]propyl}-2-[2-(2-methylbenzoyl)-1H-pyrrol-1-yl]acetamide"	C29H36N4O2	472.6217	472.6217	472.2838	Chem Div	C856-0810	ML00109433	L09	24813857	24813857	0.055	102.5351478	YES
109	MLS000572534	fbuHB@DXIH@PdskLnvmKTTmSMSP@T@`R@	Cc1cc(\C=N\NC(N)=S)c(C)n1-c1cccc(C)c1	SMR000194033	"SMR000194033<NL>2,5-dimethyl-1-(3-methylphenyl)-1H-pyrrole-3-carbaldehyde thiosemicarbazone"	C15H18N4S	286.395	286.395	286.1252	ChemBridge	6065456	ML00109433	M09	17506873	17506873	0.096	85.32138623	YES
110	MLS000688307	fdyHA@DXeX@PHHrJIJJIIKEZ\ZsUAHTUB@@	CCCc1nnc(NC(=S)Nc2ccccc2)s1	SMR000283723	SMR000283723	C12H14N4S2	278.396	278.396	278.066	Asinex Ltd.	BAS 00444150	ML00109433	N09	24818269	24818269	0.097	82.04580673	YES
111	MLS000585315	fdyab@FDiHDQdTTTJTRbRIstYjZ`bHbGJHTP	CCOC1OC(O)=C(Cl)\C1=N/c1ccccc1C	SMR000204078	SMR000204078<NL>3-chloro-5-ethoxy-4-[(2-methylphenyl)amino]furan-2(5H)-one	C13H14ClNO3	267.708	267.708	267.0662	Chem Div	5052-0119	ML00109433	O09	17510278	17510278	0.096	84.90691441	YES
112	MLS000684587	fbuHA@N^CdFHdHrJIKJJJJiJTXht@ESMMLPHN`	Cc1cc(\C=N\NC(N)=S)c(C)n1-c1ccc(Br)cc1	SMR000267934	"SMR000267934<NL>1-(4-bromophenyl)-2,5-dimethyl-1H-pyrrole-3-carbaldehyde thiosemicarbazone"	C14H15BrN4S	351.265	351.265	350.0201	ChemBridge	6031264	ML00109433	P09	24806855	24806855	0.09	85.284457	YES
113	MLS000567605	fi{qa@DXbHvPAEPcHhdhhehldUMDmN|GhvjA`djffaP@@	O=C(NC(=S)Nc1ccc(NC(=O)c2cccs2)cc1)c1ccco1	SMR000177683	SMR000177683<NL>Thiophene-2-carboxylic acid {4-[3-(furan-2-carbonyl)-thioureido]-phenyl}-amide	C17H13N3O3S2	371.433	371.433	371.0398	Asinex Ltd.	BAS 02759987	ML00109433	A10	17508454	17508454	0.109	79.66141227	YES
114	MLS000545171	fe{Qa@KAHXXLSpQdTTRRVTJfTRVTXJkXHHjZZ@BX@@@	CCc1ccc(OCC(=O)NC(=S)Nc2ccc(cc2)C(C)=O)c(Br)c1	SMR000160651	SMR000160651<NL>N-(4-acetylphenyl)-N'-[(2-bromo-4-ethylphenoxy)acetyl]thiourea	C19H19BrN2O3S	435.335	435.335	434.03	Specs	AN-329/41770721	ML00109433	B10	17387080	17387080	0.12	70.72527254	YES
115	MLS000571948	ff}pa@LF}A@@apQddebRrRTrbREHmUh@Jih@@@@	NS(=O)(=O)c1ccc(CCNC(=S)Nc2ccccc2)cc1	SMR000193966	SMR000193966<NL>4-{2-[(anilinocarbonothioyl)amino]ethyl}benzenesulfonamide	C15H17N3O2S2	335.444	335.444	335.0762	ChemBridge	6049742	ML00109433	C10	17504696	17504696	0.158	58.91621434	YES
117	MLS000586895	fa{h@@@PirVRJJJJJFGIQYYbnRbUoYjfZ``@@X@@@	CN(Cc1ccccc1)c1ccc2nnc(-c3ccccc3)n2n1	SMR000208825	"SMR000208825<NL>N-benzyl-N-methyl-3-phenyl[1,2,4]triazolo[4,3-b]pyridazin-6-amine"	C19H17N5	315.3718	315.3718	315.1484	Chem Div	C713-0007	ML00109433	E10	22400585	22400585	0.163	51.15355245	YES
118	MLS000530619	fmo`P@J`PKNQQJIQPqQIJKVYBtDjVsVuMT@DADUTD@@	CCOC(=O)c1c(oc2ccc(O)c(CN3CCCC3)c12)-c1ccccc1	SMR000135597	SMR000135597<NL>ethyl 5-hydroxy-2-phenyl-4-(1-pyrrolidinylmethyl)-1-benzofuran-3-carboxylate	C22H23NO4	365.4223	365.4223	365.1627	ChemBridge	6239310	ML00109433	F10	14740599	14740599	0.071	95.03789438	YES
120	MLS000549776	fakQB@DXB@HRYVYU_ue]NmyoVj@@@J`@@@@	S=C(Nc1ccccc1)Nc1ccc(OCc2ccccc2)cc1	SMR000177325	SMR000177325<NL>1-(4-Benzyloxy-phenyl)-3-phenyl-thiourea	C20H18N2OS	334.435	334.435	334.114	Asinex Ltd.	BAS 02070666	ML00109433	H10	17409025	17409025	0.118	73.24976745	YES
121	MLS000728515	emPpE@@@DEDbnah^U\bbTVRbbTVbeLrbdTTTtTjHXtLbjQqIEiyZfjjjiffjjijfiiZLHcBDTbtadfRrvUtAQL@@	C[C@@H]1C[C@H]2OC(=O)C(=C)[C@H]2[C@H](OC(=O)CC(=O)O[C@H]2[C@H]3[C@@H](C[C@@H](C)[C@@H]4C=CC(=O)[C@@]24C)OC(=O)C3=C)[C@@]2(C)[C@H]1C=CC2=O	SMR000445629	SMR000445629<NL>Bis(helenalinyl) malonate	C33H36O10	592.6329	592.6329	592.2308	K H Lee - Univ. of North Carolina - MLI PSL	LL-69	ML00109433	I10	26725274	26725274	0.079	93.23258237	YES
122	MLS000546608	ehR\LH@LBKAmo`@cIEDeEEDeDehbdlemnMHflnekjZj@FH@@`hj`@@@	COc1ccc(Cn2c(SCc3ccccc3C)nc3cc(OC)c(OC)cc3c2=N)cc1	SMR000180006	"SMR000180006<NL>6,7-dimethoxy-3-(4-methoxybenzyl)-2-[(2-methylbenzyl)sulfanyl]-4(3H)-quinazolinimine"	C26H27N3O3S	461.576	461.576	461.1773	Key Organics Ltd.	10R-0265	ML00109433	J10	17409786	17409786	0.164	51.92521768	YES
123	MLS001164888	fasqRBANSAFBTADDytyIHFdeDeMDhTk^SeoUZj@@H@@@@@	C[n+]1c2ccccc2nc2ccc(NCCO)cc12.[O-]Cl(=O)(=O)=O	SMR000540112	SMR000540112	C15H16ClN3O5	353.7571	254.3065	254.1288	InterBioScreen	STOCK3S-48395	ML00109433	K10	49664925	49664925	0.162	50.02798278	YES
124	MLS000577098	fikqb@DX\HOPAFQQIQQKHiSQIYZmUkU@pQS@AP@@@	CCC(=O)NC(=S)Nc1ccc(NC(=O)c2ccc(OC)cc2)cc1	SMR000198177	SMR000198177<NL>4-methoxy-N-(4-{[(propionylamino)carbonothioyl]amino}phenyl)benzamide	C18H19N3O3S	357.427	357.427	357.1147	ChemBridge	7371824	ML00109433	L10	17432292	17432292	0.145	64.53450981	YES
125	MLS000737251	ffchR@DBdkShej@HrJZJIQIFYQY\EjpTmRDQEUUQ@@@	NC(=S)c1cn(C2OC(CO)C(O)C2O)c2ncnc(N)c12	SMR000528487	SMR000528487<NL>Thiosangivamycin	C12H15N5O4S	325.344	325.344	325.0845	NCI Chemotherapeutic Agents Repository	105827	ML00109433	M10	26666751	26666751	0.103	77.4788532	YES
126	MLS000582237	ffsPA@AZADJBDfUu[ZUYhrNTeSV@Bijjjhj@@	Clc1ccc(CNC(=S)NC23CC4CC(CC(C4)C2)C3)cc1	SMR000200773	SMR000200773<NL>N-1-adamantyl-N'-(4-chlorobenzyl)thiourea	C18H23ClN2S	334.907	334.907	334.127	ChemBridge	7926077	ML00109433	N10	17413054	17413054	0.061	98.73317199	YES
127	MLS000624491	eh\\DDDMCOIB`LRBH@{R\BTRVTrbTRRRQbbRbXx\|jZNn`@fiZjj`HJb`@@	CC(C)c1ccc(C)cc1OCc1n[n+](CC(=O)c2ccc(Cl)cc2)c2CCCCCn12.[Br-]	SMR000323441	SMR000323441	C26H31BrClN3O2	532.9	452.996	452.2099	Life Chemicals	F0820-0201	ML00109433	O10	24815907	24815907	0.074	94.22811548	YES
128	MLS001066623	det``Dki@HRYYUnFZZeZ@@	Sc1[nH]cnc2ncnc12	SMR000544948	SMR000544948<NL>Mercaptopurine	C5H4N4S	152.177	152.177	152.0157	InterBioScreen	STOCK1S-54326	ML00109433	P10	49675007	49675007	0.102	82.59944488	YES
129	MLS001196324	eohTFD@LOAG@ekg`@a@HrJIQIKJJJKIZEJEPbaJj[YjiZ`ZB`@bZ@BAa@	COc1ccccc1\C=C1/SC(=S)N(CCC(=O)Nc2ccc(C(O)=O)c(O)c2)C1=O	SMR000556334	"SMR000556334<NL>2-hydroxy-4-({3-[(5Z)-5-(2-methoxybenzylidene)-4-oxo-2-thioxo-1,3-thiazolidin-3-yl]propanoyl}amino)benzoic acid"	C21H18N2O6S2	458.507	458.507	458.0606	Chem Div	5121-1642	ML00109433	A11	49667036	49667036	0.147	57.19157383	YES
130	MLS000678355	foAIbBBBUkeg@bMR{lbbbRbJTYK`jVijfX@@	CNc1cc(Cl)c2nonc2c1[N+]([O-])=O	SMR000285240	SMR000285240	C7H5ClN4O3	228.593	228.593	228.005	Asinex Ltd.	BAS 01237148	ML00109433	B11	24817041	24817041	0.062	97.89579438	YES
131	MLS000586724	fe{pb@CV{C@HaAY[VvW[WZRg^juj@@HJ@Bh@@@	COC(=O)c1ccc2nc(C)cc(Nc3ccc(cc3)N(C)C)c2c1.Cl	SMR000208655	SMR000208655<NL>methyl 4-{[4-(dimethylamino)phenyl]amino}-2-methylquinoline-6-carboxylate	C20H22ClN3O2	371.8605	335.3996	335.1634	Chem Div	4593-2733	ML00109433	C11	22400536	22400536	0.088	86.32706741	YES
133	MLS000710455	dk^@`N@HRYeeungX@@H`@@	Cc1ccc2nc(C)cc(S)c2c1	SMR000280222	SMR000280222	C11H11NS	189.277	189.277	189.0612	Asinex Ltd.	BAS 00733514	ML00109433	E11	24809150	24809150	0.116	71.39454038	YES
134	MLS000690552	fcoqa@LJmAAPAA`cIIKDedieDedeDdJR\kvm@ASP@U@@@@@	NS(=O)(=O)c1ccc(NC(=S)Nc2ccc(OCc3ccccc3)cc2)cc1	SMR000300099	SMR000300099<NL>4-[({[4-(benzyloxy)phenyl]amino}carbonothioyl)amino]benzenesulfonamide	C20H19N3O3S2	413.513	413.513	413.0868	ChemBridge	7797986	ML00109433	F11	24805912	24805912	0.124	67.45540548	YES
136	MLS000711327	fnsppBHRTAACNcBT\dwJzmrmjsdTuZuMSSUP@LPlQ@R@	[O-][N+](=O)c1ccc(\C=N/NC(=O)C2COc3ccccc3O2)o1	SMR000281094	SMR000281094	C14H11N3O6	317.2536	317.2536	317.0648	Asinex Ltd.	BAS 00270995	ML00109433	H11	24780625	24780625	0.061	98.38696174	YES
137	MLS000591776	fjmqPBHRTAACNaJNR[e]VueV\rUjZffh@DA@T@	[O-][N+](=O)c1ccc(\C=N\NC(=O)COc2ccccc2)o1	SMR000218827	SMR000218827<NL>Phenoxy-acetic acid [1-(5-nitro-furan-2-yl)-meth-(E)-ylidene]-hydrazide	C13H11N3O5	289.2435	289.2435	289.0699	InterBioScreen	STOCK3S-71026	ML00109433	I11	17513746	17513746	0.155	55.8322317	YES
138	MLS000660842	ehRZDH@NCNa`Xe`ICHhdlhdleEDdbdihdjFMCLjo`X@JjjBBIi`@H@HFh	COc1ccc(\C=N\NC(=O)c2ccncc2)cc1CN1CCN(CC1)c1ccc(F)cc1	SMR000310480	SMR000310480<NL>N'-[(1E)-(3-{[4-(4-fluorophenyl)piperazin-1-yl]methyl}-4-methoxyphenyl)methylene]isonicotinohydrazide	C25H26FN5O2	447.5046	447.5046	447.207	Chem Div	K087-0176	ML00109433	J11	24812025	24812025	0.105	80.67453649	YES
139	MLS001000525	ffcq`BHR\AAHRcdfyWYWYeYrsbuZfjjj@`X@@	Cc1ccccc1N1CCN(Cc2ccc(o2)[N+]([O-])=O)CC1	SMR000496056	SMR000496056<NL>1-(2-methylphenyl)-4-[(5-nitro-2-furyl)methyl]piperazine	C16H19N3O3	301.3404	301.3404	301.1426	ChemBridge	5268762	ML00109433	K11	47201893	47201893	0.12	69.09898576	YES
140	MLS000065063	fdeHB@BTYHD`dsJLklxYpXpDETD@P@@	CNc1nc(ncc1F)N1CCc2ccccc12	SMR000078457	"SMR000078457<NL>2-(2,3-dihydro-1H-indol-1-yl)-5-fluoro-N-methyl-4-pyrimidinamine"	C13H13FN4	244.2675	244.2675	244.1124	ChemBridge	7908023	ML00109433	L11	4263997	4263997	0.137	62.60142366	YES
141	MLS001000423	ffcqbBNFsxmPRFYkrSJ{JzroTYhtTp@UUUMSD`@@	[O-][N+](=O)c1ccc(CN2CCN(CC2)c2ccc(F)cc2)o1	SMR000496071	SMR000496071<NL>1-(4-fluorophenyl)-4-[(5-nitro-2-furyl)methyl]piperazine	C15H16FN3O3	305.3042	305.3042	305.1176	ChemBridge	5269927	ML00109433	M11	47199007	47199007	0.08	88.98001025	YES
143	MLS000764597	f`qpb@DXIip@aIgVUmUF]yjX@bh`PI@	NC(=S)N\N=C\c1ccc2OCCOc2c1	SMR000290202	SMR000290202	C10H11N3O2S	237.278	237.278	237.0572	Asinex Ltd.	BAS 00281703	ML00109433	O11	24783255	24783255	0.088	88.10714432	YES
144	MLS000067550	ek`QL@DHIECK@hd`DBHIPyInUuYV^YU]ccpH[YXyjZf`@jjjjR`HAH	[O-][N+](=O)c1ccc(\C=N\Nc2nc(nc(n2)N2CCCCC2)N2CCCCC2)o1	SMR000115815	"SMR000115815<NL>N-(4,6-Di-piperidin-1-yl-[1,3,5]triazin-2-yl)-N'-(5-nitro-furan-2-ylmethylene)-hydrazine"	C18H24N8O3	400.435	400.435	400.1971	Asinex Ltd.	BAS 00137466	ML00109433	P11	14723550	14723550	0.078	91.7928542	YES
145	MLS000729256	fdyQaAARTXHI@d`JYRkc\dsNkM{LyjtD@DQS@@@	CC(=O)c1c(C)[n+]([O-])c2cc(F)c(F)cc2[n+]1[O-]	SMR000307534	"SMR000307534<NL>1-(6,7-difluoro-3-methyl-1,4-dioxidoquinoxalin-2-yl)ethanone"	C11H8F2N2O3	254.1896	254.1896	254.0503	Chem Div	8016-6950	ML00109433	A12	24781757	24781757	0.063	99.03744996	YES
146	MLS000698898	fjmHC@AAbTDPRHrDYEEEehhhjdhsfkPPESMMLPH^`	Cc1cc(\C=N\NC(N)=S)c(C)n1-c1ccc(Cl)c(Cl)c1	SMR000226495	"SMR000226495<NL>1-(3,4-dichlorophenyl)-2,5-dimethyl-1H-pyrrole-3-carbaldehyde thiosemicarbazone"	C14H14Cl2N4S	341.259	341.259	340.0316	Specs	AH-487/40687089	ML00109433	B12	22404538	22404538	0.115	74.72050317	YES
147	MLS000624609	e`\RJHDIGJkaNigo`Hbz_nRYW[e]e][e^hXl\rJvN`@fjj@BffibD@@	[O-][N+](=O)c1ccc(o1)C(=O)Nc1ccc(cc1)N1CCN(CC1)C(=O)c1ccc(Cl)cc1	SMR000295240	SMR000295240<NL>N-{4-[4-(4-chlorobenzoyl)-1-piperazinyl]phenyl}-5-nitro-2-furamide	C22H19ClN4O5	454.863	454.863	454.1044	ChemBridge	7912523	ML00109433	C12	24793086	24793086	0.152	60.12556189	YES
148	MLS000703538	dcOHPNGTCDTHRYWUbjfiidHZ@	NC(=S)N\N=C\c1ccc(Br)o1	SMR000322893	SMR000322893	C6H6BrN3OS	248.1	248.1	246.9415	Life Chemicals	F0364-0001	ML00109433	D12	24816026	24816026	0.137	66.68374527	YES
150	MLS000766197	dg~laLJitSl@cYodign_ljUiffij@@	[O-][N+](=O)N1CCN(C1=O)c1nncs1	SMR000528658	SMR000528658	C5H5N5O3S	215.19	215.19	215.0113	NCI Chemotherapeutic Agents Repository	156616	ML00109433	F12	26666200	26666200	0.132	63.01108109	YES
151	MLS000685125	fhi`a@AHxCDmDILkvlsdixMMSTD@`@@	Clc1ccccc1CNC(=O)c1ccc(Br)o1	SMR000291896	SMR000291896<NL>5-bromo-N-(2-chlorobenzyl)-2-furamide	C12H9BrClNO2	314.562	314.562	312.9505	ChemBridge	7349287	ML00109433	G12	24792771	24792771	0.163	51.50996137	YES
152	MLS001129385	fe{pP@DDLAWfyEDhdeD\ihdldiFKUjBAbf@Bj@@@	CCCOc1ccc(cc1)C(=O)CCC(=O)NNC(=O)c1ccncc1	SMR000716307	SMR000716307	C19H21N3O4	355.3877	355.3877	355.1532	UrkORgSynthesis Ltd	PB31518079	ML00109433	H12	49827706	49827706	0.066	95.7539258	YES
153	MLS000693149	ff}Pb@DXCD@Pdrlrj~jngV|uP@@AUT@@@	CCOc1ccc(NC(=S)Nc2ccc(OCC)cc2)cc1	SMR000284778	SMR000284778	C17H20N2O2S	316.418	316.418	316.1246	Asinex Ltd.	BAS 00170437	ML00109433	I12	24808382	24808382	0.103	82.96342607	YES
154	MLS001230202	fjmq`BHBLAFhRcdfyV~vUWdleZ@Hfjjh`@@	[O-][N+](=O)c1cccc(NC(=O)NC2CCCCCCC2)c1	SMR000678115	SMR000678115	C15H21N3O3	291.3455	291.3455	291.1583	ChemT & I Ltd.	AMNCO-24816	ML00109433	J12	49825976	49825976	0.07	93.8029661	YES
155	MLS000712618	fasHb@AV}uTPQBSLoml{\jsc^pDEMMS@@@HF`	C\C(CC(=O)Nc1ccc(C)c(Cl)c1)=N/NC(=O)c1ccncc1	SMR000282385	SMR000282385	C17H17ClN4O2	344.795	344.795	344.104	Asinex Ltd.	BAS 00342114	ML00109433	K12	24802938	24802938	0.071	93.55217416	YES
156	MLS001239476	e`T\LD@BJLkIg`Hb@HpJJJZJIQJqIISSIHd\FAMKO_TpTPtAPUEUPP@@	CCN(CC)CCN(C(=O)c1ccc2OCCOc2c1)c1nc2cc(C)cc(C)c2s1.Cl	SMR000807758	SMR000807758	C24H30ClN3O3S	476.0309	439.57	439.193	Life Chemicals	F2018-5154	ML00109433	L12	51086828	51086828	0.116	71.45291018	YES
157	MLS000698649	fikqb@DX|KMPAFQQIQQKKIIJFIZmt[U@pQUSSP`@@	CCCCCC(=O)NC(=S)Nc1ccc(NC(=O)c2ccco2)cc1	SMR000226029	SMR000226029<NL>N-(4-{[(hexanoylamino)carbothioyl]amino}phenyl)-2-furamide	C18H21N3O3S	359.443	359.443	359.1304	Specs	AG-670/40727668	ML00109433	M12	22412532	22412532	0.127	69.18105625	YES
158	MLS001162548	flua`@D@mEIefUV}UNMxLVhJBhjb`@@	CC1CCC(CC1)NC(=O)c1ccc2OCOc2c1	SMR000670366	SMR000670366	C15H19NO3	261.3163	261.3163	261.1365	ChemBridge	9008514	ML00109433	N12	49724504	49724504	0.136	61.73250393	YES
159	MLS000718197	fnsp`@DTTBnQQJIQQIFKKYBTzNRmTuURBAS@@@	COc1ccc(CCNC(=O)c2c(C)nc3ccccn23)cc1	SMR000279965	SMR000279965	C18H19N3O2	309.3624	309.3624	309.1477	Asinex Ltd.	BAS 03105933	ML00109433	O12	24809697	24809697	0.106	77.88182782	YES
160	MLS000858858	foQ`B@I@BDiegeteARuZ``@Hh@@@	Cc1ccc2nc(C)c3CCSc3c2c1	SMR000458937	"SMR000458937<NL>4,8-dimethyl-2,3-dihydrothieno[3,2-c]quinoline"	C13H13NS	215.314	215.314	215.0769	Maybridge	HTS 12005	ML00109433	P12	26729612	26729612	0.143	57.66739667	YES
161	MLS000694534	dmL`PDJUBHFHRYVykiVZZeh@@	Clc1nnc2ccc(Cl)nn12	SMR000333208	"SMR000333208<NL>3,6-dichloro[1,2,4]triazolo[4,3-b]pyridazine"	C5H2Cl2N4	189.002	189.002	187.9656	Key Organics Ltd.	12D-022	ML00109433	A13	24818431	24818431	0.114	72.35509168	YES
162	MLS000093394	flu`b@CZ|@HrQQIIIRiQKEIJbffZjZjjjCj@@	O=C(NCC1CCCO1)c1csc2CCCCCc12	SMR000029012	"SMR000029012<NL>N-(tetrahydrofuran-2-ylmethyl)-5,6,7,8-tetrahydro-4H-cyclohepta[b]thiophene-3-carboxamide"	C15H21NO2S	279.398	279.398	279.1293	Chem Div	C760-0957	ML00109433	B13	4241309	4241309	0.147	57.82268903	YES
163	MLS000698179	fasiPAHR|VhDFlzDhzTv{HihheLiiThedIQZm@QDsUKTP@@	CCn1cc(CNC(=O)c2cc(c(C)c(c2)[N+]([O-])=O)[N+]([O-])=O)cn1	SMR000227960	"SMR000227960<NL>N-[(1-ethyl-1H-pyrazol-4-yl)methyl]-3,5-bisnitro-4-methylbenzamide"	C14H15N5O5	333.2994	333.2994	333.1073	Specs	AK-968/41026572	ML00109433	C13	22414679	22414679	0.065	99.0351819	YES
164	MLS000533327	fleqC@G^SHDPrHbDYEDeDXdldiSfcPAEMSSBBEh	NC(=S)N\N=C\c1ccc(o1)-c1cc(Cl)cc(Cl)c1	SMR000140765	"SMR000140765<NL>5-(3,5-dichlorophenyl)-2-furaldehyde thiosemicarbazone"	C12H9Cl2N3OS	314.19	314.19	312.9843	ChemBridge	5801902	ML00109433	D13	14739064	14739064	0.159	54.85807305	YES
165	MLS000707959	fegppBHJRAAIE[BT\dwJ}lk^wJsg`cfuMSP@UMMH`@@	Cc1cc(NC(=O)c2ccc(o2)[N+]([O-])=O)ccc1NC(=O)c1ccco1	SMR000289026	SMR000289026	C17H13N3O6	355.3016	355.3016	355.0804	Asinex Ltd.	BAS 02822324	ML00109433	E13	24818678	24818678	0.126	69.21523855	YES
166	MLS000326701	fikPP@JA@`slbbTTVRbbtLRNYqoVjViYhJ@hAAT@	CN(C)\C=C\c1oc(=O)c(NC(=O)c2ccc(C)cc2)cc1C(C)=O	SMR000179236	SMR000179236<NL>N-{5-acetyl-6-[(E)-2-(dimethylamino)ethenyl]-2-oxo-2H-pyran-3-yl}-4-methylbenzenecarboxamide	C19H20N2O4	340.3731	340.3731	340.1423	Key Organics Ltd.	10L-923	ML00109433	F13	17410502	17410502	0.162	51.62253265	YES
167	MLS001240919	eb^XBDDN@XT\PLSzHxgGlbbRrbbbbTrRRtQVAdeCE`QPwVust@DDP@@P@@Bl@@@@	Brc1ccc(cc1)-[n+]1c(cc(cc1-c1ccccc1)-c1ccccc1)-c1ccccc1.[O-]Cl(=O)(=O)=O	SMR000841262	SMR000841262	C29H21BrClNO4	562.8376	463.387	462.0852	Florida Center for Heterocyclic Compounds	7679	ML00109433	G13	51089910	51089910	0.172	52.95124518	YES
168	MLS000518278	f`q`b@AHxCDRYWmYTeG^ijZ`@P@@	Brc1ccc(o1)C(=O)NCc1ccccc1	SMR000129107	SMR000129107	C12H10BrNO2	280.117	280.117	278.9895	Paul R Hanson - Univ. of Kansas - MLI CMLD	KUC100027	ML00109433	H13	14728892	14728892	0.147	64.17537706	YES
169	MLS000719920	fdyIB@DXIhH@aIgVYU^ejwfiiBBF`DBP	CC(=O)n1cc(\C=N\NC(N)=S)c2ccccc12	SMR000304449	SMR000304449<NL>1-acetyl-1H-indole-3-carbaldehyde thiosemicarbazone	C12H12N4OS	260.315	260.315	260.0732	Chem Div	0312-0014	ML00109433	I13	24822809	24822809	0.076	91.4672521	YES
172	MLS000522720	ek`\L@@BIF`FJdfYYu_e]nUlJMKDlemfiZjj@BZjjb`fh@@	CC1CCCN(C1)C(=O)c1ccc(CNc2c(N3CCCCC3)c(=O)c2=O)cc1	SMR000127987	SMR000127987	C23H29N3O3	395.4947	395.4947	395.2209	Chem Div	C804-0689	ML00109433	L13	17401905	17401905	0.073	93.3617704	YES
173	MLS002162419	elV\FB@IDanAHlem`H``HtbI`cHhheHdXleDYdliCDefE@lna`XXHEbjijjiX@Hh@@@	Cc1ccc(cc1)S(=O)(=O)N1CCN(CC1)C(=O)c1cc(c(Cl)cc1Cl)S(=O)(=O)N1CCOCC1	SMR001244822	SMR001244822	C22H25Cl2N3O6S2	562.486	562.486	561.0562	Enamine	T5378050	ML00109433	M13	57268472	57268472	0.142	60.23686618	YES
174	MLS000545063	fasqb@DXIipPABSNlk[mrnhuVmS@DUL@D@HD`	COc1cc(\C=N\NC(N)=S)ccc1OC(=O)c1ccc(C)cc1	SMR000163794	SMR000163794<NL>4-[2-(aminocarbothioyl)carbohydrazonoyl]-2-methoxyphenyl 4-methylbenzoate	C17H17N3O3S	343.4	343.4	343.0991	Specs	AH-487/40686663	ML00109433	N13	17387399	17387399	0.093	86.16241749	YES
175	MLS002165241	eh\RFH@LMDaeCGONi`@cIEEDdhhhYlXeECidbJAeo`ZejfYjjifjjj@@@	CCOC(=O)c1c(C)c(sc1NC(=O)CN1C(=O)N(C)C2(CCCCC2)C1=O)C(=O)N(C)C	SMR001247608	SMR001247608	C22H30N4O6S	478.562	478.562	478.1886	Enamine	T5377776	ML00109433	O13	57265582	57265582	0.143	59.76727725	YES
176	MLS000545601	fasHR@LDdhT\u@DYHhhUBdhdhdelTBffZZX@bjhAAR@	COc1cc(\C=N/NC(=O)c2sc(N)nc2C)cc(OC)c1OC	SMR000162971	"SMR000162971<NL>2-amino-4-methyl-N'-(3,4,5-trimethoxybenzylidene)-1,3-thiazole-5-carbohydrazide"	C15H18N4O4S	350.393	350.393	350.1049	Specs	AF-399/15030245	ML00109433	P13	17387598	17387598	0.044	106.8521096	YES
177	MLS000699182	f`ap@`DXH@HmHNdORBSNlkmJtuL@ET@`R@	NC(=S)N\N=C\c1ccc(cc1)C(F)(F)F	SMR000225254	SMR000225254<NL>4-(trifluoromethyl)benzaldehyde thiosemicarbazone	C9H8F3N3S	247.24	247.24	247.0391	Specs	AF-399/15392202	ML00109433	A14	22413294	22413294	0.13	70.51837742	YES
180	MLS001028604	elVRBD@LECNmHf`P@a@HrJIQJIQQEIJFUIQIYHaaRsqI{yjjBZBRij`@jX@@@	CCOc1ccc(CCNC(=O)c2ccc3c(c2)n2c([nH]c3=O)c(sc2=S)C(=O)NC(C)C)cc1	SMR000634164	SMR000634164	C25H26N4O4S2	510.628	510.628	510.1396	Chem Div	K233-0928	ML00109433	D14	49716683	49716683	0.098	79.89297195	YES
181	MLS000762779	fj}i@@DDtyHDfVUWnUnV`yRUjAB@@@@@PY@	O=C(N\N=C\c1cccc2nccnc12)c1ccncc1	SMR000439757	SMR000439757<NL>Isonicotinic acid [1-quinoxalin-5-yl-meth-(E)-ylidene]-hydrazide	C15H11N5O	277.2807	277.2807	277.0964	InterBioScreen	STOCK5S-25147	ML00109433	E14	26665727	26665727	0.072	93.32455252	YES
182	MLS001126450	ekhVH@@DK@ljn`DfYeU}yYWUYCMKBjfnmcfjjjj`HFjjb`@@	CC1CCN(CC1)C(=O)C1CCN(CC1)c1ncnc2n3CCCCCc3nc12	SMR000629219	SMR000629219	C22H32N6O	396.5291	396.5291	396.2638	Chem Div	E715-0591	ML00109433	F14	49724113	49724113	0.158	50.08584161	YES
183	MLS000737371	dcNH@DCHhhddUpmUUU@@	CCCCCC(=O)N1CCCC1	SMR000528284	SMR000528284	C10H19NO	169.264	169.264	169.1467	NCI Chemotherapeutic Agents Repository	60377	ML00109433	G14	26665209	26665209	0.154	52.03552983	YES
184	MLS001207416	fdyq@@DDLCHheDdhmBeHpXmPHT@@@HLP	C\C(=N\NC(=O)c1ccncc1)c1ccccc1	SMR000513380	SMR000513380<NL>Isonicotinic acid (1-phenyl-ethylidene)-hydrazide	C14H13N3O	239.2725	239.2725	239.1059	Asinex Ltd.	BAS 00314830	ML00109433	H14	49642186	49642186	0.079	89.66651991	YES
185	MLS000764007	dg|``DsS@HRYyVuF]Mj@BfH@@	Cn1ncc2cc(NC(N)=S)ccc12	SMR000336156	SMR000336156<NL>N-(1-methyl-1H-indazol-5-yl)thiourea	C9H10N4S	206.268	206.268	206.0626	Key Organics Ltd.	11P-703	ML00109433	I14	24824416	24824416	0.139	65.80932082	YES
187	MLS001010860	fi{PpBHE@`deNaJNrJZIKSJJFJJIEgDezMjZfjZPhAbFj@@	CC(OC(=O)c1ccc(o1)[N+]([O-])=O)C(=O)c1c(C)[nH]c2ccccc12	SMR000352891	SMR000352891	C17H14N2O6	342.3029	342.3029	342.0852	Enamine	T5258420	ML00109433	K14	24829267	24829267	0.101	80.19514944	YES
188	MLS000768899	fcoiB@LDir^`AFRJJYIJJHiQYIESCHeZNffiXH@@bj@DIP	CN(C)c1ccc(\C=N\Nc2nc(c(NC(C)=O)s2)-c2ccc(C)cc2)cc1	SMR000433613	SMR000433613<NL>N-(2-{N'-[1-(4-Dimethylamino-phenyl)-meth-(Z)-ylidene]-hydrazino}-4-p-tolyl-thiazol-5-yl)-acetamide	C21H23N5OS	393.505	393.505	393.1623	InterBioScreen	STOCK3S-36480	ML00109433	L14	26661559	26661559	0.107	76.69684119	YES
190	MLS002158962	efY\FH@LKGHDCJfo`@cIIBhhdhhhUeEJdhmKDehEXyl|SRmPRCTUSAAPp@DDDu@@	CC(OC(=O)c1cc(ccc1C)S(=O)(=O)Nc1c(C)n(C)n(-c2ccccc2)c1=O)C(=O)c1ccccc1	SMR001241425	SMR001241425	C28H27N3O6S	533.595	533.595	533.1621	Enamine	T0519-1187	ML00109433	N14	57266914	57266914	0.153	55.07138788	YES
191	MLS000712022	ff}H`@DDLdA\bbTRRbtJVRdcAbu@aP@EL@HL`	CC(=O)Nc1ccc(cc1)C(\C)=N\NC(=O)c1ccncc1	SMR000281789	SMR000281789	C16H16N4O2	296.3238	296.3238	296.1273	Asinex Ltd.	BAS 02809209	ML00109433	O14	24812829	24812829	0.071	93.55217416	YES
192	MLS002181668	fcwpP@DDLAWfyEDhdeD\ihdlddiFKUjBAbf@Bjh@@@	CCCCCOc1ccc(cc1)C(=O)CCC(=O)NNC(=O)c1ccncc1	SMR001270698	SMR001270698	C21H25N3O4	383.4409	383.4409	383.1845	UrkORgSynthesis Ltd	PB31517795	ML00109433	P14	57258152	57258152	0.062	97.28609183	YES
193	MLS001000601	fgIHAHR]TBHmzMY{peGUgoYEMDeeDedhdm@UMNBl{IV`@jjjZfZXd@@	[O-][N+](=O)c1ccc(CN2CCN(CC2)c2ccc(cc2)[N+]([O-])=O)o1.OC(=O)C(=O)O	SMR000496031	SMR000496031<NL>1-[(5-nitro-2-furyl)methyl]-4-(4-nitrophenyl)piperazine oxalate	C17H18N4O9	422.3462	332.3113	332.1121	ChemBridge	5267040	ML00109433	A15	47198350	47198350	0.077	90.47108709	YES
196	MLS001195001	fjmq`@DDtAv\bbTRRVfbRJehJVhDHBBJ@DFP	COc1ccc(\C=N\NC(=O)c2ccncc2)c(OC)c1	SMR000554546	"SMR000554546<NL>N'-[(1E)-(2,4-dimethoxyphenyl)methylene]isonicotinohydrazide"	C15H15N3O3	285.2979	285.2979	285.1113	Chem Div	0800-0098	ML00109433	D15	49667386	49667386	0.072	92.94440269	YES
197	MLS001203424	fj}HB@ARTdFIdTRTtRQbRreNJtFL@@PP@U@@@@	CN(C)c1ccc(Nc2ncnc3ccc(Br)cc23)cc1	SMR000518847	"SMR000518847<NL>N-(6-Bromo-quinazolin-4-yl)-N',N'-dimethyl-benzene-1,4-diamine"	C16H15BrN4	343.221	343.221	342.048	Asinex Ltd.	BAS 03754871	ML00109433	E15	47203658	47203658	0.132	63.13467841	YES
200	MLS001047353	fcoI`@DVJLFcYEEEEDeDdUeLdefB|dZvjXJXJHHHh@@@	CCCCCCCn1c2ccccc2c(O)c(C(=O)Nc2cnccn2)c1=O	SMR000427414	"SMR000427414<NL>1-Heptyl-4-hydroxy-2-oxo-1,2-dihydro-quinoline-3-carboxylic acid pyrazin-2-ylamide"	C21H24N4O3	380.4403	380.4403	380.1848	InterBioScreen	STOCK2S-81831	ML00109433	H15	26660376	26660376	0.066	95.93836882	YES
201	MLS000728126	fjmE`BHDhsbcE@atIQrS\nl{\jsfRmRuMS@A@HR`	C\C(Cn1nnc(n1)[N+]([O-])=O)=N/NC(=O)c1ccncc1	SMR000306819	SMR000306819<NL>N'-[(1E)-1-methyl-2-(5-nitro-2H-tetrazol-2-yl)ethylidene]isonicotinohydrazide	C10H10N8O3	290.2382	290.2382	290.0876	Chem Div	8007-8943	ML00109433	I15	24811350	24811350	0.062	99.47466219	YES
202	MLS001224843	fhiq@@DDLAIeeV]vQoAZ`Phjb@@	O=C(NN=C1CCCCCC1)c1ccncc1	SMR000679020	SMR000679020	C13H17N3O	231.2936	231.2936	231.1372	ChemT & I Ltd.	DBZK-032609	ML00109433	J15	49823499	49823499	0.068	94.33780802	YES
204	MLS000778653	eb^RFD@DLCAkGL`T\P@bjPrJJIQJHsYSQQJVIJIVRFMSGWO_MUUUMPQEESSME@@@	COC(=O)C(C)NC(=S)N1CCN(CC1C)c1c(F)cc2c(c1OC)n(cc(C(O)=O)c2=O)C1CC1	SMR000415447	"SMR000415447<NL>1-Cyclopropyl-6-fluoro-8-methoxy-7-[4-(1-methoxycarbonyl-ethylthiocarbamoyl)-3-methyl-piperazin-1-yl]-4-oxo-1,4-dihydro-quinoline-3-carboxylic acid"	C24H29FN4O6S	520.574	520.574	520.1792	InterBioScreen	STOCK4S-90588	ML00109433	L15	26663492	26663492	0.072	93.32455252	YES
205	MLS000728543	ffcAP@@HTdjSKNlrssDYhtZmSUUUTsTlIFHRdmPt@@	C[C@@H]1C[C@H]2OC(=O)C(=C)[C@H]2[C@H](OC(C)=O)[C@@]2(C)[C@H]1C=CC2=O	SMR000445656	SMR000445656<NL>Helenalin acetate	C17H20O5	304.3377	304.3377	304.1311	K H Lee - Univ. of North Carolina - MLI PSL	LL-105	ML00109433	M15	26725215	26725215	0.139	65.49396282	YES
207	MLS000730640	fakYbANBeYwUAbBHEJn]L^rJIKJJKIJHqITYhs^p@URuM@@P@@	[O-][N+](=O)c1nn(-c2ccc(Cl)cc2)[n+]([O-])c1NCc1ccncc1	SMR000308916	"SMR000308916<NL>2-(4-chlorophenyl)-5-nitro-N-(pyridin-4-ylmethyl)-2H-1,2,3-triazol-4-amine 3-oxide"	C14H11ClN6O3	346.729	346.729	346.0581	Chem Div	C301-0770	ML00109433	O15	24810304	24810304	0.118	71.47098906	YES
208	MLS001181218	fjmQA@AZ\BHTDILk^vmrmFYK@ATuT@@PmP@	Cc1cc(Cl)ccc1NC(=S)NCC(O)c1ccccc1	SMR000502370	SMR000502370	C16H17ClN2OS	320.837	320.837	320.075	Vitas-M Laboratory	STK143321	ML00109433	P15	47200606	47200606	0.062	97.78525643	YES
209	MLS001005112	e`TT@BDEG@HbBPpdBI@CeIpIRFIJZIIIQIQPuRRZFNUMS[UPACUTEDQUE@@@	Cc1cc(cc(C)c1C[n+]1c2CCCCCn2c2ccc(cc12)C(F)(F)F)C(C)(C)C.[Cl-]	SMR000377908	SMR000377908	C26H32ClF3N2	464.9933	429.5403	429.2512	Enamine	T0510-7946	ML00109433	A16	24837680	24837680	0.153	59.68834966	YES
211	MLS001006156	fe{pa@LDcVXHb@Q`RbRbbRRvRbbQMypQsZh@@@jfjB@@	CC(=O)c1ccc(NC(=S)Nc2ccc(cc2)N2CCOCC2)cc1.Cl	SMR000349247	SMR000349247	C19H22ClN3O2S	391.9149	355.454	355.1354	Enamine	T0512-9077	ML00109433	C16	24826009	24826009	0.096	82.50847106	YES
212	MLS002162860	figqc@NNsAB`AA``hQddaRtTJTRbRaUFQrVoQkUUMPADuQTJT@@	CN(C1CCS(=O)(=O)C1)C(=O)CSc1ncnc2sc3CCCc3c12	SMR001245256	SMR001245256	C16H19N3O3S3	397.535	397.535	397.0588	Enamine	T5281487	ML00109433	D16	57265214	57265214	0.117	71.97658961	YES
213	MLS001129120	fikq`@DDLAWlbbTRRbNTtRVRdXmVhHFJX@J`@@	CCCc1ccc(cc1)C(=O)CCC(=O)NNC(=O)c1ccncc1	SMR000716308	SMR000716308	C19H21N3O3	339.3883	339.3883	339.1583	UrkORgSynthesis Ltd	PB31517804	ML00109433	E16	49819650	49819650	0.072	92.83780393	YES
214	MLS002159445	fbua`@D@iGHhdhdeDdcMYpTmUUPTDT@@@	COc1cccc(OCC(=O)NC2CCCCCC2)c1	SMR001241902	SMR001241902	C16H23NO3	277.3587	277.3587	277.1678	Enamine	T5584378	ML00109433	F16	57260327	57260327	0.16	53.6220877	YES
215	MLS002454402	dmu@`DD@cHihdh^Eh@J@@	CCc1cc(ccn1)C(N)=S	SMR001370750	SMR001370750<NL>Ethionamide<NL>536-33-4	C8H10N2S	166.243	166.243	166.0565	Midwest Research Institute for NIEHS National Toxicology Program	780	ML00109433	G16	85148756	85148756	0.091	87.68485846	YES
216	MLS002163070	eh\RBD@AGDmnKIe`H`XHrJJIQGISJJIQJrFIIbPkkxFBAbihHJIZj``@@	CN(C)c1ccc(cc1NC(=O)CCNC(=O)c1ccccc1Cl)S(=O)(=O)N1CCCCC1	SMR001245463	SMR001245463	C23H29ClN4O4S	493.019	493.019	492.1598	Enamine	T5526358	ML00109433	H16	57256148	57256148	0.146	58.35851044	YES
217	MLS002222335	eh\TAH@MghIKDjfck`Hc@eEEEEEEdYEXcDeEAMC@oBaif`jHZFjZjVjJhDcb|aTF`@	CN(C)[C@H]1[C@@H]2[C@@H](O)[C@H]3C(C(=O)c4c(O)cccc4C3=C)C(=O)[C@]2(O)C(=O)C(C(N)=O)C1=O.Cl	SMR001307274	SMR001307274<NL>3963-95-9	C22H23ClN2O8	478.8796	442.4187	442.1376	"Prestwick Chemical, Inc."	Prestw-964	ML00109433	I16	85273725	85273725	0.067	98.78030628	YES
218	MLS002246221	fakq`@JRtABlbbTRRbJTtRbLcYJwkTDCE@@@@@@@	Cc1cnc(cn1)C(=O)OCC(=O)Nc1cccc2ccccc12	SMR001309840	SMR001309840	C18H15N3O3	321.33	321.33	321.1113	Enamine	T0512-0312	ML00109433	J16	85199094	85199094	0.149	56.94974363	YES
219	MLS000038174	fhiQ`ABB@pqIYpiMrSMs\{xeN|tDDDA@@@	CC(=O)c1c(C)[n+]([O-])c2cc(C)ccc2[n+]1[O-]	SMR000037747	SMR000037747	C12H12N2O3	232.2353	232.2353	232.0848	InterBioScreen	STOCK2S-45641	ML00109433	K16	858439	858439	0.164	50.68457225	YES
220	MLS002170791	fi{Y@@DD|fkPYEDhdeEideEdcHtRuZu@aPDEBtDBCH	CCc1ccc(cc1)C(\C)=N\NC(=O)c1ccc(cc1)-n1cnnn1	SMR001251101	SMR001251101	C18H18N6O	334.3751	334.3751	334.1542	Enamine	T5375821	ML00109433	L16	57261791	57261791	0.163	50.37549851	YES
223	MLS000583676	fig`P@F@\VnQQQQQJIKIGPj\DkvkQrtDpUILmUC@@@	CC(C)OC(=O)c1c2c(C(=O)c3ccccc3C2=O)n2ccccc12	SMR000198983	"SMR000198983<NL>isopropyl 6,11-dioxo-6,11-dihydrobenzo[f]pyrido[1,2-a]indole-12-carboxylate"	C20H15NO4	333.3374	333.3374	333.1001	ChemBridge	7649423	ML00109433	O16	17433320	17433320	0.111	76.56698547	YES
224	MLS001163710	fleQ`BHZ@aTIQrS\kmkJ|EEKP@SUUQ@@@	[O-][N+](=O)c1ccc(cc1)C(=O)NCC1CCCCC1	SMR000498706	SMR000498706<NL>N-(cyclohexylmethyl)-4-nitrobenzamide	C14H18N2O3	262.3043	262.3043	262.1317	ChemBridge	9008454	ML00109433	P16	47199563	47199563	0.155	51.70308932	YES
225	MLS000737834	dg^D@JATf^^YsmijB@@cH	CC(=O)\C=C(/C)Nc1ccccc1O	SMR000528181	SMR000528181	C11H13NO2	191.2264	191.2264	191.0946	NCI Chemotherapeutic Agents Repository	18415	ML00109433	A17	26664361	26664361	0.133	62.51219239	YES
226	MLS001008491	fhi`b@AHxCDRYWmeUISpZZfjji`@@	Brc1ccc(o1)C(=O)NC1CCCCCCC1	SMR000495908	SMR000495908<NL>5-bromo-N-cyclooctyl-2-furamide	C13H18BrNO2	300.192	300.192	299.0521	ChemBridge	5246878	ML00109433	B17	47198191	47198191	0.14	59.15847351	YES
227	MLS000756562	fbmHRALJ}Gcdy@DXggQgOYHhhheElhuIVLEwjBXFbZXX@@	[O-][N+](=O)c1[c][c]c(Sc2[c][c][c][c][n+]2[O-])c3nonc13	SMR000448993	SMR000448993	C11H6N4O4S	290.2534	290.255	290.0109	NCI Chemotherapeutic Agents Repository	228155	ML00109433	C17	26666864	26666864	0.052	102.8261019	YES
229	MLS001006036	fi{QbBLJYKp@cDl{IEDheL]EDeidaZcghzB`X```@@@@@	[O-][n+]1ccccc1SCC(=O)Nc1ccccc1Oc1ccccc1	SMR000349145	SMR000349145	C19H16N2O3S	352.407	352.407	352.0882	Enamine	T0511-3655	ML00109433	E17	24841331	24841331	0.063	97.77639374	YES
230	MLS002180275	eohRJH@KLbfaCJnm`LSHhdieMihheEDiTbjFAIFah@JZZfjZjZb`@@	CCCCn1c(N)c(N(CCOC)C(=O)c2oc3ccc(Br)cc3c2C)c(=O)[nH]c1=O	SMR001269305	SMR001269305	C21H25BrN4O5	493.351	493.351	492.1008	UrkORgSynthesis Ltd	PB-14390269	ML00109433	F17	57257416	57257416	0.156	51.09631222	YES
231	MLS001002334	fmopR@BVB{hy`dDfYYUV^wfYdcA}FkXHJJijjifI`@@	CC(=O)N1CCN(CC1)c1cc2n(cc(C(O)=O)c(=O)c2cc1F)C1CC1	SMR000368861	SMR000368861	C19H20FN3O4	373.3782	373.3782	373.1438	Enamine	T0520-5064	ML00109433	G17	24837296	24837296	0.076	93.35369103	YES
232	MLS001081072	fikpP@DDLAWfyEDhdeD\dhdleHqZmPPLUP@U@@@	CCOc1ccc(OCCCC(=O)NNC(=O)c2ccncc2)cc1	SMR000710930	SMR000710930	C18H21N3O4	343.377	343.377	343.1532	UrkORgSynthesis Ltd	PB71436946	ML00109433	H17	56315703	56315703	0.075	90.89814358	YES
234	MLS001081111	faspP@DDLAWfyEDhdeD\dhdliFKUjBAbj@B`@@	COc1ccc(OCCCC(=O)NNC(=O)c2ccncc2)cc1	SMR000714994	SMR000714994	C17H19N3O4	329.3505	329.3505	329.1376	UrkORgSynthesis Ltd	PB31517658	ML00109433	J17	56321815	56321815	0.071	92.86366612	YES
235	MLS001215719	fmwIRBBJ\OrRsVBHGJ~rJJIQIKKQZJIGQdcN[vBBbjfiZibP@@	CC(=O)N1CCN(CC1)c1ccc(NC(=O)c2ccc(o2)[N+]([O-])=O)cc1Cl	SMR000613157	SMR000613157<NL>5-Nitro-furan-2-carboxylic acid [4-(4-acetyl-piperazin-1-yl)-3-chloro-phenyl]-amide	C17H17ClN4O5	392.794	392.794	392.0888	Asinex Ltd.	BAS 11781090	ML00109433	K17	49726249	49726249	0.058	99.9288444	YES
236	MLS001081102	fncq`@DDLAWlbbTRRbNRTRVdXmVhHFJh@H@@@	Cc1ccc(OCCCC(=O)NNC(=O)c2ccncc2)cc1	SMR000715124	SMR000715124	C17H19N3O3	313.3511	313.3511	313.1426	UrkORgSynthesis Ltd	PB31517661	ML00109433	L17	56315714	56315714	0.068	94.33780802	YES
238	MLS002246218	fjmQb@DVEHpHcHheDiTihhhf\RV@`Zfjjb@@	CC1CCCC(C)N1C(=O)COC(=O)c1cccnc1Cl	SMR001309837	SMR001309837	C15H19ClN2O3	310.776	310.776	310.1084	Enamine	T0512-2500	ML00109433	N17	85199091	85199091	0.107	76.67247898	YES
239	MLS000855910	fnspb@BBTFhHcHhdihdlhddbj\diIYijVhHHj`@@	COCCNc1c(nc2ccc(Cl)cn12)-c1ccc(OC)cc1	SMR000286355	SMR000286355	C17H18ClN3O2	331.797	331.797	331.1088	Asinex Ltd.	ASN 05338762	ML00109433	O17	24797072	24797072	0.124	67.45540548	YES
240	MLS002163867	eoh\BL@MOIbKDc`IABPpdLbdJbRrTrbabRrbbdTzFn^jh@JZi`@jZB@@@	CN(CC(=O)Nc1ccc(OC(F)(F)F)cc1)C(=O)c1ccc(cc1)N1CCCC1=O	SMR001246249	SMR001246249	C21H20F3N3O4	435.3964	435.3964	435.1406	Enamine	T5496669	ML00109433	P17	57262418	57262418	0.156	53.66262107	YES
241	MLS002471763	emP~@@@@LBEJiedieuYfUnyuUeV]ph\BRJVviEeUZjjhJ`bjZjhHJJhbHh`drfr@@	C[C@@H](CN1CCC[C@H]1CN1[C@@H](Cc2ccccc2)CN=C1N)N1C[C@@H](Cc2ccccc2)N(CCCC2CCCC2)C1=N	SMR001395178	SMR001395178	C36H53N7	583.8529	583.8529	583.4362	Richard A Houghten - Torrey Pines Institute for Molecular Studies - MLI PSL	1782-3	ML00109433	A18	85147351	85147351	0.076	96.05191161	YES
242	MLS001185501	foAaB@ERAbILkk\mFV]@ASUQ@@@	Brc1ccc(CC(=O)N2CCCC2)cc1	SMR000503147	SMR000503147	C12H14BrNO	268.15	268.15	267.0259	Vitas-M Laboratory	STK082376	ML00109433	B18	47201809	47201809	0.143	59.10186477	YES
243	MLS000041075	eohTJ@@DJ`FGDelbbbbVTRbRtVRNRRHxbjFfZjZ`fB@`Jj``HH@@	CCCCOc1ccc(cc1)C(=O)C1=C(O)C(=O)N(CCCOC)C1c1ccncc1	SMR000045916	SMR000045916	C24H28N2O5	424.4895	424.4895	424.1998	InterBioScreen	STOCK4S-82523	ML00109433	C18	863681	863681	0.149	58.59121721	YES
244	MLS002693959	elRXJL@JmMkhTPIABPpdLbdLRVTfbRRvbRATrTDdRJfVj`@j``bjiifB`TH`nP	OC(CCCN1CCCCC1)(c1ccccc1)c1ccc(cc1)C(F)(F)F.OC(=O)/C=C\C(=O)O	SMR001559896	SMR001559896<NL>2417-27-8	C26H30F3NO5	493.5151	377.4431	377.1966	NCI Chemotherapeutic Agents Repository	75743	ML00109433	D18	89856159	89856159	0.074	92.85757193	YES
246	MLS000661962	e`\RDD@DLHfaA`@`pHrJIJJIZKIFIKJZIKZN^AUMWOMTCAIUUTp@Pp@@@	Cc1ccc(cc1)C(=O)N1CCN(CC1)c1ccc(NC(=S)NC(=O)c2cccs2)cc1	SMR000293239	SMR000293239<NL>N-[({4-[4-(4-methylbenzoyl)-1-piperazinyl]phenyl}amino)carbonothioyl]-2-thiophenecarboxamide	C24H24N4O2S2	464.603	464.603	464.1341	ChemBridge	7677850	ML00109433	F18	24798210	24798210	0.128	65.48583803	YES
248	MLS000325279	eh\RF@DHMO@`DEGAehIPyInUvumVUunUxDZz~AZ@BZff@Bf@@@B@I@	[O-][N+](=O)c1ccc(cc1)C(=O)NCC(=O)N\N=C/c1ccc(OC(=O)c2ccccc2)cc1	SMR000162997	SMR000162997<NL>4-{2-[({4-nitrobenzoyl}amino)acetyl]carbohydrazonoyl}phenyl benzoate	C23H18N4O6	446.4122	446.4122	446.1226	Specs	AF-399/40769072	ML00109433	H18	17386285	17386285	0.046	106.0072961	YES
249	MLS000058861	fakaP@@`QIITfVYe_}nWSk^[uj@H@Bff`P@@	Oc1cc(NC(=O)c2ccco2)ccc1C(=O)Oc1ccccc1	SMR000069430	SMR000069430<NL>phenyl 4-(2-furoylamino)-2-hydroxybenzoate	C18H13NO5	323.2995	323.2995	323.0794	ChemBridge	5324543	ML00109433	I18	4264158	4264158	0.085	89.39108911	YES
250	MLS000120955	fjmH`@DTXHBlbbTRRJbRrdEKpVijZ@Bj`@@	CC(C)(C)c1ccc(OCCNC(=O)c2nc[nH]n2)cc1	SMR000118359	"SMR000118359<NL>1H-[1,2,4]Triazole-3-carboxylic acid [2-(4-tert-butyl-phenoxy)-ethyl]-amide"	C15H20N4O2	288.3449	288.3449	288.1586	Asinex Ltd.	BAS 03592757	ML00109433	J18	17388271	17388271	0.044	106.8521096	YES
251	MLS000712244	f`qHB@JB]xFHdrljsjkN}MHPTJPDPRP	Br\C(\C=N\n1cnnc1)=C/c1ccccc1	SMR000282011	SMR000282011	C11H9BrN4	277.12	277.12	276.0011	Asinex Ltd.	BAS 01247633	ML00109433	K18	24812872	24812872	0.083	90.29320545	YES
252	MLS000766719	elZTBHDF@hLIhPH`C`ipIQIQQQJJJIIILzIKJpipKi[xEjjjhFj`h`@j`@@@	COc1ccc(OCc2n(CC(=O)OC3CC(C)CCC3C(C)C)c3ccccc3[n+]2C)cc1.[Cl-]	SMR000339615	"SMR000339615<NL>1-{2-[(2-isopropyl-5-methylcyclohexyl)oxy]-2-oxoethyl}-2-[(4-methoxyphenoxy)methyl]-3-methyl-1H-3,1-benzimidazol-3-ium"	C28H37ClN2O4	501.0568	465.6038	465.2748	Chem Div	1499-0691	ML00109433	L18	24818007	24818007	0.127	68.16587702	YES
253	MLS001234278	ek`RJDDLBHei@bmc`@ahHVd{ldTTtTRRRUVfbRtpXt|lbFfi`jBhjffihd@@	COc1ccc(OC)c2sc(nc12)N1CCN(CC1)C(=O)c1ccc(s1)[N+]([O-])=O	SMR000811660	SMR000811660	C18H18N4O5S2	434.489	434.489	434.0719	Life Chemicals	F2609-2678	ML00109433	M18	51089504	51089504	0.106	75.66534393	YES
254	MLS000123632	fbupb@LDdIP@aJYUf_{WfdyhHFbjjb@@	Cc1nc(SCC(=O)NC2CCCCC2)nc(O)c1C	SMR000124232	"SMR000124232<NL>N-Cyclohexyl-2-(5,6-dimethyl-4-oxo-1,4-dihydro-pyrimidin-2-ylsulfanyl)-acetamide"	C14H21N3O2S	295.4	295.4	295.1354	Asinex Ltd.	BAS 05307907	ML00109433	N18	24779081	24779081	0.128	66.72021439	YES
255	MLS000702323	fdyqA@ARch@Q`HrQQIEISQIDhFMRttp@PBGH	CSc1sccc1\C=N\NC(=O)c1ccncc1	SMR000226365	SMR000226365<NL>N'-{[2-(methylsulfanyl)-3-thienyl]methylene}isonicotinohydrazide	C12H11N3OS2	277.365	277.365	277.0344	Specs	AG-690/40722148	ML00109433	O18	22402652	22402652	0.096	83.0597284	YES
256	MLS000762951	fakPpBHJ@`dbuaJNR[e^yVuUV\]yNVijZj@BjX@@	COc1cc2CCN(Cc2cc1OC)C(=O)c1ccc(o1)[N+]([O-])=O	SMR000439609	"SMR000439609<NL>(6,7-Dimethoxy-3,4-dihydro-1H-isoquinolin-2-yl)-(5-nitro-furan-2-yl)-methanone"	C16H16N2O6	332.308	332.308	332.1008	InterBioScreen	STOCK5S-38406	ML00109433	P18	26663192	26663192	0.114	72.08113943	YES
257	MLS001006418	fhiaB@IB@DISOmkJxixMLlu@A@HT`	O=C(NCc1ccccc1)\C=C\c1cccs1	SMR000349373	SMR000349373	C14H13NOS	243.324	243.324	243.0718	Enamine	T0510-8616	ML00109433	A19	24825644	24825644	0.157	57.93950076	YES
258	MLS002249168	fe{`r@A\t[vQ`BLdTTTZTrTtTRQQJU{TluMSAAEP@@	COc1ccc(C(=O)COC(=O)CNC(=O)c2ccc(C)s2)c(OC)c1	SMR001316616	SMR001316616	C18H19NO6S	377.412	377.412	377.0933	Enamine	T5273973	ML00109433	B19	85200043	85200043	0.113	73.85494536	YES
259	MLS001007882	fnspb@DDtkHHcHhhidhhTdmLbLBfkZZjfBBIiD@@	Cc1nn(Cc2ccccc2)c(Cl)c1C(=O)NCc1ccco1	SMR000352703	SMR000352703	C17H16ClN3O2	329.781	329.781	329.0931	Enamine	T5302229	ML00109433	C19	24827947	24827947	0.164	54.87901518	YES
260	MLS002161822	eg`TFH@LFhDKHdj`@cIICEDdehUBeLhhdiXXx]\mTEAEMSPDD@@@	Cc1ccccc1NC(=O)COC(=O)c1cc(ccc1C)S(=O)(=O)N1CCOCC1	SMR001244240	SMR001244240	C21H24N2O6S	432.49	432.49	432.1355	Enamine	T5404247	ML00109433	D19	57255814	57255814	0.12	70.5678228	YES
262	MLS002251621	fbuaa@O\uXDPjHrJJIQKESQILdgLDCES@@@@@	Clc1ccc(C(=O)COC(=O)c2ccccn2)c(Cl)c1	SMR001314010	SMR001314010	C14H9Cl2NO3	310.132	310.132	308.996	Enamine	T0508-6239	ML00109433	F19	85199380	85199380	0.136	63.05439981	YES
263	MLS001126651	f`q`b@AHxCDRYWmYTeG^ijZjjX@@	Brc1ccc(o1)C(=O)NCC1CCCCC1	SMR000669770	SMR000669770	C12H16BrNO2	286.165	286.165	285.0364	ChemBridge	7995025	ML00109433	G19	49819472	49819472	0.139	60.27444299	YES
264	MLS002246151	ff}PrBNYejwbuAHYfoILkkZwJ}QdTp@TuMMSB@@	[O-][N+](=O)c1ccc(o1)C(=O)OCC(=O)Nc1ccc(F)cc1	SMR001309773	SMR001309773	C13H9FN2O6	308.2188	308.2188	308.0445	Enamine	T0512-0326	ML00109433	H19	85198968	85198968	0.138	62.11522193	YES
265	MLS001125559	fegi`@DDtxHLcrJIQIIZZKSQIERtxM^mPHPuHPQQ@HL`	COc1ccc(-c2[nH]ncc2\C=N\NC(=O)c2ccncc2)c(OC)c1	SMR000658914	SMR000658914	C18H17N5O3	351.3593	351.3593	351.1331	ChemBridge	5528281	ML00109433	I19	49827239	49827239	0.072	92.83780393	YES
266	MLS002251928	ff}q`@DDLAWlbbTRRbNRTRTcEjuA@qU@@@@@	O=C(CCCOc1ccccc1)NNC(=O)c1ccncc1	SMR001314290	SMR001314290	C16H17N3O3	299.3245	299.3245	299.127	Enamine	T5343435	ML00109433	J19	85270141	85270141	0.072	93.78026071	YES
267	MLS001291207	fikpRBDZSCEE@bDScdEnU{YWYWxHLV}Zfih@JjiH@@	CC1CCN(CC1)c1ccc(NC(=O)c2ccc(o2)[N+]([O-])=O)cc1.Cl	SMR000612542	SMR000612542<NL>5-Nitro-furan-2-carboxylic acid [4-(4-methyl-piperidin-1-yl)-phenyl]-amide	C17H20ClN3O4	365.8114	329.3505	329.1376	Asinex Ltd.	BAS 07127988	ML00109433	K19	56320389	56320389	0.064	97.20399017	YES
268	MLS002162971	fkHq@LBBnBOCgl@PtHrRPjIIKSPjIJZQVcEFkuZP`bf`BEj`aj`@	COc1ccc(NC(=O)C(C)NC2=NS(=O)(=O)c3ccccc23)cc1S(N)(=O)=O	SMR001245365	SMR001245365	C17H18N4O6S2	438.478	438.478	438.0668	Enamine	T5581866	ML00109433	L19	57255924	57255924	0.127	67.28070024	YES
269	MLS002161060	ehRRBH@LKDahDHl`@cIICEDdeieMLXheEeeKCOEko`Uj`hJIf``hj``@@	CC(=O)N1CCN(CC1)S(=O)(=O)c1cccc(c1)C(=O)Nc1ccccc1N1CCCCC1	SMR001243487	SMR001243487	C24H30N4O4S	470.584	470.584	470.1988	Enamine	T5378350	ML00109433	M19	57264549	57264549	0.148	55.02735729	YES
270	MLS002166455	eghVLD@LKDlbjhD@`@bzPrRPqQIHsZYQKJIKRJFNUM[GKUAPQMTl@ED@@@	Fc1ccc(cc1)-c1nnn(CC(=O)Nc2cccc(c2)S(=O)(=O)N2CCCC2)n1	SMR001248803	SMR001248803	C19H19FN6O3S	430.456	430.456	430.1223	Enamine	T5512190	ML00109433	N19	57263678	57263678	0.104	78.08124579	YES
272	MLS001181299	ebV\F@@@bj`DBJFAlbf`LTRVrbbRrRTtRbMcbQWpJNKSTDASUUT@@@H@@@	CCOc1ccc(cc1)-c1cnc(NCc2cccc3ccccc23)n1CCOC.OC(=O)C(=O)O	SMR000502424	SMR000502424	C27H29N3O6	491.5357	401.5008	401.2103	Vitas-M Laboratory	STK154460	ML00109433	P19	47202578	47202578	0.151	53.69119177	YES
274	MLS000696259	f`iQ@@HD@dsMrjyFZ][uS@@@D@@@	On1c(nc2ccccc12)-c1ccccc1	SMR000333371	"SMR000333371<NL>2-phenyl-1H-1,3-benzimidazol-1-ol"	C13H10N2O	210.2313	210.2313	210.0793	Key Organics Ltd.	5F-403S	ML00109433	B20	24820787	24820787	0.143	60.76324784	YES
275	MLS000662408	fmgHa@DXbtPpAEPcHhdhhehldleBimNBej`X@@bff`@@	CCC(=O)NC(=S)Nc1ccc(NC(=S)NC(=O)c2ccc(C)cc2)cc1	SMR000292184	SMR000292184<NL>4-methyl-N-{[(4-{[(propionylamino)carbonothioyl]amino}phenyl)amino]carbonothioyl}benzamide	C19H20N4O2S2	400.518	400.518	400.1028	ChemBridge	7408934	ML00109433	C20	24787762	24787762	0.124	70.56591798	YES
277	MLS000706227	fkIRBBJ\orR{NBHWI~rJJIQIKKQZJIZJqdcN[vBBbjfiZjfI@@	CC(C)C(=O)N1CCN(CC1)c1ccc(NC(=O)c2ccc(o2)[N+]([O-])=O)cc1Cl	SMR000288279	SMR000288279	C19H21ClN4O5	420.847	420.847	420.12	Asinex Ltd.	BAS 07126188	ML00109433	E20	24786849	24786849	0.109	78.92568758	YES
278	MLS000777314	ff}pPBHLxAChpeGYEMDdeEEDhlPesUiih@``@@Hpl`	Oc1ccccc1N\C=C(\C=N\c1ccccc1O)/[N+]([O-])=O	SMR000413705	SMR000413705	C15H13N3O4	299.2814	299.2814	299.0906	InterBioScreen	STOCK1S-45757	ML00109433	F20	26661226	26661226	0.114	73.37129893	YES
280	MLS000806920	fkIb@LDisP}`BLdTTrRTTQRbrRaRprIVsiijVB@@JJh@Pd`	CCOc1cc(\C=N/Nc2nc(c(NC(C)=O)s2)-c2ccc(C)cc2)ccc1O	SMR000414720	SMR000414720<NL>N-(2-{N'-[1-(3-Ethoxy-4-hydroxy-phenyl)-meth-(Z)-ylidene]-hydrazino}-4-p-tolyl-thiazol-5-yl)-acetamide	C21H22N4O3S	410.489	410.489	410.1413	InterBioScreen	STOCK3S-31976	ML00109433	H20	26658783	26658783	0.111	74.79653133	YES
281	MLS000624709	fmwIPBHJbtBBRGBT\dwJ}lklkmlyxMVmSTt@EUTtd@@	CCC(=O)N1CCN(CC1)c1ccc(NC(=O)c2ccc(o2)[N+]([O-])=O)cc1	SMR000295351	SMR000295351<NL>5-nitro-N-[4-(4-propionyl-1-piperazinyl)phenyl]-2-furamide	C18H20N4O5	372.3752	372.3752	372.1434	ChemBridge	7919284	ML00109433	I20	24792824	24792824	0.068	95.46307212	YES
282	MLS000333731	fnkQA@LZx@HsHYHhdhhhddTidKUgAKUmAD@U@D@@@@@	Cc1nc(SCc2cccc(F)c2)c2oc3ccccc3c2n1	SMR000437898	"SMR000437898<NL>4-(3-Fluoro-benzylsulfanyl)-2-methyl-benzo[4,5]furo[3,2-d]pyrimidine"	C18H13FN2OS	324.372	324.372	324.0733	InterBioScreen	STOCK4S-59902	ML00109433	J20	26667002	26667002	0.156	53.41804533	YES
283	MLS002163957	eod\B@@DGD`AeclbbTTTRRbRNaRbRVt\lRBrzfZ`@@@H@BJj@@@@	COc1cc(cc(OC)c1OC)-c1cc(C(=O)Nc2ccncc2)c2ccccc2n1	SMR001246337	SMR001246337	C24H21N3O4	415.4412	415.4412	415.1532	Enamine	T0505-0676	ML00109433	K20	57263026	57263026	0.158	52.72344319	YES
284	MLS001180693	fncaa`F\Eh@QzPcHYdJrCYCIEDeMeCEEMMlTRVfYjXHbJ`@@	COC(=O)c1sccc1NC(=O)c1c(F)c(F)c(F)c(F)c1F	SMR000476966	"SMR000476966<NL>methyl 3-[(2,3,4,5,6-pentafluorobenzoyl)amino]-2-thiophenecarboxylate"	C13H6F5NO3S	351.249	351.249	350.9988	Specs	AK-968/41927585	ML00109433	L20	47194809	47194809	0.082	87.98595903	YES
285	MLS001203144	flua`@D@|eIfUWm[QJ\FJVjZh@bh`Pi@	O=C(\C=C\c1ccc2OCOc2c1)N1CCCCC1	SMR000503286	"SMR000503286<NL>(E)-3-Benzo[1,3]dioxol-5-yl-1-piperidin-1-yl-propenone"	C15H17NO3	259.3004	259.3004	259.1208	Asinex Ltd.	ASN 03031516	ML00109433	M20	49641998	49641998	0.154	53.84856467	YES
286	MLS000332566	fi{q@@DDLAIeeV]yeUyFKuhvhDJJ@@@@@@@	O=C(NN=C(Cc1ccccc1)Cc1ccccc1)c1ccncc1	SMR000435960	SMR000435960<NL>Isonicotinic acid (1-benzyl-2-phenyl-ethylidene)-hydrazide	C21H19N3O	329.3951	329.3951	329.1528	InterBioScreen	STOCK4S-23364	ML00109433	N20	26660012	26660012	0.073	92.84947505	YES
287	MLS000088356	fhi`b@AJLBHRYWUnUhqwh@JffhP@@	Cc1ccc(o1)C(=O)NCc1ccc(Cl)cc1	SMR000071718	SMR000071718<NL>N-(4-chlorobenzyl)-5-methyl-2-furamide	C13H12ClNO2	249.693	249.693	249.0557	ChemBridge	7230712	ML00109433	O20	4256568	4256568	0.149	62.32165338	YES
288	MLS000860986	e`\RDH@DL@hek`@aIeYeU}YeUegQrssiZZyj`@@BjjjjjB`@@	CC1CN(CC(C)O1)c1ccc(NC(=S)Nc2ccc(cc2)N2CC(C)OC(C)C2)cc1	SMR000459770	"SMR000459770<NL>N,N'-di[4-(2,6-dimethylmorpholino)phenyl]thiourea"	C25H34N4O2S	454.628	454.628	454.2402	Maybridge	NH 00586	ML00109433	P20	26729601	26729601	0.114	73.37129893	YES
290	MLS001205555	fakQQ@BVdkWh`bFAFQQQJJZMJYJII`aF[vZjfZfh@J@@@	OC(=O)C1=C(Cl)CSC2C(NC(=O)COc3ccccc3)C(=O)N12	SMR000523593	SMR000523593<NL>3-Chloro-8-oxo-7-(2-phenoxy-acetylamino)-5-thia-1-aza-bicyclo[4.2.0]oct-2-ene-2-carboxylic acid	C15H13ClN2O5S	368.792	368.792	368.0234	Asinex Ltd.	BAS 06290985	ML00109433	B21	49640768	49640768	0.122	68.10493453	YES
292	MLS001203195	ea]TNDBCGHDLBIHd`HbbHHxrWIR{II@uEEheMEECDiddehbmiXuM]BBRsrkPPQ@tP@@P@@@@@@@	Oc1c(Cl)cc(cc1-[n+]1c(cc(cc1-c1ccccc1)-c1ccccc1)-c1ccccc1)[N+]([O-])=O.[O-]Cl(=O)(=O)=O	SMR000515902	"SMR000515902<NL>1-(3-Chloro-2-hydroxy-5-nitro-phenyl)-2,4,6-triphenyl-pyridinium"	C29H20Cl2N2O7	579.3836	479.933	479.1157	Asinex Ltd.	BAS 01044687	ML00109433	D21	49642346	49642346	0.096	81.54778339	YES
293	MLS000121835	ffcp`@DTT@nQQJIQQQHiXhRoIcejfj`dDi`@@	COc1ccc(CNC(=O)c2c(C)nc3ccccn23)cc1	SMR000119257	"SMR000119257<NL>2-Methyl-imidazo[1,2-a]pyridine-3-carboxylic acid 4-methoxy-benzylamide"	C17H17N3O2	295.3358	295.3358	295.1321	Asinex Ltd.	BAS 04372507	ML00109433	E21	14721645	14721645	0.085	88.69506575	YES
294	MLS002181260	faspP@DDLASjyEDhdeD\eDediFrUjBAbh@J`@@	CCOc1ccc(OCCC(=O)NNC(=O)c2ccncc2)cc1	SMR001270290	SMR001270290	C17H19N3O4	329.3505	329.3505	329.1376	UrkORgSynthesis Ltd	PB31517278	ML00109433	F21	57257665	57257665	0.086	88.00455693	YES
295	MLS000550057	f`aa@@D@RYUVUVwfjjBB@@@	CCCCCNC(=O)CCc1ccccc1	SMR000114788	SMR000114788<NL>N-pentyl-3-phenylpropanamide	C14H21NO	219.3226	219.3226	219.1623	Specs	AK-968/12865498	ML00109433	G21	14719232	14719232	0.172	52.66995384	YES
296	MLS002156189	ehR\B@@DLC@NMGdfYUnYuY][wlaaIh[Z{yjijXJ@H@@HhBA``@	COc1cccc(CNC(=O)CN2C(=O)NC(Cc3ccccc3)(C2=O)c2ccccc2)c1	SMR001238696	SMR001238696	C26H25N3O4	443.4944	443.4944	443.1845	Enamine	T5512937	ML00109433	H21	57263754	57263754	0.158	52.72344319	YES
297	MLS000037708	fhyPB@F\@DYHheBhdddR`iN}TkUAAP@@@	CCCn1c(nc2ccccc12)-c1cccs1	SMR000034852	SMR000034852	C14H14N2S	242.339	242.339	242.0878	InterBioScreen	STOCK2S-93783	ML00109433	I21	859151	859151	0.161	57.43051889	YES
298	MLS002159328	fmwIb@LVRnB@`BLddLTRRVvfRbRrUXsncVjB`bZ`@n@@@	O=C(CNc1ccc(cc1)C#N)N1CCN(CC1)S(=O)(=O)c1ccccc1	SMR001241786	SMR001241786	C19H20N4O3S	384.452	384.452	384.1256	Enamine	T5333919	ML00109433	J21	57267661	57267661	0.097	81.36836835	YES
299	MLS000027846	fhiQ@@DB@drjsJkXKoMUPTEA@@@	O=C(CCC1CCCC1)NCc1ccccn1	SMR000014434	SMR000014434<NL>3-Cyclopentyl-N-pyridin-2-ylmethyl-propionamide	C14H20N2O	232.3214	232.3214	232.1576	Asinex Ltd.	BAS 07399927	ML00109433	K21	847983	847983	0.142	65.58872807	YES
300	MLS002249054	fmwPP@DJA[r|bbTRRdTRbRRRSd{LqkZ``jbjjjhh@@	COc1cc(cc(OC)c1C)C(=O)NCC1(CCCCC1)N1CCOCC1	SMR001316505	SMR001316505	C21H32N2O4	376.4898	376.4898	376.2362	Enamine	T5412689	ML00109433	L21	85199893	85199893	0.111	74.79412323	YES
302	MLS002162005	ek`\D@@DCL`MdfVVUe[y]_uCGDfiaefhHB@`@@@h@@@@	COc1ccc(CCNC(=O)c2cc(nc3ccccc23)-c2ccccn2)cc1	SMR001244420	SMR001244420	C24H21N3O2	383.4424	383.4424	383.1634	Enamine	T0505-2456	ML00109433	N21	57267538	57267538	0.153	55.07138788	YES
304	MLS002245193	fjmaa@GRUXDQDHRYWVumYZLrV@Bfijfa@@	Clc1ccc(CC(=O)OCC(=O)NCc2cccs2)cc1	SMR001308852	SMR001308852	C15H14ClNO3S	323.795	323.795	323.0383	Enamine	T0516-5369	ML00109433	P21	85199941	85199941	0.119	71.03741174	YES
305	MLS000673209	eodQBL@BFEOEmckiGFn`LPHHFBLbbbJTrbbrTrbJbTHXl|RrNniZijfjZZfjjP@@	Cc1nn(CC(=O)NC2C3SCC(CSc4nnnn4C)=C(N3C2=O)C(O)=O)cc1Br	SMR000314450	SMR000314450<NL>7-{[(4-bromo-3-methyl-1H-pyrazol-1-yl)acetyl]amino}-3-{[(1-methyl-1H-tetrazol-5-yl)thio]methyl}-8-oxo-5-thia-1-azabicyclo[4.2.0]oct-2-ene-2-carboxylic acid	C16H17BrN8O4S2	529.391	529.391	527.9998	Chem Div	D052-0046	ML00109433	A22	24790047	24790047	0.09	87.23271987	YES
306	MLS000862002	f`qqA@IF|HDPxHrJIJYQHjTXkT@EMTq@`J@	NC(=S)N\N=C1/CCOc2ccc(Cl)cc12	SMR000461084	"SMR000461084<NL>2-(6-chloro-3,4-dihydro-2H-chromen-4-yliden)hydrazine-1-carbothioamide"	C10H10ClN3OS	255.724	255.724	255.0233	Maybridge	SEW 05545	ML00109433	B22	26727361	26727361	0.121	70.04575666	YES
307	MLS000333426	ffsQB@LZx@HrQQIQQQIHiYBuYp\ekPQ@EP@@@@@@	Cc1nc(SCc2ccccc2)c2oc3ccccc3c2n1	SMR000436765	"SMR000436765<NL>4-Benzylsulfanyl-2-methyl-benzo[4,5]furo[3,2-d]pyrimidine"	C18H14N2OS	306.382	306.382	306.0827	InterBioScreen	STOCK4S-69050	ML00109433	C22	26663357	26663357	0.145	58.64389746	YES
309	MLS001180666	flua@@D@RYYe[y]UgABejB`hjhh@@	CC(NC(=O)c1ccc(C)cc1)C1CC2CCC1C2	SMR000475971	SMR000475971<NL>N-(1-bicyclo[2.2.1]hept-2-ylethyl)-4-methylbenzamide	C17H23NO	257.3706	257.3706	257.178	Specs	AE-848/11735035	ML00109433	E22	47194512	47194512	0.15	54.18821739	YES
312	MLS000571715	fi{I@@DDtxBSKJkwKmrrtxOQmPHPuM@PD@`r@	Cc1cc(\C=N\NC(=O)c2ccncc2)c(C)n1-c1ccccc1C	SMR000193726	"SMR000193726<NL>N'-{[2,5-dimethyl-1-(2-methylphenyl)-1H-pyrrol-3-yl]methylene}isonicotinohydrazide"	C20H20N4O	332.399	332.399	332.1637	ChemBridge	5955114	ML00109433	H22	17412721	17412721	0.115	75.92574257	YES
313	MLS000769458	fncHa@DRCdUPQBPcHheDiUDedieF\]z@`Z@Bff@@@	CC(=O)NC(=S)Nc1ccc(NC(=O)c2cccnc2Cl)cc1	SMR000434171	SMR000434171<NL>N-[4-(3-Acetyl-thioureido)-phenyl]-2-chloro-nicotinamide	C15H13ClN4O2S	348.807	348.807	348.0448	InterBioScreen	STOCK3S-79036	ML00109433	I22	26666151	26666151	0.121	68.60196014	YES
316	MLS000564390	ek`\FL@LNehDGDjf`@cHHfBLddJbbRRfrRteTRt|lBRJvNVh@@HJiZf`d@@	O=S(=O)(Nc1nccs1)c1ccc(NS(=O)(=O)c2ccc3OCCOc3c2)cc1	SMR000151904	SMR000151904	C17H15N3O6S3	453.513	453.513	453.0123	Enamine	T0508-6648	ML00109433	L22	17385650	17385650	0.136	65.65401648	YES
317	MLS000769598	fjchA@FBtZp@`ladbbttRTUbRvJJmhr\tsUJt@ETPHP@	Fc1ccc(cc1)C1=CC(c2cccs2)n2nnnc2N1	SMR000434331	"SMR000434331<NL>5-(4-Fluoro-phenyl)-7-thiophen-2-yl-4,7-dihydro-tetrazolo[1,5-a]pyrimidine"	C14H10FN5S	299.326	299.326	299.0641	InterBioScreen	STOCK3S-92366	ML00109433	M22	26671553	26671553	0.161	51.042658	YES
318	MLS000573582	flmPB@LV@DYHhhddhddjR`mN}EM@pTUUTT@@	Nc1c2CCCCc2nc2sc3CCCCCc3c12	SMR000195371	"SMR000195371<NL>2,3,4,7,8,9,10,11-octahydro-1H-cyclohepta[4,5]thieno[2,3-b]quinolin-12-amine"	C16H20N2S	272.408	272.408	272.1347	ChemBridge	6535540	ML00109433	N22	17506941	17506941	0.089	89.21103987	YES
320	MLS000577929	fmgqa@CYZSPpQEPcHhhddmBhdleLifBbfBBJZ@Bff`@@	CCOc1ccc(cc1Cl)C(=O)Nc1ccc(NC(=S)NC(=O)CC)cc1	SMR000198331	SMR000198331<NL>3-chloro-4-ethoxy-N-(4-{[(propionylamino)carbonothioyl]amino}phenyl)benzamide	C19H20ClN3O3S	405.898	405.898	405.0914	ChemBridge	7421790	ML00109433	P22	17433716	17433716	0.143	65.39886296	YES
322	MLS002245145	fmgqP@DTB@WbsrJIJIIKIPjJIHiQfcZdHHihHHh@@@	COc1ccc(NC(=O)CON=CC(=O)Nc2ccc(C)cc2)c(OC)c1	SMR001308807	SMR001308807	C19H21N3O5	371.3871	371.3871	371.1481	Enamine	T0514-8790	ML00109433	B23	85199774	85199774	0.16	51.78426532	YES
324	MLS002157305	eghRJH@LGLehDKHf`@cIICEDdeh]LhhidliXYxLl]\mTEAQMTpHDP@@@	O=C(Cn1c2ccccc2ncc1=O)Nc1cccc(c1)S(=O)(=O)N1CCOCC1	SMR001239795	SMR001239795	C20H20N4O5S	428.462	428.462	428.1154	Enamine	T5508747	ML00109433	D23	57262651	57262651	0.125	68.21987811	YES
325	MLS000062757	f`q``@D@ddrkLjioV\uUUUUTFT@@	O=C(CC1CCCCC1)NCC1CCCO1	SMR000071294	SMR000071294<NL>2-cyclohexyl-N-(tetrahydro-2-furanylmethyl)acetamide	C13H23NO2	225.3272	225.3272	225.1729	ChemBridge	6755275	ML00109433	E23	4258342	4258342	0.146	63.90924322	YES
326	MLS002162337	ek`\JH@LOBmKGLj`@cIEEDdeEKeMEKEDbJIEBfmcjejifjfZjjj@@@	COC(=O)c1c(NC(=O)CN2C(=O)NC3(CCCCC3C)C2=O)sc2CCCc12	SMR001244742	SMR001244742	C20H25N3O5S	419.495	419.495	419.1515	Enamine	T5495611	ML00109433	F23	57262417	57262417	0.158	52.72344319	YES
327	MLS000692753	fleHA@DXeX@PHHrJIJJIIKFSScVZhIBbjD@@	CC(C)(C)c1nnc(NC(=S)Nc2ccccc2)s1	SMR000285199	SMR000285199	C13H16N4S2	292.423	292.423	292.0816	Asinex Ltd.	BAS 00444152	ML00109433	G23	24806295	24806295	0.141	64.56934217	YES
328	MLS002163036	fakaR@FRu[rPRBSJwvmrmkSb\m{@DSTuT@ADGD@@	Fc1cccc(NC(=O)COC(=O)C2COc3ccccc3O2)c1	SMR001245429	SMR001245429	C17H14FNO5	331.2952	331.2952	331.0856	Enamine	T5405340	ML00109433	H23	57255846	57255846	0.14	61.17604406	YES
329	MLS000624629	fkHa@INjLRpQGPaIe]nUvUumncKNrV@BZjh@JZZH@@	CCC(=O)NC(=S)Nc1ccc(cc1)N1CCN(CC1)C(=O)c1ccc(Cl)cc1	SMR000295249	SMR000295249<NL>N-[({4-[4-(4-chlorobenzoyl)-1-piperazinyl]phenyl}amino)carbonothioyl]propanamide	C21H23ClN4O2S	430.951	430.951	430.123	ChemBridge	7912830	ML00109433	I23	24793073	24793073	0.105	80.67453649	YES
330	MLS002163153	e`T\BH@LDnhDHf`@cIICEDddeUMEieEDlYyXy\|mTEAQMTtAAD@@@	CN(CC(=O)Nc1cc(C)ccc1C)C(=O)c1ccc(cc1)S(=O)(=O)N1CCCCCC1	SMR001245546	SMR001245546	C24H31N3O4S	457.586	457.586	457.2035	Enamine	T5404351	ML00109433	J23	57255901	57255901	0.13	65.87193343	YES
331	MLS000388690	fdyaB@AZAHILkl}rmFAc@AUL@@PxP@	CC(NC(=O)c1ccccc1)c1ccc(F)cc1	SMR000254863	SMR000254863	C15H14FNO	243.2762	243.2762	243.1059	Enamine	ZU-1799787	ML00109433	K23	22407826	22407826	0.157	59.34839091	YES
332	MLS002157378	fegQa@AETgHH`HQdTRTJTtRTtebRhstQs`@jX@aZj``@@	Clc1cccc(CNC(=O)c2cccc(c2)S(=O)(=O)N2CCCCC2)c1	SMR001239867	SMR001239867	C19H21ClN2O3S	392.9	392.9	392.0961	Enamine	T5404399	ML00109433	L23	57255810	57255810	0.153	55.07138788	YES
333	MLS000626903	dg^H`ID@aJY}mWJiefjhHj@	CCCCNC(=O)\C=C\c1cccs1	SMR000272039	SMR000272039<NL>N-butyl-3-(2-thienyl)acrylamide	C11H15NOS	209.308	209.308	209.0874	ChemBridge	7220677	ML00109433	M23	22403926	22403926	0.177	50.70485941	YES
334	MLS002165507	egh\J@@DLC@NMBelbbbRTtTJRbfbRVQCDUPvrusUSTpPAAEEPTCA@@	Cc1ccc(C)c(NC(=O)CN2C(=O)NC(C)(C2=O)c2ccc3OCCOc3c2)c1	SMR001247869	SMR001247869	C22H23N3O5	409.4351	409.4351	409.1638	Enamine	T5347878	ML00109433	N23	57256000	57256000	0.114	73.38535642	YES
336	MLS002249050	fi{qa@LBcAFPAEPcIIBhhddldUMDmN|GhujA`hjffbP@@	O=C(Nc1ccc(cc1)S(=O)(=O)NC1=NCCCCC1)c1cccs1	SMR001316501	SMR001316501	C17H19N3O3S2	377.481	377.481	377.0868	Enamine	T5408361	ML00109433	P23	85199889	85199889	0.155	54.13221	YES
337	MLS000517889	fmoA`@@HgdTRTRRbbRQtrVUFJmGOQmRD@EA@@U@@@@	COc1ccc(cc1)-c1c(C)cc2oc(=O)cc(-c3ccccc3)c2c1C	SMR000327082	SMR000327082	C24H20O3	356.4138	356.4138	356.1412	Paul R Hanson - Univ. of Kansas - MLI CMLD	KUC100459N	ML00109433	A24	87334079	87334079	0.08	90.08950562	YES
340	MLS000766282	fmoIP@BZzlGhygdTTTRbTRrbVRScIZLfm^mLtuUUUUMUPL`@	CCCN=C1C(C)=C(O)C2=C(C(COC(N)=O)[C@]3(OC)C4NC4CN23)C1=O	SMR000528870	SMR000528870<NL>Mitomycin derivative T 73	C18H24N4O5	376.407	376.407	376.1747	NCI Chemotherapeutic Agents Repository	123115	ML00109433	D24	26732551	26732551	0.071	93.44329139	YES
341	MLS000565282	fjmpb@LDdIP@aJYUf_U~yktZBAhHHj@@@	CC(C)CCNC(=O)CSc1nc(O)c2ccccc2n1	SMR000152522	SMR000152522	C15H19N3O2S	305.395	305.395	305.1198	Enamine	T0520-5350	ML00109433	E24	16953086	16953086	0.07	95.40642906	YES
347	MLS000560281	ffcI`BHFlxBBPeGIMrnrvjjsg`yJuMSVu@D`B@h	Cc1ccc2[nH]c(nc2c1)C(=C/c1ccc(o1)[N+]([O-])=O)\C#N	SMR000178606	SMR000178606<NL>2-(6-Methyl-1H-benzoimidazol-2-yl)-3-(5-nitro-furan-2-yl)-acrylonitrile	C15H10N4O3	294.2649	294.2649	294.0753	Asinex Ltd.	BAS 08312779	ML00109433	K24	17413739	17413739	0.065	97.65836153	YES
348	MLS000737869	enuxG@@D@EHlcg`XQ[Pxtr|bbTTVbbtVTRTtRbftlVbaLTbbfNLBjfai]sZfB`fJZjYZjjfjjijjJ`LBJqiP	COC(=O)C1C(O)C(C)C(O)C(C)\C=C/C=C(C)/C(=O)Nc2c(C)c(OC(C)=O)c3C4=C(OCOC4=C(C)C(=O)c3c2O)\C(C)=C\C(C)(O)C(O)C(C)C1O	SMR000528199	SMR000528199<NL>Streptovaricin C	C40H51NO14	769.8312	769.8312	769.331	NCI Chemotherapeutic Agents Repository	19990	ML00109433	L24	26664290	26664290	0.065	96.35253822	YES
350	MLS000756193	dko@pNdpbDBMBDfUyvJjZfidHZ@	C\C(=N/NC(N)=S)c1ccc(Cl)s1	SMR000225846	SMR000225846<NL>1-(5-chloro-2-thienyl)ethanone thiosemicarbazone	C7H8ClN3S2	233.742	233.742	232.9848	Specs	AG-205/41006227	ML00109433	N24	22404385	22404385	0.116	76.61373399	YES
351	MLS001047160	e`T\J@@Fno`DA@ilbbTRbrvbbRQRTtRRabQSwsTEADDDSS@@@AAU@	CCOC(=O)c1ccccc1OCc1cc(\C=N\NC(=O)c2ccncc2)ccc1OC	SMR000427531	SMR000427531<NL>2-{2-Methoxy-5-[(pyridine-4-carbonyl)-hydrazonomethyl]-benzyloxy}-benzoic acid ethyl ester	C24H23N3O5	433.4565	433.4565	433.1638	InterBioScreen	STOCK2S-20242	ML00109433	O24	26659098	26659098	0.075	91.46513831	YES
352	MLS001212436	fbuq`@EZrAElbfbbRJTtRPiIrtA@tp@@BDh	OC(=O)c1ccccc1\C=N\NC(=O)c1ccncc1	SMR000516997	SMR000516997<NL>2-[(Pyridine-4-carbonyl)-hydrazonomethyl]-benzoic acid	C14H11N3O3	269.2554	269.2554	269.08	Asinex Ltd.	BAS 01810099	ML00109433	P24	49644684	49644684	0.085	86.49488219	YES
354	MLS001163865	fakpc@IFcdhIADabPrJPqISZIQQIHbUzK^uPAEKUKJT@@	FC(F)(F)c1cccc(Nc2nc3ccccn3c(=O)c2C=O)c1	SMR000539252	SMR000539252	C16H10F3N3O2	333.2647	333.2647	333.0725	InterBioScreen	STOCK1S-15653	ML00109434	B03	49667734	49667734	0.067	95.39739275	YES
356	MLS000763064	fegHP@DXLx@eIrJJJJXzIIJJYKLd{pymUSKUTpPEDOT@@	CCC(=O)N1NC(CC1c1ccccc1)=C1C(=O)N(C)C(=O)N(C)C1=O	SMR000439473	"SMR000439473<NL>1,3-Dimethyl-5-(5-phenyl-1-propionyl-pyrazolidin-3-ylidene)-pyrimidine-2,4,6-trione"	C18H20N4O4	356.3758	356.3758	356.1485	InterBioScreen	STOCK5S-50198	ML00109434	D03	26664161	26664161	0.086	86.67346799	YES
357	MLS001007378	fkpb@LDBwX@cIEELhddhedhede\LmGOZZXJ@HBhjj@@@	CCN(CC)CCNc1nc(c(s1)-c1ccc(OC)cc1)-c1ccc(OC)cc1	SMR000384620	SMR000384620	C23H29N3O2S	411.56	411.56	411.198	Enamine	T5331794	ML00109434	E03	26670088	26670088	0.067	95.92573644	YES
358	MLS000673206	e`\QBL@BFM@mckgeONa`HbHHfBLbbbJbaTTVRfTQTRaCC`VQUsuKUSUMTtuMUT`@@	CC(C(=O)NC1C2SCC(CSc3nnnn3C)=C(N2C1=O)C(O)=O)n1cc(Cl)c(C)n1	SMR000314447	SMR000314447<NL>7-{[2-(4-chloro-3-methyl-1H-pyrazol-1-yl)propanoyl]amino}-3-{[(1-methyl-1H-tetrazol-5-yl)thio]methyl}-8-oxo-5-thia-1-azabicyclo[4.2.0]oct-2-ene-2-carboxylic acid	C17H19ClN8O4S2	498.967	498.967	498.0659	Chem Div	D052-0039	ML00109434	F03	24790046	24790046	0.068	95.02934975	YES
359	MLS000778651	ejYRBL@DLCIbh\RP@brPZdLbbbTRbLRvfbbTlRTRldL|bzVn^~AZjjB``Hbbiif`j@b`@	COc1c(N2CCN(C(C)C2)C(=S)Nc2ccccc2F)c(F)cc2c1n(cc(C(O)=O)c2=O)C1CC1	SMR000415445	"SMR000415445<NL>1-Cyclopropyl-6-fluoro-7-[4-(2-fluoro-phenylthiocarbamoyl)-3-methyl-piperazin-1-yl]-8-methoxy-4-oxo-1,4-dihydro-quinoline-3-carboxylic acid"	C26H26F2N4O4S	528.571	528.571	528.1643	InterBioScreen	STOCK5S-03326	ML00109434	G03	26663489	26663489	0.055	101.4008695	YES
360	MLS000527552	fbuqb@LDiJrPAFRJJ[JJYIHkEOQifi``bh@@	COCC(=O)Nc1nnc(Cc2ccc(OC)cc2)s1	SMR000118026	"SMR000118026<NL>2-Methoxy-N-[5-(4-methoxy-benzyl)-[1,3,4]thiadiazol-2-yl]-acetamide"	C13H15N3O3S	293.342	293.342	293.0834	Asinex Ltd.	BAS 05024019	ML00109434	H03	14725781	14725781	0.081	91.22305957	YES
361	MLS001201320	fj}q`@DDLBI\bbTRRbtJTrdXJ\eZ`Ph@HhHDFH	C\C(=N\NC(=O)c1ccncc1)c1ccc2OCOc2c1	SMR000564041	"SMR000564041<NL>N'-[(1Z)-1-(1,3-benzodioxol-5-yl)ethylidene]isonicotinohydrazide"	C15H13N3O3	283.282	283.282	283.0957	Chem Div	K007-0030	ML00109434	I03	49670599	49670599	0.079	89.66651991	YES
362	MLS000561328	eohTDHDFGHL@H`CfIpIQIQQQJJJIIQKiZpipIZxyyjjZj`jh@@J@@@	CC(C)C1CCC(C)CC1OC(=O)C[n+]1c(-c2ccccc2)n(C)c2ccccc12.[Cl-]	SMR000173942	SMR000173942<NL>1-(2-Isopropyl-5-methyl-cyclohexyloxycarbonylmethyl)-3-methyl-2-phenyl-3H-benzoimidazol-1-ium	C26H33ClN2O2	441.0049	405.5519	405.2536	Asinex Ltd.	BAS 00134140	ML00109434	J03	17508045	17508045	0.16	55.7388783	YES
364	MLS001033034	fhqIB@DXH[p@aIgYm[{Ufih@bXA@d@	CC(=O)Nc1cccc(c1)C(\C)=N\NC(N)=S	SMR000385436	SMR000385436	C11H14N4OS	250.32	250.32	250.0888	Enamine	T0511-9469	ML00109434	L03	24834039	24834039	0.087	88.54435655	YES
365	MLS002159340	fegPr@LM`btTu@DYIHXhddmBhTieEVLx\uj`hHijZjH@@	Cc1ccc(cc1C(=O)OCC(=O)NC1CC1)S(=O)(=O)N1CCOCC1	SMR001241798	SMR001241798	C17H22N2O6S	382.431	382.431	382.1199	Enamine	T5403484	ML00109434	M03	57255813	57255813	0.14	61.17604406	YES
367	MLS002249071	fi{PQ@GEdjwPQGICHhheEFeMEDhefBrUhxBHZfhJAB@@@	Fc1cccc(Cl)c1C(=O)OCC(=O)N1CC(=O)Nc2ccccc12	SMR000836140	SMR000836140	C17H12ClFN2O4	362.74	362.74	362.047	Enamine	T5408335	ML00109434	O03	85199905	85199905	0.121	70.09823386	YES
369	MLS001000819	fdeQB@FJdBHRYV~vYz\\DLX@bZjjJ@@	Clc1cccc(NC(=O)NC2CC3CCC2C3)c1	SMR000498477	SMR000498477<NL>N-bicyclo[2.2.1]hept-2-yl-N'-(3-chlorophenyl)urea	C14H17ClN2O	264.751	264.751	264.1029	ChemBridge	7982748	ML00109434	A04	47197552	47197552	0.162	50.02798278	YES
370	MLS000571525	fbu`b@IBRBHRYW[Ue]hpLX@Ij`@h@@@	COc1ccc(CCNC(=O)c2ccc(Cl)cc2)cc1	SMR000150970	SMR000150970	C16H16ClNO2	289.757	289.757	289.087	Enamine	T5276069	ML00109434	B04	16953539	16953539	0.15	58.3027987	YES
371	MLS001209515	fnspPBHJ|AAIPeGIMro\kkJlx{uVmSTuUT@C@@@	[O-][N+](=O)c1ccc(o1)C(=O)N1CCN(Cc2ccccc2)CC1	SMR000513393	SMR000513393<NL>(4-Benzyl-piperazin-1-yl)-(5-nitro-furan-2-yl)-methanone	C16H17N3O4	315.3239	315.3239	315.1219	Asinex Ltd.	BAS 00315383	ML00109434	C04	47204377	47204377	0.158	50.21201249	YES
372	MLS000324697	fncpa@DX|JH@cHPdrlr{nwKjuVmTCAESSP`@@	CCCC(=O)NC(=S)Nc1ccc(NC(=O)c2cccs2)cc1	SMR000163550	SMR000163550<NL>N-(4-{[(butyrylamino)carbothioyl]amino}phenyl)-2-thiophenecarboxamide	C16H17N3O2S2	347.455	347.455	347.0762	Specs	AG-670/40727210	ML00109434	D04	17386541	17386541	0.103	81.62505245	YES
374	MLS001224308	ffcq`@MVj@WdfYf_}nUXIQbuZAhDi`@`AAT@	O=C(N\N=C\c1coc2ccccc2c1=O)c1ccncc1	SMR000678799	SMR000678799	C16H11N3O3	293.2768	293.2768	293.08	ChemT & I Ltd.	DBZA-055263	ML00109434	F04	49823728	49823728	0.075	91.37974299	YES
375	MLS001129648	fluaB@A\@DISLv{vnRbcAcTluUUUT@@	CC1CCC(CC1)NC(=O)c1cc2CCCCc2s1	SMR000710535	SMR000710535	C16H23NOS	277.425	277.425	277.15	UrkORgSynthesis Ltd	PB68748043	ML00109434	G04	56317647	56317647	0.087	85.00157597	YES
377	MLS001194923	fle``@D@hdrjsJku`~buU@@@D@@@	Cc1cccc(OCC(=O)NCc2ccccc2)c1	SMR000554729	SMR000554729<NL>N-benzyl-2-(3-methylphenoxy)acetamide	C16H17NO2	255.3117	255.3117	255.1259	Chem Div	1682-3512	ML00109434	I04	49667475	49667475	0.155	53.37099193	YES
378	MLS001198693	fbu`P@F@|gNQQIQQVIJERgGAZZj`BIh@@	CC1(C)CC(=O)C=C(C1)Nc1ccc(C(O)=O)c(O)c1	SMR000558845	"SMR000558845<NL>4-[(5,5-dimethyl-3-oxocyclohex-1-en-1-yl)amino]-2-hydroxybenzoic acid"	C15H17NO4	275.2998	275.2998	275.1158	Chem Div	6237-0565	ML00109434	J04	49679287	49679287	0.086	85.95996098	YES
379	MLS000555498	fakQ`@N^@ynQQQJIIGSJIKIgIFKUhFBbZ@Bh@@@	COc1ccc(NC(=O)Cn2c(C)cc(=O)c3ccccc23)cc1	SMR000147215	SMR000147215<NL>N-(4-Methoxy-phenyl)-2-(2-methyl-4-oxo-4H-quinolin-1-yl)-acetamide	C19H18N2O3	322.3578	322.3578	322.1317	InterBioScreen	STOCK2S-81550	ML00109434	K04	14732417	14732417	0.157	58.95592373	YES
380	MLS000677577	foAaB@IB@DISOmrnJV]SKMUU@aR@	O=C(\C=C\c1cccs1)N1CCCCC1	SMR000272058	SMR000272058<NL>1-[3-(2-thienyl)acryloyl]piperidine	C12H15NOS	221.319	221.319	221.0874	ChemBridge	7222795	ML00109434	L04	24791998	24791998	0.165	51.63947433	YES
382	MLS000568955	ffc@b`CIAHDdFR@iAT`dsMw|kJI^BVlDQESPHA@@@	Fc1c(F)c(F)c(c(F)c1F)-c1cc(=O)c2ccccc2o1	SMR000149965	SMR000149965	C15H5F5O2	312.191	312.191	312.021	Enamine	T0500-6627	ML00109434	N04	16953942	16953942	0.073	93.87903427	YES
384	MLS000408806	figQb@MFIqpLQIf^WuneVVBJvoZc``bffjjjJ`PU@	COc1cc(\C=N\NC(=O)C23CC4CC(CC(C4)C2)C3)cc(Br)c1O	SMR000243127	SMR000243127	C19H23BrN2O3	407.302	407.302	406.0892	Enamine	T0511-7428	ML00109434	P04	22411359	22411359	0.086	89.67521235	YES
386	MLS000710640	fdyiB@DXIkpPABSNlk\nhuoMS@DULPHD`	Cn1c2ccc(\C=N\NC(N)=S)cc2n(C)c1=O	SMR000280407	SMR000280407	C11H13N5OS	263.319	263.319	263.0841	Asinex Ltd.	BAS 00442510	ML00109434	B05	24817039	24817039	0.089	84.68912065	YES
387	MLS002251425	fmwpR@AARhsi`bDfUu[VyYe^cLuFn@BijYhJAB@@@	Cn1nc(C(=O)OCC(=O)NCc2ccc(Cl)cc2)c2ccccc2c1=O	SMR001313824	SMR001313824	C19H16ClN3O4	385.801	385.801	385.0829	Enamine	T5400435	ML00109434	C05	85269452	85269452	0.124	68.68946705	YES
388	MLS001359909	fdeQ@@NNAdTTRbbtRcYrQg^`@@hihH@@	Cc1[nH]c2cc(C)c3nc(C)cc(O)c3c2c1C	SMR001224456	SMR001224456	C15H16N2O	240.3003	240.3003	240.1263	TimTec	ST4091017	ML00109434	D05	57264438	57264438	0.164	51.76357585	YES
389	MLS002181368	fasqb@G^zJtPQBSJwjmk\kQc^p@UUMS@@@@@	Cc1cc(Cl)ccc1OCCCC(=O)NNC(=O)c1ccncc1	SMR001270398	SMR001270398	C17H18ClN3O3	347.796	347.796	347.1037	UrkORgSynthesis Ltd	PB31517583	ML00109434	E05	57267502	57267502	0.076	91.22973603	YES
391	MLS002170555	fcoqR@LQSAFcA@DYIH]EDhceMDehdeVKU^ujBAbfih@B@@@	CS(=O)(=O)Nc1ccccc1C(=O)OCC(=O)N1CCC(=N1)c1ccccc1	SMR001250870	SMR001250870	C19H19N3O5S	401.436	401.436	401.1045	Enamine	T5495140	ML00109434	G05	57265645	57265645	0.116	72.44617855	YES
392	MLS001166076	fdyaB@IBAHILkmljmFAc@AMUUQ@@@	Fc1ccc(cc1)C(=O)NC1CCCCCCC1	SMR000549936	SMR000549936<NL>N-cyclooctyl-4-fluorobenzenecarboxamide	C15H20FNO	249.3238	249.3238	249.1529	Key Organics Ltd.	7N-078	ML00109434	H05	49648918	49648918	0.13	65.31031035	YES
393	MLS002163240	fegaP@C@QSQ\bbTRTTRJRfRRpiAbt[UMTpPUUTD@@	CCOc1ccc2oc(C(=O)OCC(=O)NC3CCCCC3)c(C)c2c1	SMR001245630	SMR001245630	C20H25NO5	359.4162	359.4162	359.1733	Enamine	T5494611	ML00109434	I05	57262634	57262634	0.117	71.97658961	YES
394	MLS000703781	fcoHa`BT]xU`XaYAl`NPWH[dDfWVU{Uf[oIQVnsiZijZXHbJdACt@	Fc1c(F)c(F)c(\C=N\NC(=O)c2ccc(Cn3cc(Br)cn3)o2)c(F)c1F	SMR000227425	"SMR000227425<NL>5-[(4-bromo-1H-pyrazol-1-yl)methyl]-N'-(2,3,4,5,6-pentafluorobenzylidene)-2-furohydrazide"	C16H8BrF5N4O2	463.156	463.156	461.9751	Specs	AK-968/15604762	ML00109434	J05	22412905	22412905	0.12	73.96890087	YES
395	MLS002251403	fas`p@D@hkWfyEDhdeJhhXdlaRKUjfijf@Bd`Z`@	COc1ccc(cc1)C(=O)C(C)OC(=O)CNC(=O)c1ccco1	SMR001313804	SMR001313804	C17H17NO6	331.32	331.32	331.1056	Enamine	T5557568	ML00109434	K05	85269682	85269682	0.133	64.46316662	YES
396	MLS000673204	ehRVBJ@LALjfimGO@`@bpHJBOi@FPrQQJIIIJZJjJIIQZpcba`ZY[ZjjjZYjfjVjiX@@	Cc1nnc(SCC2=C(N3C(SC2)C(NC(=O)Cn2nc(cc2C)C(F)F)C3=O)C(O)=O)s1	SMR000314445	"SMR000314445<NL>7-({[3-(difluoromethyl)-5-methyl-1H-pyrazol-1-yl]acetyl}amino)-3-{[(5-methyl-1,3,4-thiadiazol-2-yl)thio]methyl}-8-oxo-5-thia-1-azabicyclo[4.2.0]oct-2-ene-2-carboxylic acid"	C18H18F2N6O4S3	516.565	516.565	516.052	Chem Div	D052-0036	ML00109434	L05	24822695	24822695	0.08	91.60484213	YES
397	MLS002249234	fak`P@C@PKVQQJIQJXzJIQYUlu[ujB`XjBHBHNh@@	Oc1ccccc1C(=O)OCC(=O)NC1CCCc2ccccc12	SMR000826704	SMR000826704	C19H19NO4	325.3585	325.3585	325.1314	Enamine	T0509-7984	ML00109434	M05	85200185	85200185	0.132	64.93275555	YES
400	MLS002668027	f`y`@@@IRljsnR`eRL{p@D@@A@@@	c1ccc-2c(c1)-c1cccc3cncc-2c13	SMR001557779	"SMR001557779<NL>Indeno[1,2,3-de]isoquinoline<NL>7148-92-7"	C15H9N	203.2387	203.2387	203.0735	NCI Chemotherapeutic Agents Repository	60419	ML00109434	P05	89854984	89854984	0.118	72.55841893	YES
401	MLS000113579	fdy`b@MDTBPRYe_nUvB|FBBIjjb@@	CC1CCN(CC1)C(=O)COc1ccccc1F	SMR000109476	SMR000109476	C14H18FNO2	251.2966	251.2966	251.1322	ChemBridge	7138267	ML00109434	A06	7977549	7977549	0.158	59.23675903	YES
402	MLS000518287	do~D`AS`qDfU{UTjijZji@@	CCCCCCNC(=O)c1ccc(Br)o1	SMR000129129	SMR000129129	C11H16BrNO2	274.154	274.154	273.0364	Paul R Hanson - Univ. of Kansas - MLI CMLD	KUC100048	ML00109434	B06	14728874	14728874	0.136	69.11399509	YES
403	MLS000062637	fdeaB@NL@DYHheKDehdbTUhLZeZj`@h`j`@	O=C(N1CCC(C1)c1ccccc1)c1cccs1	SMR000071174	SMR000071174<NL>3-phenyl-1-(2-thienylcarbonyl)pyrrolidine	C15H15NOS	257.351	257.351	257.0874	ChemBridge	6647493	ML00109434	C06	4258646	4258646	0.174	52.15284927	YES
405	MLS002155767	fkQR@LM`bJZ`BLddLTRTRvLrTrbRTzwmgVjBbHfih@H@@@	Cc1ccc(cc1S(=O)(=O)N1CCCCC1)C(=O)OCC(=O)Nc1ccccc1	SMR001238288	SMR001238288	C21H24N2O5S	416.491	416.491	416.1406	Enamine	T5403444	ML00109434	E06	57255904	57255904	0.106	77.14206792	YES
407	MLS001183365	fakp`@DDtArSKJkwLjoKP\uzu@a@PDA@@HL`	CCOc1ccc2ccccc2c1\C=N\NC(=O)c1ccncc1	SMR000502490	SMR000502490	C19H17N3O2	319.3572	319.3572	319.1321	Vitas-M Laboratory	STK166295	ML00109434	G06	47200455	47200455	0.073	92.45918954	YES
408	MLS000062204	fbuQb@LJ``p@cIICDelidheIR\kUUTuUU@@@	CCS(=O)(=O)N1CCN(CC1)C(=O)CCC1CCCC1	SMR000071011	SMR000071011<NL>1-(3-cyclopentylpropanoyl)-4-(ethylsulfonyl)piperazine	C14H26N2O3S	302.433	302.433	302.1664	ChemBridge	6527603	ML00109434	H06	4261596	4261596	0.153	56.27156307	YES
409	MLS001198406	fegIPAHB\tBMFmBT\JS]dTtRTRfeRTTRVyHkQsZ@HfZjP`B@@@	[O-][N+](=O)c1cc(cc(c1)[N+]([O-])=O)C(=O)NCCc1c[nH]c2ccccc12	SMR000559090	"SMR000559090<NL>N-[2-(1H-indol-3-yl)ethyl]-3,5-dinitrobenzamide"	C17H14N4O5	354.3169	354.3169	354.0964	Chem Div	8006-5505	ML00109434	I06	49735861	49735861	0.077	90.62166539	YES
410	MLS000109982	do~H`IDIAIe]mgih@IjjHV`@	CCCC(C)NC(=O)c1ccc(F)cc1	SMR000105915	SMR000105915	C12H16FNO	209.2599	209.2599	209.1216	ChemBridge	6113206	ML00109434	J06	7978295	7978295	0.156	59.54255268	YES
411	MLS001180617	fluaB@IBAHYEDeMBhihmSghqS@DMUUTT@@	CC(NC(=O)c1cccc(F)c1)C1CC2CCC1C2	SMR000476729	SMR000476729<NL>N-(1-bicyclo[2.2.1]hept-2-ylethyl)-3-fluorobenzamide	C16H20FNO	261.3345	261.3345	261.1529	Specs	AK-968/13027460	ML00109434	K06	47194451	47194451	0.153	54.84327773	YES
412	MLS001332637	edRXBH@NJFM`P@cIDeEeEDeHcEMHmEDftlM\\}UMUUUUUUSTuUpIMDDdhtae\`@	CCN(CC)CCSCC(=O)O[C@@H]1C[C@@](C)(C=C)[C@@H](O)[C@H](C)[C@]23CCC(=O)[C@H]2[C@@]1(C)C(C)CC3	SMR000857095	SMR000857095<NL>Tiamulin	C28H47NO4S	493.742	493.742	493.3226	Sigma Chemical Company	34044	ML00109434	L06	56320853	56320853	0.075	95.08182367	YES
413	MLS001077068	fj}Qb@NBT[p@cIEELTihdidlT|GIZYffj`@hahbCH	Cc1ccc(\C=N\NC(=O)C2COc3ccccc3O2)s1	SMR000706791	SMR000706791	C15H14N2O3S	302.348	302.348	302.0725	UrkORgSynthesis Ltd	PB-00233274	ML00109434	M06	56324848	56324848	0.065	95.81194992	YES
414	MLS001055327	deWH@DJPRY[TYZ`@@@	NNC(=O)c1ccncc1	SMR000059082	SMR000059082<NL>Isoniazid<NL>54-85-3	C6H7N3O	137.1393	137.1393	137.0589	RTI International for NIEHS National Toxicology Program	882	ML00109434	N06	49718175	49718175	0.088	89.07178944	YES
415	MLS000723703	ff}I`BHFmTBOPeGYEMEDdTdihdaRKUhBAff@@@Hdz`	[O-][N+](=O)c1ccccc1\C=C/C=N/NC(=O)c1ccncc1	SMR000305298	"SMR000305298<NL>N'-[(1E,2Z)-3-(2-nitrophenyl)prop-2-enylidene]isonicotinohydrazide"	C15H12N4O3	296.2808	296.2808	296.0909	Chem Div	3254-0144	ML00109434	O06	24811789	24811789	0.083	87.58127983	YES
416	MLS001174245	fegI`@IQSdBAILj}lklmjn}dhymSSP@SUUPpHD`	CCOC(=O)\C=C\C(=O)Nc1ccc(cc1)-c1nnc2CCCCCn12	SMR000588555	SMR000588555	C19H22N4O3	354.403	354.403	354.1692	Enamine	T0515-2488	ML00109434	P06	49675919	49675919	0.139	61.01215572	YES
417	MLS001203638	fhya@@D@rJJJIIFYHTmF|Ej`h@@`@@	O=C(N1CCCC1)c1ccc2ccccc2c1	SMR000513940	SMR000513940<NL>Naphthalen-2-yl-pyrrolidin-1-yl-methanone	C15H15NO	225.2857	225.2857	225.1154	Asinex Ltd.	BAS 00408047	ML00109434	A07	47203405	47203405	0.145	58.1467193	YES
418	MLS000666089	fmwpc@DXRJh@ctatHRYVY^^W~y]NcfZvjA`@`bZZA@@	Fc1ccccc1C(=O)NC(=S)Nc1ccc(NC(=O)c2cccs2)cc1	SMR000269018	SMR000269018<NL>N-[4-({[(2-fluorobenzoyl)amino]carbonothioyl}amino)phenyl]-2-thiophenecarboxamide	C19H14FN3O2S2	399.462	399.462	399.0512	ChemBridge	6393589	ML00109434	B07	24783599	24783599	0.095	81.73476948	YES
419	MLS001240940	efYXBHDJHDLB@H`cjIrRPNQQQQQJYIII[QEIXfQU[]GK_HdjpTP@@@D@@PQ@@@@@	Cc1ccc(cc1)-c1cc(-c2ccc(C)cc2)[n+](-c2ccccc2)c(c1)-c1ccc(C)cc1.[O-]Cl(=O)(=O)=O	SMR000841274	SMR000841274	C32H28ClNO4	526.0215	426.5709	426.2216	Florida Center for Heterocyclic Compounds	8364	ML00109434	C07	51089733	51089733	0.049	108.173974	YES
420	MLS002249138	fncQb@AJx[pICHhheD\ideEDfRjvBAbfj@`@@@	Cc1ccccc1OCCC(=O)NNC(=O)c1ccccc1F	SMR001316587	SMR001316587	C17H17FN2O3	316.3269	316.3269	316.1223	Enamine	T5263961	ML00109434	D07	85200019	85200019	0.122	69.62864493	YES
421	MLS001242674	eo`\@L@C@n`IABPpdLbdLRTJRbRTTJRfRDdn^j`@jjjjjjjIBqIP@	CNC[C@@H](CC1CCCCC1)NC[C@H](CC(C)C)NCCc1cccc(c1)C(F)(F)F	SMR000673938	SMR000673938	C25H42F3N3	441.6163	441.6163	441.3331	Richard A Houghten - Torrey Pines Institute for Molecular Studies - MLI PSL	1665-120	ML00109434	E07	49729260	49729260	0.152	59.48392859	YES
422	MLS001075517	fbmq@@DDLCHheDdhmEhYHso^Bu@aQUUEPlhL`	C[C@@H]1C2CC(C\C2=N/NC(=O)c2ccncc2)C1(C)C	SMR000646307	SMR000646307	C16H21N3O	271.3574	271.3574	271.1685	InterBioScreen	STOCK1S-56452	ML00109434	F07	49817155	49817155	0.09	83.86725599	YES
424	MLS000684518	foAaC@NZADBBKQBSJ{KOQbcP@USTH@@	Cc1c(Cl)sn(-c2ccc(Cl)cc2)c1=O	SMR000269693	SMR000269693<NL>5-chloro-2-(4-chlorophenyl)-4-methyl-3(2H)-isothiazolone	C10H7Cl2NOS	260.14	260.14	258.9625	ChemBridge	6598710	ML00109434	H07	24792062	24792062	0.053	105.2526508	YES
425	MLS001242634	eoh\@@@@FADieVVWUgW^uBJzfn^jjj`hJbj`@HP`eB@@	CNC[C@@H](Cc1ccccc1)NC[C@@H](CC1CCCCC1)NCCCc1ccccc1	SMR000673935	SMR000673935	C28H43N3	421.6611	421.6611	421.3457	Richard A Houghten - Torrey Pines Institute for Molecular Studies - MLI PSL	1665-133	ML00109434	I07	49734165	49734165	0.141	66.86916871	YES
426	MLS002169761	e`T\AD@LJohDK@hbkg`@cXHrRPqQIIXjYJYQISRJVFNKGKUAPQMSPABt@@@	NS(=O)(=O)c1cccc(NC(=O)COC(=O)c2ccc(cc2)S(=O)(=O)N2CCOCC2)c1	SMR001250088	SMR001250088	C19H21N3O8S2	483.515	483.515	483.077	Enamine	T5401022	ML00109434	J07	57255706	57255706	0.15	56.48015469	YES
427	MLS002252624	fleQb@L^djp@cIELheJeMDnBbf`HFiihP@@	CSc1ncccc1C(=O)OCC(=O)c1ccc[nH]1	SMR001314962	SMR001314962	C13H12N2O3S	276.311	276.311	276.0569	Enamine	T5337037	ML00109434	K07	85198636	85198636	0.155	54.13221	YES
428	MLS001195051	f`qQC@G^lBHeDJBDfYU{YYpshBAjfaACb@	NC1=NC(=O)\C(S1)=C\c1ccc(Cl)cc1Cl	SMR000554570	"SMR000554570<NL>(5Z)-5-(2,4-dichlorobenzylidene)-2-imino-1,3-thiazolidin-4-one"	C10H6Cl2N2OS	273.138	273.138	271.9578	Chem Div	0851-0592	ML00109434	L07	49679735	49679735	0.13	65.31031035	YES
429	MLS002170393	eh\\NLDMOAbKDmcgo`IABPpdAiN{HiBhdleLhhThheDbiEEko`Zj@BfjY``XjB@`r`	CN(CC(=O)Nc1ccc(OC(F)(F)F)cc1)C(=O)\C=C\c1cc2OCOc2cc1[N+]([O-])=O	SMR001250710	SMR001250710	C20H16F3N3O7	467.3521	467.3521	467.094	Enamine	T5496341	ML00109434	M07	57263087	57263087	0.137	62.58481087	YES
431	MLS001183534	fleqB@LDXd@QdbbrRdUbRvJAcSMMT@E@H\`	CC(C)(C)c1csc(N\N=C\c2ccc(O)cc2)n1	SMR000502011	SMR000502011	C14H17N3OS	275.369	275.369	275.1092	Vitas-M Laboratory	STK085068	ML00109434	O07	47200717	47200717	0.14	59.15847351	YES
432	MLS000040253	fjcQa@K^DipHaHPdrmsvsjtxkW`yK@DMMLuQT@@	Clc1ccc2oc3nc4SCCCn4c(=O)c3c(=O)c2c1	SMR000045477	SMR000045477	C14H9ClN2O3S	320.751	320.751	320.0022	InterBioScreen	STOCK4S-69562	ML00109434	P07	863272	863272	0.117	77.64433532	YES
433	MLS000698904	fdipa@KNbPPH`HQdTTRTRVJTYJBBbii`DCP	CCOc1c(Cl)cc(\C=N\NC(N)=S)cc1OC	SMR000226490	SMR000226490<NL>3-chloro-4-ethoxy-5-methoxybenzaldehyde thiosemicarbazone	C11H14ClN3O2S	287.766	287.766	287.0495	Specs	AH-487/40686692	ML00109434	A08	22404416	22404416	0.086	87.67455835	YES
434	MLS001005598	fncq@@DDLCHheDdhlUEEHiFrujABajZjJCbDLcP	C\C(\C=C\C1C(C)=CCCC1(C)C)=N/NC(=O)c1ccncc1	SMR000348872	SMR000348872	C19H25N3O	311.4213	311.4213	311.1998	Enamine	T0519-1631	ML00109434	B08	24830366	24830366	0.085	89.418781	YES
435	MLS000678829	figQb@INETX@aJY}nUue[\Tlxk^ciefjj`BJh`Pi@	O=C(\C=C\c1cccs1)N1CCN(Cc2ccc3OCOc3c2)CC1	SMR000269880	"SMR000269880<NL>1-(1,3-benzodioxol-5-ylmethyl)-4-[3-(2-thienyl)acryloyl]piperazine"	C19H20N2O3S	356.439	356.439	356.1195	ChemBridge	6628195	ML00109434	C08	22403181	22403181	0.132	70.15280529	YES
436	MLS000779160	ffchb@JLEhqB`bLbbbfaRrTRVSIJtgLuMRu@AU@@@	COc1ccc(CNc2nc3nc(C)c(Cl)c(O)n3n2)cc1	SMR000415858	"SMR000415858<NL>6-Chloro-2-(4-methoxy-benzylamino)-5-methyl-4H-[1,2,4]triazolo[1,5-a]pyrimidin-7-one"	C14H14ClN5O2	319.746	319.746	319.0836	InterBioScreen	STOCK5S-30757	ML00109434	D08	26671420	26671420	0.156	54.74861164	YES
437	MLS000326585	dk_@PFxPBMBDieg_Jaf`RBj@@	CNc1nc(SC)nc2ccsc12	SMR000179135	"SMR000179135<NL>N-methyl-2-(methylsulfanyl)thieno[3,2-d]pyrimidin-4-amine"	C8H9N3S2	211.307	211.307	211.0238	Key Organics Ltd.	6N-424S	ML00109434	E08	17402518	17402518	0.11	80.78709225	YES
439	MLS000088959	fa{`P@I@DWjSLrr|kZQagYjwkSALDPAEPPHB`	C\C(=N/Cc1ccc2OCOc2c1)C1=C(O)c2ccccc2C1=O	SMR000073223	"SMR000073223<NL>2-{1-[(1,3-benzodioxol-5-ylmethyl)amino]ethylidene}-1H-indene-1,3(2H)-dione"	C19H15NO4	321.3267	321.3267	321.1001	ChemBridge	7534710	ML00109434	G08	4264015	4264015	0.146	62.1193862	YES
440	MLS002637952	fdyQ`BHZ@aTIQrS\kmlkpPXm@AMUTP@@	[O-][N+](=O)c1ccc(cc1)C(=O)NC1CCCCC1	SMR001547459	SMR001547459<NL>7506-46-9	C13H16N2O3	248.2777	248.2777	248.1161	NCI Chemotherapeutic Agents Repository	6909	ML00109434	H08	89853451	89853451	0.129	67.48363068	YES
441	MLS002667330	flep`@DDtArSKJkwJrtEKTBDAA@@@@	COc1ccccc1C=NNC(=O)c1ccncc1	SMR001557097	SMR001557097<NL>6342-48-9	C14H13N3O2	255.2719	255.2719	255.1008	NCI Chemotherapeutic Agents Repository	50113	ML00109434	I08	89854698	89854698	0.068	95.62563825	YES
442	MLS000737045	fj}Hb@LBmFB@AFRREQQIIZYKZ][vRkT@@@D@@@@	Nc1ccc(cc1)S(=O)(=O)Nc1cnc2ccccc2n1	SMR000394001	SMR000394001<NL>SQX<NL>59-40-5	C14H12N4O2S	300.336	300.336	300.0681	NCI Chemotherapeutic Agents Repository	41805	ML00109434	J08	26665745	26665745	0.123	70.01653432	YES
443	MLS002169216	eohTJH@LFhDHdj`@cIICEDeDmcLeLhheEGKOCkej`hbIjZjjh`@@	CC1CCCC(NC(=O)COC(=O)c2ccc(C)c(c2)S(=O)(=O)N2CCCCC2)C1C	SMR001249553	SMR001249553	C23H34N2O5S	450.591	450.591	450.2188	Enamine	T5403486	ML00109434	K08	57255845	57255845	0.141	60.70645512	YES
447	MLS001182051	ffcQB@AFTBPRYe}nUUegG^Sf@`iih@h@@@	Cc1cc(C)c2cc([nH]c2c1)C(=O)Nc1ccc(C)c(F)c1	SMR000567798	SMR000567798	C18H17FN2O	296.3388	296.3388	296.1325	Maybridge	KM 11006	ML00109434	O08	49671898	49671898	0.089	84.89079255	YES
448	MLS000092866	fhyaB@EBADILk\kZtxhw`p@DDUPP@@	CCOc1c2CCCc2nc2ccc(Cl)cc12	SMR000028503	"SMR000028503<NL>7-chloro-9-ethoxy-2,3-dihydro-1H-cyclopenta[b]quinoline"	C14H14ClNO	247.72	247.72	247.0764	Chem Div	C660-0037	ML00109434	P08	4247553	4247553	0.16	55.72772277	YES
449	MLS001194766	fmgqpAHB\AFcV[NDhxTf{HihdheMJdhdienRkuh@bYj`BJ`@@	COc1ccc(CCNC(=O)c2cc(cc(c2)[N+]([O-])=O)[N+]([O-])=O)cc1OC	SMR000554836	"SMR000554836<NL>N-[2-(3,4-dimethoxyphenyl)ethyl]-3,5-dinitrobenzamide"	C17H17N3O7	375.3328	375.3328	375.1066	Chem Div	1889-0478	ML00109434	A09	49670632	49670632	0.064	96.83011096	YES
450	MLS000551675	ejYRBD@DLMIbh\RP@ajPrJJIQIFIIQZJYRqIQJrSPKKiZy{xEjjj``@bJJffZBhBJ@@	COc1c(N2CCN(C(C)C2)C(=S)NCc2ccccc2)c(F)cc2c1n(cc(C(O)=O)c2=O)C1CC1	SMR000145600	"SMR000145600<NL>7-(4-Benzylthiocarbamoyl-3-methyl-piperazin-1-yl)-1-cyclopropyl-6-fluoro-8-methoxy-4-oxo-1,4-dihydro-quinoline-3-carboxylic acid"	C27H29FN4O4S	524.607	524.607	524.1894	InterBioScreen	STOCK4S-95764	ML00109434	B09	14742343	14742343	0.085	87.73400801	YES
451	MLS001195555	fhy``@J@leMrmskrRmN}P@@EUA@@@	COc1ccc(OC)c2nc3CCCc3cc12	SMR000550316	"SMR000550316<NL>5,8-dimethoxy-2,3-dihydro-1H-cyclopenta[b]quinoline"	C14H15NO2	229.2744	229.2744	229.1103	Key Organics Ltd.	12W-0817	ML00109434	C09	49666217	49666217	0.137	60.51663762	YES
452	MLS000534735	foAaB@ERAbILr\kNV]@PSUQ@@@	Cc1ccc(cc1Br)C(=O)N1CCCC1	SMR000142152	SMR000142152<NL>1-(3-bromo-4-methylbenzoyl)pyrrolidine	C12H14BrNO	268.15	268.15	267.0259	ChemBridge	7047830	ML00109434	D09	14732610	14732610	0.164	56.16329861	YES
453	MLS001194650	fdyI@@DDtXBSKJkvmKW`mPHP@D@HL`	Cc1cccc(\C=N\NC(=O)c2ccncc2)n1	SMR000554994	SMR000554994<NL>N'-[(1E)-(6-methylpyridin-2-yl)methylene]isonicotinohydrazide	C13H12N4O	240.2606	240.2606	240.1011	Chem Div	2262-2755	ML00109434	E09	49672874	49672874	0.068	94.93995747	YES
454	MLS002637603	fhiAB@E@bLbbRaRfbRhspX@If@@@@@	Clc1cccc(C=CC(=O)c2ccccc2)c1	SMR001547131	"SMR001547131<NL>2-Propen-1-one, 3-(3-chlorophenyl)-1-phenyl-<NL>5328-73-4"	C15H11ClO	242.7	242.7	242.0498	NCI Chemotherapeutic Agents Repository	1990	ML00109434	F09	89852641	89852641	0.156	55.02733225	YES
456	MLS002165436	fcoqb@LDUJvPAFRJIJJJIYKJJzIKfhuWnfjfAhEb@B@@@	C=CCn1c(SCC(=O)NC(=O)Cc2ccccc2)nc2ccccc2c1=O	SMR001247799	SMR001247799	C21H19N3O3S	393.459	393.459	393.1147	Enamine	T5269886	ML00109434	H09	57260866	57260866	0.149	56.94974363	YES
457	MLS002693421	fleqB@AJRXDPdrmwmrmNQS@DMS@@@@@	CC(=NNC(=O)c1ccncc1)c1cccc(Cl)c1	SMR001559376	SMR001559376	C14H12ClN3O	273.718	273.718	273.0669	NCI Chemotherapeutic Agents Repository	63136	ML00109434	I09	89855441	89855441	0.074	92.85757193	YES
458	MLS002249084	fmgpr@LIkAEgQJ@HrRPqPiYSISJYQIVikVj@BZffjh`@@	CN(C)S(=O)(=O)c1ccc(cc1)C(=O)OCC(=O)NC(=O)NC1CCCC1	SMR001316534	SMR001316534	C17H23N3O6S	397.446	397.446	397.1308	Enamine	T5416738	ML00109434	J09	85199915	85199915	0.137	62.58481087	YES
459	MLS002667126	ff}p`@DDL@nQQJIIQXjIKJQdyZ`PhX@J@@@	COc1ccc(C=CC(C)=NNC(=O)c2ccncc2)cc1	SMR001556898	SMR001556898	C17H17N3O2	295.3358	295.3358	295.1321	NCI Chemotherapeutic Agents Repository	47667	ML00109434	K09	89854605	89854605	0.075	92.39622755	YES
460	MLS001142631	fncHb@FF\vPPRBSJwvsmrmNU[@DSSTp@@BFh	C\C(CC(=O)Nc1cccc(F)c1)=N/NC(=O)c1ccncc1	SMR000647811	SMR000647811	C16H15FN4O2	314.3143	314.3143	314.1179	InterBioScreen	STOCK5S-13868	ML00109434	L09	50086384	50086384	0.075	91.31903857	YES
461	MLS002667709	foAAC@N@bDAF`aIe^ueIRsjZfZZT@@	Clc1ccc(s1)C(=O)C=Cc1cccs1	SMR001557469	SMR001557469	C11H7ClOS2	254.756	254.756	253.9627	NCI Chemotherapeutic Agents Repository	54862	ML00109434	M09	89854872	89854872	0.16	53.18195471	YES
462	MLS002637214	fmwPCBFIAVPBHa@NSNAQQQIIYPzIQIIDYHvRsWPREDuMPPP@DTSP	CCN1\C(Sc2ccccc12)=C\C(\C)=C\c1sc2ccccc2[n+]1CC.[I-]	SMR000354813	SMR000354813	C22H23IN2S2	506.465	379.561	379.1297	Enamine	T0500-8750	ML00109434	N09	87349379	87349379	0.08	90.87722335	YES
463	MLS002166640	fakH`@DDLdG\bbTRRbtJVTRTcAbwkTBE@@UUA@`r@	C\C(=N/NC(=O)c1ccncc1)c1ccc(cc1)N1CCOCC1	SMR001248983	SMR001248983	C18H20N4O2	324.377	324.377	324.1586	Enamine	T0509-9076	ML00109434	O09	57262087	57262087	0.079	89.82096922	YES
464	MLS002180747	eb^TFH@LJhDBmodP@cIICEEDdhmLYXmEDeBmiyXdEe\BmT@PDPMTDEET@@@@	COc1ccc(CN(C)C(=O)c2cccc(c2)S(=O)(=O)N2CCCc3ccccc23)c(OC)c1OC	SMR001269777	SMR001269777	C27H30N2O6S	510.602	510.602	510.1825	UrkORgSynthesis Ltd	PB68824947	ML00109434	P09	57267166	57267166	0.128	66.8111113	YES
465	MLS001179616	ff}qb`LR}ADPA@`cL`VPkHYIHUEDdeTiiMNMYZ`dJJZhP@@	FC(F)(F)C(=O)Nc1ccc(cc1)S(=O)(=O)Nc1nccs1	SMR000476336	"SMR000476336<NL>2,2,2-trifluoro-N-{4-[(1,3-thiazol-2-ylamino)sulfonyl]phenyl}acetamide"	C11H8F3N3O3S2	351.325	351.325	350.9959	Specs	AH-034/04654027	ML00109434	A10	47195246	47195246	0.108	75.06329311	YES
466	MLS000028603	fhiHa@LRlFB@A@`cIIBhhddmmNMYZ`dJJD@@	Cc1nnc(NS(=O)(=O)c2ccc(N)cc2)s1	SMR000058666	SMR000058666<NL>SULFAMETHIZOLE<NL>144-82-1	C9H10N4O2S2	270.331	270.331	270.0245	Sigma Chemical Company	S5632	ML00109434	B10	856011	856011	0.14	65.0316525	YES
468	MLS001148213	fj}PB@H^ADXEHhheDhlTmKvkFBdmPUDA@QPPqP@	CN1CCN2C(C1)c1ccccc1Cc1ccccc21.Cl	SMR000058472	SMR000058472<NL>Mianserin HCl<NL>21535-47-7	C18H21ClN2	300.8257	264.3648	264.1626	Sigma Chemical Company	M2525	ML00109434	D10	56422499	56422499	0.123	72.89092804	YES
469	MLS000516727	fhi`B@H@bLBbbbbRRuXISc^@B@jJBaz`@	CC1CCc2nc3ccccc3c(C)c2C1.Cl	SMR000342869	SMR000342869	C15H18ClN	247.7631	211.3022	211.1361	Enamine	T0516-6054	ML00109434	E10	24829893	24829893	0.156	51.72606257	YES
470	MLS001101564	figqCBIFchD`bPqHRgWYEHXdihldhXdlIQkAbwmTtmSTp@UP@@	Cc1ccc(cc1)C1=NCCn2c1c1ccc(cc1[n+]2[O-])C(F)(F)F	SMR001216720	"SMR001216720<NL>4-p-Tolyl-7-trifluoromethyl-1,2-dihydro-3,9,9a-triaza-fluorene 9-oxide"	C18H14F3N3O	345.3185	345.3185	345.1089	Viktor Krchnak - Univ. of Notre Dame - MLI PSL	NP06-31CCr	ML00109434	F10	56317206	56317206	0.135	69.56296036	YES
471	MLS000584359	fe{XSBKNSeoRFGLDPJHUD]f_YEEDeDkLeEhdmFRjvBBbffjefHDGH	C\C(Cn1cnc(n1)[N+]([O-])=O)=N\NC(=O)COc1c(Cl)cc(Cl)cc1Cl	SMR000203522	"SMR000203522<NL>N'-[(1Z)-1-methyl-2-(3-nitro-1H-1,2,4-triazol-1-yl)ethylidene]-2-(2,4,6-trichlorophenoxy)acetohydrazide"	C13H11Cl3N6O4	421.623	421.623	419.9907	Chem Div	1981-1329	ML00109434	G10	17510165	17510165	0.123	74.07175854	YES
472	MLS000711771	dko@pNdpqDBMBDfUyvJjZfidHY@	C\C(=N\NC(N)=S)c1ccc(Br)s1	SMR000281538	SMR000281538	C7H8BrN3S2	278.193	278.193	276.9343	Asinex Ltd.	BAS 00233516	ML00109434	H10	24801337	24801337	0.09	84.19672879	YES
474	MLS000516620	fnsIC@DX]GH@bl`vPrJIJJIIJ[IESWkAbejfBPXfjb@@	FC(F)Oc1ccc(NC(=S)Nc2ccc3c[nH]nc3c2)cc1	SMR000342699	SMR000342699	C15H12F2N4OS	334.344	334.344	334.07	Enamine	T0514-7287	ML00109434	J10	26657453	26657453	0.162	50.56758053	YES
475	MLS000099545	fhiQ@@DR@drkLjn[s`mUTEAD@@@	O=C(CC1CCCCC1)NCc1ccccn1	SMR000071301	SMR000071301<NL>2-cyclohexyl-N-(2-pyridinylmethyl)acetamide	C14H20N2O	232.3214	232.3214	232.1576	ChemBridge	6764833	ML00109434	K10	4258811	4258811	0.161	53.15949196	YES
476	MLS000334849	fj}pA@DXl@HLDILkZ{JjleN|gKU@ASPA@@@@	CNC(=S)Nc1ccc(cc1)-c1nc2ccc(C)cc2s1	SMR000249607	SMR000249607	C16H15N3S2	313.44	313.44	313.0707	Enamine	T5311795	ML00109434	L10	24785692	24785692	0.15	60.40854924	YES
477	MLS000066318	fhiaC@CZAHHdLRFQRFIJZFIBUxMT@PuTP@@	FC(F)(F)c1cccc(c1)C(=O)N1CCCC1	SMR000080755	SMR000080755<NL>1-[3-(trifluoromethyl)benzoyl]pyrrolidine	C12H12F3NO	243.225	243.225	243.0871	ChemBridge	7948758	ML00109434	M10	4257358	4257358	0.132	66.75968709	YES
478	MLS002667849	ffsQB@DX`CpRjyYeUU]gOEcUNVjh@@@@@B@J@@	O=P1(Nc2ccccc2N1c1ccccc1)c1ccccc1	SMR001557606	SMR001557606<NL>7597-42-4	C18H15N2OP	306.2983	306.2983	306.0922	NCI Chemotherapeutic Agents Repository	56876	ML00109434	N10	89854926	89854926	0.096	82.70799543	YES
479	MLS001240943	ea]XBHDJHDLB@H`cjIrRPNQQQJISQIIIKQ[IIZfAMGS_[@xljpTQ@@@P@@DED@@@@	Cc1ccc(C[n+]2c(cc(cc2-c2ccc(C)cc2)-c2ccc(C)cc2)-c2ccc(C)cc2)cc1.[O-]Cl(=O)(=O)=O	SMR000841303	SMR000841303	C34H32ClNO4	554.0746	454.624	454.2529	Florida Center for Heterocyclic Compounds	8575	ML00109434	O10	51089876	51089876	0.056	103.8657199	YES
480	MLS002249206	fnsPR@BIdhtPXbSLjloON{AVCflDDSTEADP@@	CCOc1ncccc1C(=O)Nc1cc2OCCOc2cc1Br	SMR001316653	SMR001316653	C16H15BrN2O4	379.205	379.205	378.0215	Enamine	T5302151	ML00109434	P10	85200069	85200069	0.136	63.05439981	YES
481	MLS001175693	fi{`P@A@PhvQQJIQQZEIQY[BUDk^mTsUA@@AP@@@	Cc1onc(c1C(=O)OCCOc1ccc(C)cc1)-c1ccccc1	SMR000595370	SMR000595370	C20H19NO4	337.3692	337.3692	337.1314	Enamine	T5394301	ML00109434	A11	49673770	49673770	0.144	57.02441676	YES
482	MLS001164988	flm`b@AHxCDRYWmiUdeGA}GrZZfjjjfh@@	Brc1ccc(o1)C(=O)NC12CC3CC(CC(C3)C1)C2	SMR000540270	SMR000540270	C15H18BrNO2	324.213	324.213	323.0521	InterBioScreen	STOCK3S-66845	ML00109434	B11	49648582	49648582	0.153	54.32613741	YES
483	MLS001110661	figiB@LDhqLPAFRJJZZIIJjZIKXh[ugM{SMUTmMUUU@@@	CC1CCN(CC1)C(=O)C1CCN(CC1)c1nnc(s1)-n1cccc1	SMR000624885	SMR000624885	C18H25N5OS	359.489	359.489	359.178	Chem Div	C857-0247	ML00109434	C11	49720611	49720611	0.125	68.71223171	YES
485	MLS000766718	eh\TLHDF@hLI`H`C`ipIQIQQQJJJIIILzIJpipKi[xEjjjhFj`h`@h@@@	CC(C)C1CCC(C)CC1OC(=O)Cn1c(COc2ccccc2)[n+](C)c2ccccc12.[Cl-]	SMR000339614	"SMR000339614<NL>1-{2-[(2-isopropyl-5-methylcyclohexyl)oxy]-2-oxoethyl}-3-methyl-2-(phenoxymethyl)-1H-3,1-benzimidazol-3-ium"	C27H35ClN2O3	471.0309	435.5779	435.2642	Chem Div	1499-0675	ML00109434	E11	24819048	24819048	0.148	58.44992623	YES
487	MLS000737636	dcMB`JXiWPdDfYoea``ah@@	OC(=O)c1nc(O)nc(O)c1F	SMR000393806	"SMR000393806<NL>Orotic acid, 5-fluoro-"	C5H3FN2O4	174.0867	174.0867	174.0077	NCI Chemotherapeutic Agents Repository	31712	ML00109434	G11	26665898	26665898	0.098	80.97253839	YES
488	MLS000545091	fdeQB@IZDBHRYWYWeZLUhLX@JZjjF@@	Clc1ccc(cc1)-c1nnc(o1)C1CCCCC1	SMR000163676	"SMR000163676<NL>2-(4-chlorophenyl)-5-cyclohexyl-1,3,4-oxadiazole"	C14H15ClN2O	262.735	262.735	262.0873	Specs	AG-690/33774013	ML00109434	H11	17387355	17387355	0.167	55.09194776	YES
489	MLS000778572	figqa@BLZghpQCiCHhhhhhhdhlm]NZUxL\e`bJbiijfJhYh@@	NC1CCN(C1)c1c(F)cc2c(c1Cl)n(cc(C(O)=O)c2=O)C1CC1	SMR000415366	"SMR000415366<NL>7-(3-Amino-pyrrolidin-1-yl)-8-chloro-1-cyclopropyl-6-fluoro-4-oxo-1,4-dihydro-quinoline-3-carboxylic acid"	C17H17ClFN3O3	365.787	365.787	365.0942	InterBioScreen	STOCK4S-00098	ML00109434	I11	26658614	26658614	0.074	92.37439759	YES
490	MLS000589763	ff}pb@DXeEH@aIfV]WUgvRuYjhHHjZj@@@	CCCCN1CNC(=S)N(C1)c1ccc(cc1)C(=O)OCC	SMR000219598	"SMR000219598<NL>4-(5-Butyl-2-thioxo-[1,3,5]triazinan-1-yl)-benzoic acid ethyl ester"	C16H23N3O2S	321.438	321.438	321.1511	InterBioScreen	STOCK3S-69206	ML00109434	J11	17505926	17505926	0.144	63.03088733	YES
491	MLS000336139	fbmPa@BTqXDQhHrISQJISQIH|exLTtuMTsUTlFT@@	Cc1ccc(o1)C1=NN(C(C1)c1cccs1)C(=O)CCl	SMR000253993	SMR000253993	C14H13ClN2O2S	308.783	308.783	308.0386	Enamine	T5312828	ML00109434	K11	17517377	17517377	0.163	54.37162661	YES
492	MLS002607898	flePRBCVh{tPAAi}vRJJIIKYQFBuIUAHTTtp`@@	CC(=O)Nc1ccc(Sc2ccc(o2)[N+]([O-])=O)cc1	SMR001526660	SMR001526660<NL>6277-55-0	C12H10N2O4S	278.284	278.284	278.0361	NCI Chemotherapeutic Agents Repository	34864	ML00109434	L11	87335288	87335288	0.14	62.40884243	YES
493	MLS000081576	flmH@@@TT{IEEEDelmDV\dYVoQZfZfifj`@@	Cc1cc(C)n2nc3nc4CCCCc4cc3c2n1	SMR000043748	SMR000043748	C15H16N4	252.3143	252.3143	252.1375	InterBioScreen	STOCK4S-21499	ML00109434	M11	861737	861737	0.129	68.8538641	YES
494	MLS002163266	fk`p@C@QSV]yEDhdhhdTeeDddTJPXcVuSULDEAAE@@@@	CCOc1ccc2oc(C(=O)OCC(=O)NCc3ccc(OC)cc3)c(C)c2c1	SMR001245656	SMR001245656	C22H23NO6	397.4211	397.4211	397.1525	Enamine	T5494605	ML00109434	N11	57266747	57266747	0.124	68.68946705	YES
495	MLS001335961	dmth`DkiT@aIeeQnFZZeZ@@	Sc1[nH]cnc2ncnc12.O	SMR000875320	SMR000875320<NL>6-Mercaptopurine monohydrate<NL>6112-76-1	C5H6N4OS	170.1923	152.177	152.0157	Sigma Chemical Company	852678	ML00109434	O11	57260342	57260342	0.102	82.59944488	YES
496	MLS002164872	fa{@P@@HTWHheDdhcHddeEHrZy[gkTDCEUUUEP@@	OCc1ccc(cc1)C(=O)OCC(=O)C12CC3CC(CC(C3)C1)C2	SMR001247242	SMR001247242	C20H24O4	328.4022	328.4022	328.1675	Enamine	T5405235	ML00109434	P11	57265392	57265392	0.152	55.54097681	YES
497	MLS000402555	efUVDH@LBE@cgiK@@cIEDeEEDidmDebXhh]DeqheuTL\|SSSUS@a@PaRuP@PPAAU@	Cc1nn(c(C)c1\C=N\NC(=O)CSc1nc2ccccc2c(=O)n1-c1ccccc1C)-c1ccccc1	SMR000263755	SMR000263755	C29H26N6O2S	522.621	522.621	522.1838	Enamine	T0508-3675	ML00109434	A12	22409498	22409498	0.128	70.32289635	YES
498	MLS000721377	dg|`HDHYBHvHNPnPrJIJYPrTpsMMKUT@@	FC(F)(Cl)c1nnc2ccc(Cl)nn12	SMR000335454	"SMR000335454<NL>6-chloro-3-[chloro(difluoro)methyl][1,2,4]triazolo[4,3-b]pyridazine"	C6H2Cl2F2N4	239.01	239.01	237.9625	Key Organics Ltd.	9P-932	ML00109434	B12	24820666	24820666	0.058	99.95326836	YES
499	MLS001198428	fleqPAHB\AFcVaJNEInrJZIJISRiSdhiZ@HfZjH@@	[O-][N+](=O)c1cc(cc(c1)[N+]([O-])=O)C(=O)NCC1CC1	SMR000559072	"SMR000559072<NL>N-(cyclopropylmethyl)-3,5-dinitrobenzamide"	C11H11N3O5	265.2221	265.2221	265.0699	Chem Div	8004-0678	ML00109434	C12	49670723	49670723	0.081	88.71137444	YES
500	MLS000545998	fe{qc@CYZSPpQDhbhQdTTRRQfTRVRfTXJJXHHih@JZX@@@	CC(=O)NC(=S)Nc1ccc(NC(=O)COc2ccc(Cl)cc2Cl)cc1	SMR000163569	"SMR000163569<NL>N-(4-{[(acetylamino)carbothioyl]amino}phenyl)-2-(2,4-dichlorophenoxy)acetamide"	C17H15Cl2N3O3S	412.29	412.29	411.0211	Specs	AG-670/41691107	ML00109434	D12	17406580	17406580	0.144	64.41984893	YES
502	MLS000065754	f`qaB@A\@DYHhhh]hdbT]ziYjjj`@@	CCc1ccc(s1)C(=O)NC1CCCCC1	SMR000080433	SMR000080433<NL>N-cyclohexyl-5-ethyl-2-thiophenecarboxamide	C13H19NOS	237.361	237.361	237.1187	ChemBridge	7945824	ML00109434	F12	4259472	4259472	0.126	69.5411501	YES
503	MLS000769901	fncpR@DXH[qZ`BDf]YWUe^uZbejX@JijZDDBP	COC(=O)c1ccc(COc2ccc(\C=N\NC(N)=S)cc2)o1	SMR000434731	SMR000434731	C15H15N3O4S	333.362	333.362	333.0783	InterBioScreen	STOCK2S-30718	ML00109434	G12	26670851	26670851	0.064	97.12517225	YES
504	MLS002153284	fbmhR@DXXJQoIrBHrJIJKJFIQYTyIS`pAEUUUPqMJr]@p@	Nc1nc(Cl)nc2n(cnc12)[C@@H]1O[C@H](CO)[C@@H](O)[C@H]1O	SMR000058612	SMR000058612<NL>2-Chloroadenosine	C10H12ClN5O4	301.686	301.686	301.0578	Sigma Chemical Company	C5134	ML00109434	H12	56463001	56463001	0.082	91.84565139	YES
505	MLS001005509	fle`cBK\|BHTDZbKS{lbbbTQRtTVYJJXHFJ``@@@	[O-][n+]1ccccc1SCC(=O)c1cc(Cl)ccc1Cl	SMR000384033	SMR000384033	C13H9Cl2NO2S	314.187	314.187	312.9731	Enamine	T0515-4535	ML00109434	I12	24831146	24831146	0.066	96.01413347	YES
506	MLS001212465	fi{q`@EZRBg\dTtVaRTTRbVQxJJRmhHBZ@@BJ@ABT@	COc1ccc2nc(C)cc(N\N=C\c3cccc(OC)c3O)c2c1	SMR000517673	SMR000517673<NL>2-Methoxy-6-[(6-methoxy-2-methyl-quinolin-4-yl)-hydrazonomethyl]-phenol	C19H19N3O3	337.3725	337.3725	337.1426	Asinex Ltd.	BAS 02379888	ML00109434	J12	49644683	49644683	0.11	74.06924188	YES
507	MLS000722217	ec`XL@@K@MHlbbbRRtRRLtbRTPbcggTprpvsPHQMTuUUPu@PTP	O=C(Nc1ccc(cc1)C(=O)\C=C\c1ccco1)C12CC3CC(CC(C3)C1)C2	SMR000235859	SMR000235859	C24H25NO3	375.4602	375.4602	375.1834	Life Chemicals	F3008-0031	ML00109434	K12	17515503	17515503	0.097	85.27898541	YES
508	MLS001044321	f`qHB@DXIh@PdskLjlmV|uMHPQ@HD`	Cn1cc(\C=N\NC(N)=S)c2ccccc12	SMR000424917	SMR000424917	C11H12N4S	232.305	232.305	232.0783	InterBioScreen	STOCK1S-66861	ML00109434	L12	26662255	26662255	0.07	93.95026637	YES
509	MLS000687833	f`aqB@DXHX@PdskJzjmMS@AT`HDP	NC(=S)N\N=C/c1ccc(OCC=C)cc1	SMR000284890	SMR000284890	C11H13N3OS	235.305	235.305	235.0779	Asinex Ltd.	BAS 01307021	ML00109434	M12	24806926	24806926	0.086	88.10749989	YES
510	MLS000727549	fbeQA@GQdBHsDYEEEETddhdFBbf@bJjjT`@@	Cc1cc(OCCCCn2ccnc2)cc(C)c1Cl.Cl	SMR000306246	"SMR000306246<NL>1-[4-(4-chloro-3,5-dimethylphenoxy)butyl]-1H-imidazole"	C15H20Cl2N2O	315.2379	278.777	278.1186	Chem Div	6030-3727	ML00109434	N12	24782508	24782508	0.127	65.9782299	YES
511	MLS000539505	f`qP`@JJ@cHheDhidTIUgMTuUKL@@	CCOC(=O)c1c(C)nc2ccc(C)cn12	SMR000125163	"SMR000125163<NL>ethyl 2,6-dimethylimidazo[1,2-a]pyridine-3-carboxylate"	C12H14N2O2	218.2518	218.2518	218.1055	Key Organics Ltd.	10D-574	ML00109434	O12	14740019	14740019	0.149	61.17258227	YES
512	MLS000099794	fdeQ@@LT@eLwZl{xiipXtsA@@A@@@	C(c1nnc(o1)-c1ccccc1)c1ccccc1	SMR000071430	"SMR000071430<NL>2-benzyl-5-phenyl-1,3,4-oxadiazole"	C15H12N2O	236.2686	236.2686	236.095	ChemBridge	6913483	ML00109434	P12	4265047	4265047	0.156	59.7105311	YES
513	MLS001202738	flupb@LDyyH@aJYm}e[\T\FJZYjX@bh`PD`	Cc1nc(N\N=C/c2ccc3OCOc3c2)sc1C	SMR000514729	"SMR000514729<NL>N-Benzo[1,3]dioxol-5-ylmethylene-N'-(4,5-dimethyl-thiazol-2-yl)-hydrazine"	C13H13N3O2S	275.326	275.326	275.0728	Asinex Ltd.	BAS 00602826	ML00109434	A13	49641071	49641071	0.088	85.00380535	YES
514	MLS001201580	fjmHb@DXHds`ABSNlkk\jkVRmS@AS@@@HD`	NC(=S)N\N=C\c1ccc(OC(=O)c2cccnc2)cc1	SMR000640984	SMR000640984	C14H12N4O2S	300.336	300.336	300.0681	Life Chemicals	F1006-0018	ML00109434	B13	49680107	49680107	0.082	88.78307981	YES
515	MLS001078435	fasPP@AF@cR\bbTRbTRJrTrRgMzuAPMEUUQ@@@	OCCNc1ccccc1C(=O)OCC(=O)NCC1CCCCC1	SMR000708462	SMR000708462	C18H26N2O4	334.41	334.41	334.1893	UrkORgSynthesis Ltd	PB-04635621	ML00109434	C13	56423660	56423660	0.132	64.93275555	YES
516	MLS001207970	fncpP@DDtApZyEDhddmMEDd]KT\mPHPDQEP@`r@	COc1cc(OC)c(\C=N\NC(=O)c2ccncc2)c(OC)c1	SMR000516996	"SMR000516996<NL>Isonicotinic acid (2,4,6-trimethoxy-benzylidene)-hydrazide"	C16H17N3O4	315.3239	315.3239	315.1219	Asinex Ltd.	BAS 01810090	ML00109434	D13	47202575	47202575	0.079	89.66651991	YES
517	MLS000735720	fcpRBK]WJL}`BEsoldTrVTtRTtLRTrsNNBt\ut@DuUSMKSETET@@	CSc1ccc(cc1)C(=O)C1CCCN(C1)C(=O)c1ccc2[n+]([O-])onc2c1	SMR000318449	"SMR000318449<NL>[4-(methylthio)phenyl]{1-[(1-oxido-2,1,3-benzoxadiazol-5-yl)carbonyl]piperidin-3-yl}methanone"	C20H19N3O4S	397.448	397.448	397.1096	ChemBridge	65618137	ML00109434	E13	24799095	24799095	0.124	68.62052426	YES
518	MLS002180737	ejYRB@@DLCJ`NM@\bbbRTtTJRTtRTTVRbjHXbrFn^~QIZjZfBBB`hBhH``@@	COc1ccccc1C(CNC(=O)CN1C(=O)NC(C)(C1=O)c1ccc2ccccc2c1)N1CCCC1	SMR001269767	SMR001269767	C29H32N4O4	500.5888	500.5888	500.2424	UrkORgSynthesis Ltd	PB85489851	ML00109434	F13	57258752	57258752	0.109	75.73330111	YES
519	MLS000730786	fbmP`@LT@eJYnuYwwEMNCFfXH@@J`@@	COc1ccc(Cc2nnc(o2)-c2ccccc2)cc1	SMR000308962	"SMR000308962<NL>2-(4-methoxybenzyl)-5-phenyl-1,3,4-oxadiazole"	C16H14N2O2	266.2946	266.2946	266.1055	Chem Div	C301-5537	ML00109434	G13	24812617	24812617	0.136	62.91959466	YES
520	MLS001166161	fleQC@M^lBPQHXdLbdLRTJTtREJJZh@Jffa@@	FC(F)(F)c1cccc(CNC(=O)c2ccc[nH]2)c1	SMR000550151	SMR000550151<NL>N-[3-(trifluoromethyl)benzyl]-1H-pyrrole-2-carboxamide	C13H11F3N2O	268.2344	268.2344	268.0824	Key Organics Ltd.	9R-0343	ML00109434	H13	49666160	49666160	0.075	91.57681086	YES
521	MLS000660692	eg`TD@@ON`JdfYU^yU_meTQRsrKIhDHdHHjjjbHBbHJH	CCCN(CCC)CC(O)Cn1cc(\C=C\C(=O)c2ccccc2)c2ccccc12	SMR000310211	SMR000310211<NL>(2E)-3-{1-[3-(dipropylamino)-2-hydroxypropyl]-1H-indol-3-yl}-1-phenylprop-2-en-1-one	C26H32N2O2	404.5445	404.5445	404.2464	Chem Div	D009-0525	ML00109434	I13	24812894	24812894	0.066	97.72581328	YES
522	MLS000764875	fdeq@@HDDAJV]fUWpRp_QiZ`hJJH@@	C(C1CCCCC1)c1nc(no1)-c1ccccn1	SMR000290480	SMR000290480	C14H17N3O	243.3043	243.3043	243.1372	Asinex Ltd.	BAS 04087190	ML00109434	J13	24804643	24804643	0.158	57.50228853	YES
523	MLS000664064	do~H`ATHcHhhdbidfz@`ij`@@	CCCCC(=O)NCc1ccccc1Cl	SMR000295147	SMR000295147<NL>N-(2-chlorobenzyl)pentanamide	C12H16ClNO	225.715	225.715	225.092	ChemBridge	7908112	ML00109434	K13	24787517	24787517	0.154	59.25113743	YES
524	MLS000526631	fbma`@D@iIIeeV[U^QoIcejjh@@@`a``@	O=C(NCc1ccccc1)C1COc2ccccc2O1	SMR000117105	"SMR000117105<NL>2,3-Dihydro-benzo[1,4]dioxine-2-carboxylic acid benzylamide"	C16H15NO3	269.2952	269.2952	269.1052	Asinex Ltd.	BAS 00712858	ML00109434	L13	14725015	14725015	0.155	58.09699761	YES
525	MLS000392327	fcoHrAFJkuwasWl@QV^sOm}dbbttRRVabRbTtqPsbmifjji`BIfh`P`@	[O-][N+](=O)c1cc(cc(c1)[N+]([O-])=O)C(=O)NCC(N1CCOCC1)c1cccs1	SMR000261260	SMR000261260	C17H18N4O6S	406.413	406.413	406.0947	Enamine	T0502-7379	ML00109434	M13	17516740	17516740	0.077	93.56617513	YES
526	MLS000537067	fnspB@LDx@HRf[]eU~UqQpZmifiBAH@H@HEN`	Cc1sc(N\N=C\C=C\c2ccccc2)nc1-c1ccccc1	SMR000163819	"SMR000163819<NL>3-phenylacrylaldehyde (5-methyl-4-phenyl-1,3-thiazol-2-yl)hydrazone"	C19H17N3S	319.423	319.423	319.1143	Specs	AH-487/40937092	ML00109434	N13	17406935	17406935	0.133	69.36756899	YES
527	MLS001201751	ebvxK@@HpDIMDbfk`RVU[\bbTTTtbRfababRTbfbbbjvT\qfrKtKokUUUUUUUUUTuUUUUUURVDHeDxbdLWbBfRzRrvQrabLyQl]P@	CC[C@H]1OC(=O)[C@H](C)[C@@H](O[C@H]2C[C@@](C)(OC)[C@@H](O)[C@H](C)O2)[C@H](C)[C@@H](O[C@@H]2O[C@H](C)C[C@@H]([C@H]2O)N(C)C)[C@@](C)(C[C@@H](C)C(=O)[C@H](C)[C@@H](O)[C@]1(C)O)OC	SMR000466382	SMR000466382<NL>Clarithromycin	C38H69NO13	747.9534	747.9534	747.4769	InterBioScreen	STOCK1N-65998	ML00109434	O13	49648843	49648843	0.059	102.4787889	YES
528	MLS000519030	fmoE`BHRTZpXi@`dIQrS\kjrl|rjsg`}GM[TuM@AUUUIPHB`	[O-][N+](=O)c1ccc(\C=N\Nc2nc(nc(n2)N2CCCC2)N2CCCC2)o1	SMR000129450	SMR000129450	C16H20N8O3	372.3818	372.3818	372.1658	Chem Div	3229-0580	ML00109434	P13	14737070	14737070	0.068	95.57469262	YES
529	MLS000545060	fncqb@DXIiw`ABSNlkZsvjcUZuL@QSP@@BAH	COc1ccc(\C=N\NC(N)=S)cc1OC(=O)c1ccccc1	SMR000163810	SMR000163810<NL>5-[2-(aminocarbothioyl)carbohydrazonoyl]-2-methoxyphenyl benzoate	C16H15N3O3S	329.374	329.374	329.0834	Specs	AH-487/40687347	ML00109434	A14	17387315	17387315	0.081	90.56535911	YES
530	MLS000672047	fjmPb@DXCD@Pdrlrj~jz][sU@@@EU@@@	CCOc1ccc(NC(=S)Nc2ccc(OC)cc2)cc1	SMR000293469	SMR000293469<NL>N-(4-ethoxyphenyl)-N'-(4-methoxyphenyl)thiourea	C16H18N2O2S	302.391	302.391	302.1089	ChemBridge	7722901	ML00109434	B14	24789327	24789327	0.101	83.0617552	YES
531	MLS000684501	ff}qb@DX\HJPAFQQIQQKHiSQKUbuZhFBJZZD@@	CCC(=O)NC(=S)Nc1ccc(NC(=O)c2ccco2)cc1	SMR000269678	SMR000269678<NL>N-(4-{[(propionylamino)carbonothioyl]amino}phenyl)-2-furamide	C15H15N3O3S	317.363	317.363	317.0834	ChemBridge	6595769	ML00109434	C14	24792057	24792057	0.109	74.81092847	YES
532	MLS002638589	fhypB@DXH@HRYvYU[DhsoAZf``@@@@@	NC(=S)NN=C1Cc2cccc3cccc1c23	SMR001548061	SMR001548061<NL>77532-27-5	C13H11N3S	241.312	241.312	241.0674	NCI Chemotherapeutic Agents Repository	18338	ML00109434	D14	89850957	89850957	0.11	76.24917403	YES
534	MLS001242593	elZ\@L@C@c`IABPpdLbdLRTJRbRTTTRbTVvDdfn~Qj`@jjjB`J`J@LKHdjh@@	CC[C@@H](C)[C@H](CNC)NC[C@@H](Cc1cccc2ccccc12)NCCc1cccc(c1)C(F)(F)F	SMR000673924	SMR000673924	C29H38F3N3	485.6273	485.6273	485.3018	Richard A Houghten - Torrey Pines Institute for Molecular Studies - MLI PSL	1665-107	ML00109434	F14	49729246	49729246	0.073	97.39880744	YES
535	MLS001222855	fcoI`@DDuTDRiLljoZzmlkKW`kvu@a@@UM@@@BCH	O=C(COc1ccc(\C=N\NC(=O)c2ccncc2)cc1)Nc1ccccc1	SMR000608132	SMR000608132<NL>N-Phenyl-2-{4-[(pyridine-4-carbonyl)-hydrazonomethyl]-phenoxy}-acetamide	C21H18N4O3	374.3926	374.3926	374.1379	Asinex Ltd.	BAS 00758940	ML00109434	G14	49727431	49727431	0.08	88.95329315	YES
537	MLS001194920	fnshpAHLTXHD^bgLIQqiSvQSQQIQJIJJKbuxMVmMSMAKPE@@@	Oc1ccccc1Nc1c(cc([N+]([O-])=O)c2nonc12)[N+]([O-])=O	SMR000554699	"SMR000554699<NL>2-[(5,7-dinitro-2,1,3-benzoxadiazol-4-yl)amino]phenol"	C12H7N5O6	317.2139	317.2139	317.0396	Chem Div	1582-0051	ML00109434	I14	49668690	49668690	0.117	71.51875592	YES
538	MLS000535989	ff}IbBDX]fJR`BGRglbbRbbRRftRnoVBuP@@PMT@@@	COc1ccc(NC(=S)Nc2ccc(N)c(c2)[N+]([O-])=O)cc1	SMR000155301	SMR000155301	C14H14N4O3S	318.351	318.351	318.0787	Enamine	T0515-8781	ML00109434	J14	17388511	17388511	0.113	77.42866135	YES
540	MLS000679007	dko@PAdpqMBLbbRaRTih@Ii`Hz@	NC(=S)N\N=C\c1cccc(Br)c1	SMR000323398	SMR000323398	C8H8BrN3S	258.138	258.138	256.9622	Life Chemicals	F0777-0554	ML00109434	L14	24816560	24816560	0.103	79.26982079	YES
541	MLS000768038	fjmq@`DXIp@QDHsHEdDf]YWe]ZRoAZffh@Ji@PI@	NC(=S)N\N=C\c1ccc(o1)-c1ccc(SC(F)F)cc1	SMR000431351	SMR000431351	C13H11F2N3OS2	327.373	327.373	327.0312	InterBioScreen	STOCK3S-18411	ML00109434	M14	26661845	26661845	0.084	86.9919078	YES
542	MLS001335873	edRTIH@CohIKHlfnkg`Hc@eEEEEEEmMHgDXdhhHYhEyULltCPUQUUMTmTTPXgEyIh@@	CN(C)[C@H]1C2[C@@H](O)C3C(=C(O)[C@]2(O)C(O)=C(C(N)=O)C1=O)C(=O)c1c(O)cccc1[C@@]3(C)O.Cl	SMR000875333	SMR000875333<NL>Oxytetracycline hydrochloride<NL>2058-46-0	C22H25ClN2O9	496.8949	460.434	460.1482	Sigma Chemical Company	75966	ML00109434	N14	56320922	56320922	0.168	52.08696337	YES
543	MLS000674682	e`\\BH@LHfhDOJ`@cIICEDdcMEheMleDeHhXyEd}|mTEACTsUP@Q@@@	CCn1cc(C(=O)NCCc2ccccc2)c(=O)c2cc(ccc12)S(=O)(=O)N1CCCC1	SMR000314123	"SMR000314123<NL>1-ethyl-4-oxo-N-(2-phenylethyl)-6-(pyrrolidin-1-ylsulfonyl)-1,4-dihydroquinoline-3-carboxamide"	C24H27N3O4S	453.554	453.554	453.1722	Chem Div	C519-1335	ML00109434	O14	24789982	24789982	0.106	80.23732426	YES
544	MLS001183697	ffka`@D@|WHheEDeEELbdhMhnRfnRmPTEUEUET@@	O=C(NC1C2CC3CC(C2)CC1C3)c1ccc2OCOc2c1	SMR000502859	SMR000502859	C18H21NO3	299.3642	299.3642	299.1521	Vitas-M Laboratory	STK136400	ML00109434	P14	47201794	47201794	0.155	53.37099193	YES
545	MLS001202875	fjmq`@DDtAv\bbTRRVfbRQehJVhDHBBJ@DFP	COc1ccc(OC)c(\C=N\NC(=O)c2ccncc2)c1	SMR000513382	"SMR000513382<NL>Isonicotinic acid (2,5-dimethoxy-benzylidene)-hydrazide"	C15H15N3O3	285.2979	285.2979	285.1113	Asinex Ltd.	BAS 00314848	ML00109434	A15	47204117	47204117	0.077	90.62166539	YES
546	MLS001183715	ehRTI@@Mg`AC@djfcklbbbbbbbvfdSbLRTTxtT|\JFfZAhJhjjfjVjJ@@@	CN(C)C1C2C(O)C3C(=C(O)C2(O)C(O)=C(C(N)=O)C1=O)C(=O)c1c(O)cccc1C3(C)O	SMR000677918	SMR000677918<NL>OXYTETRACYCLINE (INTERNAL USE)<NL>79-57-2	C22H24N2O9	460.434	460.434	460.1482	Vitas-M Laboratory	STK177247	ML00109434	B15	50086555	50086555	0.154	58.55930794	YES
547	MLS001030604	foA``@D@idTRbbRQTeV\uSUUS@@@	O=C(NC1CCCCCC1)c1ccco1	SMR000635274	SMR000635274	C12H17NO2	207.2689	207.2689	207.1259	Chem Div	K808-9152	ML00109434	C15	49717105	49717105	0.156	51.07941262	YES
548	MLS001049381	fm{aBBKPAD@ztxEEDhdedeDddecKUQtDQETEAQP@@@	CCCCCc1ccc(OCCC[n+]2ccccc2)c(CCCCC)c1.[Cl-]	SMR000427309	"SMR000427309<NL>1-[3-(2,4-Dipentyl-phenoxy)-propyl]-pyridinium"	C24H36ClNO	390.0012	354.5482	354.2791	InterBioScreen	STOCK1S-61208	ML00109434	D15	26659382	26659382	0.07	93.95026637	YES
549	MLS000685477	fi{`P@@`QIJSKLro~wJz][wQmPA@@Tp@@@@@	Oc1cc(NC(=O)c2ccccc2)ccc1C(=O)Oc1ccccc1	SMR000312441	SMR000312441<NL>phenyl 4-(benzoylamino)-2-hydroxybenzoate	C20H15NO4	333.3374	333.3374	333.1001	Chem Div	1682-5593	ML00109434	E15	24784491	24784491	0.087	87.64587932	YES
550	MLS001241033	fjm`pBH@PRTRpeGIMroZrmkNARuMSL@QR@`j@	COc1cc(\C=C\C(=O)c2ccc(o2)[N+]([O-])=O)ccc1O	SMR000841205	SMR000841205	C14H11NO6	289.2402	289.2402	289.0586	Florida Center for Heterocyclic Compounds	4264	ML00109434	F15	51087929	51087929	0.062	101.0918579	YES
551	MLS000516901	ffcab@A\Sd@QdbbbfVLRVTrIRRoAjVZh@Ijh@@	CCOC(=O)c1ccc(NC(=O)c2cc3CCCc3s2)cc1	SMR000343007	SMR000343007	C17H17NO3S	315.387	315.387	315.0929	Enamine	T0508-2929	ML00109434	G15	24830639	24830639	0.163	51.50996137	YES
552	MLS000673218	eodVBL@LALjfimGO@`@bpHJBLdTRbRRRfbjbbRTVHxhXFfVvjjjffZijeje`@@	Cc1cc(C)n(CC(=O)NC2C3SCC(CSc4nnc(C)s4)=C(N3C2=O)C(O)=O)n1	SMR000314459	"SMR000314459<NL>7-{[(3,5-dimethyl-1H-pyrazol-1-yl)acetyl]amino}-3-{[(5-methyl-1,3,4-thiadiazol-2-yl)thio]methyl}-8-oxo-5-thia-1-azabicyclo[4.2.0]oct-2-ene-2-carboxylic acid"	C18H20N6O4S3	480.584	480.584	480.0708	Chem Div	D052-0073	ML00109434	H15	24814417	24814417	0.107	79.80011204	YES
553	MLS000728731	fe{qpAHB\AFcVcvDhxTf{HihdheMJdeDeMrSQm@DSMU@DP@@@	COc1cccc(OCCNC(=O)c2cc(cc(c2)[N+]([O-])=O)[N+]([O-])=O)c1	SMR000307010	"SMR000307010<NL>N-[2-(3-methoxyphenoxy)ethyl]-3,5-dinitrobenzamide"	C16H15N3O7	361.3062	361.3062	361.091	Chem Div	8012-4463	ML00109434	I15	24821588	24821588	0.062	99.47466219	YES
554	MLS002249253	fasQc@DNdjpHadQvPrJIJHsISIJIKTyUl@QMSU@A@@@	Fc1ccc(CCNC(=O)COC(=O)c2cc(Cl)nc(Cl)c2)cc1	SMR001316696	SMR001316696	C16H13Cl2FN2O3	371.19	371.19	370.0287	Enamine	T0509-2540	ML00109434	J15	85200194	85200194	0.158	52.72344319	YES
555	MLS000578857	fbmHB@DXEH@QdTRTTRRbrJuxudyZhFBh@@@@@	Cn1c(NC(=S)Nc2ccccc2)nc2ccccc12	SMR000197843	SMR000197843<NL>N-(1-methyl-1H-benzimidazol-2-yl)-N'-phenylthiourea	C15H14N4S	282.363	282.363	282.0939	ChemBridge	7274597	ML00109434	K15	17506446	17506446	0.135	68.85627556	YES
557	MLS000392277	eohTHDDFFk`LR@H@yb\BbbbRRrfbRRbVlRHXdLrZjfhFBRhEBhjjH`Vh@@	CCC(CO)N1C(C)=CC(=Cc2sc3ccccc3[n+]2Cc2ccccc2)C=C1C.[Br-]	SMR000261255	SMR000261255	C26H29BrN2OS	497.49	417.586	417.1995	Enamine	T0502-7088	ML00109434	M15	17517026	17517026	0.067	98.12368077	YES
558	MLS001174224	foAaB@IB@DISOmlnJV]SKMUU@aR@	O=C(NC1CCCC1)\C=C\c1cccs1	SMR000590043	SMR000590043	C12H15NOS	221.319	221.319	221.0874	Enamine	T0515-0900	ML00109434	N15	49675949	49675949	0.15	54.0310846	YES
559	MLS000028440	fk`r@IBjwns`bDfUvyfU}Y}jLLzNX@IjA`bfjX`@@	COc1ccc2n(C(=O)c3ccc(Cl)cc3)c(C)c(CC(=O)OCC(O)=O)c2c1	SMR000058409	SMR000058409<NL>ACEMETACIN<NL>53164-05-9	C21H18ClNO6	415.824	415.824	415.0823	Sigma Chemical Company	A1674	ML00109434	O15	855677	855677	0.083	91.38334107	YES
561	MLS000577954	fikqb@DX\HJPAFQQIQQKHiSIQIZmt[U@pQST@@@@@	CCC(=O)NC(=S)Nc1ccc(NC(=O)COc2ccccc2)cc1	SMR000198356	SMR000198356<NL>N-[({4-[(phenoxyacetyl)amino]phenyl}amino)carbonothioyl]propanamide	C18H19N3O3S	357.427	357.427	357.1147	ChemBridge	7428629	ML00109434	A16	17433625	17433625	0.161	57.02151645	YES
562	MLS001047159	eohRB@@DBMM`DlkdfVUWm[UyWVdt|BfVZ`P`@Jj@Bf@@`X`	COc1ccc(\C=N\NC(=O)c2ccncc2)cc1COc1ccc(NC(C)=O)cc1	SMR000427530	SMR000427530<NL>N-(4-{2-Methoxy-5-[(pyridine-4-carbonyl)-hydrazonomethyl]-benzyloxy}-phenyl)-acetamide	C23H22N4O4	418.4452	418.4452	418.1641	InterBioScreen	STOCK2S-06759	ML00109434	B16	26671210	26671210	0.08	89.52393279	YES
563	MLS000684264	fbuHA@F^CdDPdHrJIJZZJJiJTxht@QSMMLPHN`	Cc1cc(\C=N\NC(N)=S)c(C)n1-c1cccc(Cl)c1	SMR000268071	"SMR000268071<NL>1-(3-chlorophenyl)-2,5-dimethyl-1H-pyrrole-3-carbaldehyde thiosemicarbazone"	C14H15ClN4S	306.814	306.814	306.0706	ChemBridge	6054440	ML00109434	C16	24789165	24789165	0.094	84.41453528	YES
564	MLS000700258	fewhb@LDCF]L`BLdTTRRRVRJTtRWART{pyttuPPML@@`BGh	O=C(N\N=C\c1ccc(Sc2nc3ccccc3[nH]2)o1)c1ccncc1	SMR000225704	SMR000225704<NL>N'-{[5-(1H-benzimidazol-2-ylsulfanyl)-2-furyl]methylene}isonicotinohydrazide	C18H13N5O2S	363.393	363.393	363.079	Specs	AG-205/33654062	ML00109434	D16	22414748	22414748	0.168	53.97383817	YES
565	MLS000526847	flu``@D@hdrrkJjhi^RFKUMP@@@@@@	O=C(NCc1ccccc1)c1cc2ccccc2o1	SMR000117321	SMR000117321<NL>Benzofuran-2-carboxylic acid benzylamide	C16H13NO2	251.2799	251.2799	251.0946	Asinex Ltd.	BAS 00404095	ML00109434	E16	14725276	14725276	0.127	68.03683963	YES
567	MLS000532719	fdy``@D@hdrjsJkvCzKUT@@@@@@	O=C(COc1ccccc1)NCc1ccccc1	SMR000140157	SMR000140157<NL>N-benzyl-2-phenoxyacetamide	C15H15NO2	241.2851	241.2851	241.1103	ChemBridge	5140095	ML00109434	G16	14731660	14731660	0.131	65.46866444	YES
568	MLS000388835	fleaA@IBAHIdDfUvv[WhpLX@Ij`@``j`@	CC(NC(=O)c1ccc(F)cc1)c1ccc(F)cc1	SMR000255008	SMR000255008	C15H13F2NO	261.2666	261.2666	261.0965	Enamine	ZU-1799741	ML00109434	H16	22408803	22408803	0.144	59.97706422	YES
569	MLS000660843	eghRD@@DBML`DdfVUWm[UnV^SSpJ[XzyjAB@@jjBH@`BAb@	COc1ccc(\C=N\NC(=O)c2ccncc2)cc1CN1CCCc2ccccc12	SMR000310481	"SMR000310481<NL>N'-{(1E)-[3-(3,4-dihydroquinolin-1(2H)-ylmethyl)-4-methoxyphenyl]methylene}isonicotinohydrazide"	C24H24N4O2	400.473	400.473	400.1899	Chem Div	K087-0478	ML00109434	I16	24812289	24812289	0.07	94.53774347	YES
570	MLS002638482	fle@`@@FRYeU~yTRhijBBJ`@@@@	OC(CCCC(O)c1ccccc1)c1ccccc1	SMR001547959	SMR001547959<NL>5449-44-5	C17H20O2	256.3395	256.3395	256.1463	NCI Chemotherapeutic Agents Repository	16327	ML00109434	J16	89850689	89850689	0.143	61.02480927	YES
572	MLS001198894	fleqB@BLU@DP`sMvkNyFF}EMLpPTUQ@@@	C(N1CCCCC1)c1nnc(o1)-c1ccccc1.Cl	SMR000563338	"SMR000563338<NL>1-[(5-phenyl-1,3,4-oxadiazol-2-yl)methyl]piperidine"	C14H18ClN3O	279.7652	243.3043	243.1372	Chem Div	D079-0178	ML00109434	L16	49649462	49649462	0.154	52.03552983	YES
573	MLS001219604	fdea`@D@mEIefUV}Txw`qZ`hJbhh@@	O=C(NC1CCCCC1)c1ccc2OCOc2c1	SMR000611211	"SMR000611211<NL>Benzo[1,3]dioxole-5-carboxylic acid cyclohexylamide"	C14H17NO3	247.2897	247.2897	247.1208	Asinex Ltd.	BAS 02052715	ML00109434	M16	49726856	49726856	0.135	61.51441501	YES
574	MLS000673207	eodVBB@BFEOMkiGFn`H`HHFBE`cHhhdULhhleLhbhdbFKODlckijZZijffjZjd@@	Cc1nnc(SCC2=C(N3C(SC2)C(NC(=O)Cn2ncc(Cl)c2C)C3=O)C(O)=O)s1	SMR000314448	"SMR000314448<NL>7-{[(4-chloro-5-methyl-1H-pyrazol-1-yl)acetyl]amino}-3-{[(5-methyl-1,3,4-thiadiazol-2-yl)thio]methyl}-8-oxo-5-thia-1-azabicyclo[4.2.0]oct-2-ene-2-carboxylic acid"	C17H17ClN6O4S3	501.003	501.003	500.0162	Chem Div	D052-0043	ML00109434	N16	24783343	24783343	0.072	95.10253993	YES
575	MLS001000461	ffcqbBBFsxmPQFYkrSLl{zroLehtTpPTUUMSD`@@	[O-][N+](=O)c1ccc(CN2CCN(CC2)c2ccccc2Cl)o1	SMR000496028	SMR000496028<NL>1-(2-chlorophenyl)-4-[(5-nitro-2-furyl)methyl]piperazine	C15H16ClN3O3	321.759	321.759	321.088	ChemBridge	5266979	ML00109434	O16	47199032	47199032	0.098	80.03354923	YES
576	MLS000535043	eh\TFH@JFBENicg`HaIf[U]YeUnu_hxJFZViZjZh@@Hbjj@@@	COc1ccc(CCNC2=C(Cl)C(=O)N(CCc3ccc(OC)c(OC)c3)C2=O)cc1OC	SMR000142480	"SMR000142480<NL>3-chloro-1-[2-(3,4-dimethoxyphenyl)ethyl]-4-{[2-(3,4-dimethoxyphenyl)ethyl]amino}-1H-pyrrole-2,5-dione"	C24H27ClN2O6	474.934	474.934	474.1558	ChemBridge	7187311	ML00109434	P16	14735118	14735118	0.086	89.11102578	YES
577	MLS001174273	fbmpB@AJLBHrJIJEJIQIITY[t\p@U@@A@@@@	Cc1nnc(NCc2cccc(Cl)c2)c2ccccc12	SMR000595257	SMR000595257	C16H14ClN3	283.755	283.755	283.0876	Enamine	T5349719	ML00109434	A17	49675992	49675992	0.151	53.53219591	YES
579	MLS001047162	ejVTLHLIehG@`JpCiiVeAYfUUWuUUZZWZNEKCOF`@@Hjjjjjjj`@@@	CC[N+](C)(CC)CCCCOc1ccc-2c(c1)C(=O)c3cc(OCCCC[N+](C)(CC)CC)ccc32.[I-]	SMR000427492	SMR000427492	C31H48N2O3.2I-	750.5446	496.7233	496.3664	InterBioScreen	STOCK3S-26623	ML00109434	C17	26659400	26659400	0.11	75.27160879	YES
580	MLS000110792	fhi`b@CBtBHrJJIEISQIgOA`HJfjb@@	Cc1cc(OCC(=O)N2CCCC2)ccc1Cl	SMR000106721	SMR000106721	C13H16ClNO2	253.725	253.725	253.087	ChemBridge	6573269	ML00109434	D17	7974176	7974176	0.163	56.44670583	YES
581	MLS000765487	fb}``@D@TdrkSJjsZKdnsxKUUTuUUT`@@	O=C(CC12CC3CC(CC(C3)C1)C2)NCc1ccco1	SMR000289592	SMR000289592	C17H23NO2	273.37	273.37	273.1729	Asinex Ltd.	BAS 09108123	ML00109434	E17	24802301	24802301	0.16	53.94757721	YES
582	MLS000518966	f`qa@@D@RYYeU}UcNZ`hJJH@@	Cc1ccc(cc1)C(=O)NC1CCCCC1	SMR000129386	SMR000129386	C14H19NO	217.3068	217.3068	217.1467	Chem Div	2137-1073	ML00109434	F17	14735725	14735725	0.147	58.9202571	YES
583	MLS000778083	fjmHPBHZLTBFNaJNR[f]u[eQRrUhHBZX@@AAT@	Oc1ccc(\C=N\NC(=O)c2ccncc2)cc1[N+]([O-])=O	SMR000414477	SMR000414477<NL>Isonicotinic acid [1-(4-hydroxy-3-nitro-phenyl)-meth-(E)-ylidene]-hydrazide	C13H10N4O4	286.2429	286.2429	286.0702	InterBioScreen	STOCK3S-09909	ML00109434	G17	26726350	26726350	0.129	67.24054838	YES
585	MLS001180409	fdyaB@IBAbILkmljmFAc@AMUUQ@@@	Brc1ccc(cc1)C(=O)NC1CCCCCCC1	SMR000476617	SMR000476617<NL>4-bromo-N-cyclooctylbenzamide	C15H20BrNO	310.229	310.229	309.0728	Specs	AK-968/10419017	ML00109434	I17	47195965	47195965	0.14	59.15847351	YES
587	MLS000626950	do~H`ATIAIe]Vuih@Jfj@@	CCCCC(=O)NCc1ccc(F)cc1	SMR000272080	SMR000272080<NL>N-(4-fluorobenzyl)pentanamide	C12H16FNO	209.2599	209.2599	209.1216	ChemBridge	7227142	ML00109434	K17	22404072	22404072	0.15	62.37362694	YES
588	MLS001241023	fbuaPBH@PRRXRcdfyWmYWV\CEjZfX@JPDEP	COc1ccc(\C=C\C(=O)c2ccc(o2)[N+]([O-])=O)cc1	SMR000841204	SMR000841204	C14H11NO5	273.2408	273.2408	273.0637	Florida Center for Heterocyclic Compounds	4263	ML00109434	L17	51087923	51087923	0.052	102.8261019	YES
589	MLS000676770	flmPB@LV@DYHhhddhed\R`mJ\FM@pTUUTUBM@@	CC1CCc2nc3sc4CCCCc4c3c(N)c2C1	SMR000271788	"SMR000271788<NL>9-methyl-1,2,3,4,7,8,9,10-octahydro[1]benzothieno[2,3-b]quinolin-11-amine"	C16H20N2S	272.408	272.408	272.1347	ChemBridge	7144442	ML00109434	M17	22415147	22415147	0.089	88.09716836	YES
590	MLS001157844	fcoQS@L^D{j}`BDAA`cHheDdlhhecDeBhR`XmFuTmTmT@QMHBCD	OC(=O)c1ccc(NC(=O)CCN2C(=S)S\C(=C/c3cccs3)C2=O)cc1O	SMR000651271	SMR000651271	C18H14N2O5S3	434.509	434.509	434.0065	InterBioScreen	STOCK5S-93380	ML00109434	N17	49829278	49829278	0.119	69.46047633	YES
591	MLS001055359	ea]XMH@FXIKDlnmkol^PHc@eEEEEEEhdeeFmEMDlhlIhXEyTMLbRt@QDAMEUUSUUTELQRZKJEHpe@@	COc1cccc2C(=O)c3c(O)c4C[C@](O)(C[C@H](O[C@H]5C[C@H](N)[C@H](O)[C@H](C)O5)c4c(O)c3C(=O)c12)C(=O)CO.Cl	SMR000058570	SMR000058570<NL>Doxorubicin hydrochloride<NL>25316-40-9	C27H30ClNO11	579.9802	543.5193	543.1741	RTI International for NIEHS National Toxicology Program	458	ML00109434	O17	49718188	49718188	0.097	84.91099651	YES
592	MLS000535394	f`qaB@FB@DISOmkKbcoTsSUUT@@	O=C(CCC1CCCC1)NCc1cccs1	SMR000142832	SMR000142832<NL>3-cyclopentyl-N-(2-thienylmethyl)propanamide	C13H19NOS	237.361	237.361	237.1187	ChemBridge	7263449	ML00109434	P17	14738822	14738822	0.153	60.80977296	YES
593	MLS001207566	fegq`@IZrAP|dTtRRrVbbTRrOAIsWm@PMT@@DT@B@h	COc1ccc(\C=N\Nc2cc(C)nc3ccc(OC)cc23)c(OC)c1	SMR000517672	"SMR000517672<NL>N-(2,4-Dimethoxy-benzylidene)-N'-(6-methoxy-2-methyl-quinolin-4-yl)-hydrazine"	C20H21N3O3	351.399	351.399	351.1583	Asinex Ltd.	BAS 02379863	ML00109434	A18	49642517	49642517	0.149	56.23642835	YES
594	MLS000589754	fbupb@DXdFH@aIfV]W^udmVZjBBJZh@@	CCOC(=O)c1ccc(cc1)N1CN(CC)CNC1=S	SMR000219609	"SMR000219609<NL>4-(5-Ethyl-2-thioxo-[1,3,5]triazinan-1-yl)-benzoic acid ethyl ester"	C14H19N3O2S	293.385	293.385	293.1198	InterBioScreen	STOCK3S-72930	ML00109434	B18	17505932	17505932	0.126	71.23439748	YES
595	MLS000851231	do|`PNDwBHlHRYWUejZ@Bfm`HE@	NC(=S)C(=N\Nc1ccc(Cl)cc1)\C#N	SMR000457574	SMR000457574<NL>2-[2-(4-chlorophenyl)hydrazono]-2-cyanoethanethioamide	C9H7ClN4S	238.697	238.697	238.008	Maybridge	CD 04975	ML00109434	C18	26729108	26729108	0.137	62.44451719	YES
596	MLS001170969	fluaB@IBADYEDeMBhihmSghqS@DMUUTT@@	CC(NC(=O)c1cccc(Cl)c1)C1CC2CCC1C2	SMR000590443	SMR000590443	C16H20ClNO	277.789	277.789	277.1233	Enamine	T0509-3734	ML00109434	D18	49676351	49676351	0.144	57.02441676	YES
597	MLS000850759	fcoIc@AZkwIY`bEABPcHhdilieDeeHUDmQ`XsW@ATt@DmMLD@@	Cc1cc(NS(=O)(=O)c2ccc(NC(=S)Nc3ccc(Cl)cc3C)cc2)no1	SMR000456776	SMR000456776<NL>4-{[(4-chloro-2-methylanilino)carbothioyl]amino}-N-(5-methyl-3-isoxazolyl)benzenesulfonamide	C18H17ClN4O3S2	436.936	436.936	436.0431	Maybridge	RJF 01491	ML00109434	E18	26731080	26731080	0.151	53.69119177	YES
599	MLS000723433	fasqRAAARkIV}AHAeLe{oILkjwJrruF^c@ATpADtp@@@	Cc1c(cc(cc1[N+]([O-])=O)C(=O)NCc1ccc(F)cc1)[N+]([O-])=O	SMR000305028	"SMR000305028<NL>N-(4-fluorobenzyl)-4-methyl-3,5-dinitrobenzamide"	C15H12FN3O5	333.2713	333.2713	333.0761	Chem Div	2260-1037	ML00109434	G18	24811795	24811795	0.086	89.99641009	YES
600	MLS000768552	fj}Qa@NBT[pHa@Pdrnk\kZdixNRtuMMU@@qCQDFH	Clc1ccc(\C=N/NC(=O)C2COc3ccccc3O2)s1	SMR000431873	"SMR000431873<NL>2,3-Dihydro-benzo[1,4]dioxine-2-carboxylic acid [1-(5-chloro-thiophen-2-yl)-meth-(Z)-ylidene]-hydrazide"	C14H11ClN2O3S	322.767	322.767	322.0179	InterBioScreen	STOCK3S-27475	ML00109434	H18	26666164	26666164	0.066	96.17501732	YES
601	MLS000582591	fkPb@GMXT@QdbbTjTTRRVtrbRQJF\EMRltaAEUUUQCIDNP	CCCN(CCC)CC(O)Cn1cc(\C=C\C(=O)c2cccs2)c2ccccc12	SMR000206577	SMR000206577<NL>(2E)-3-{1-[3-(dipropylamino)-2-hydroxypropyl]-1H-indol-3-yl}-1-thien-2-ylprop-2-en-1-one	C24H30N2O2S	410.572	410.572	410.2028	Chem Div	D009-0579	ML00109434	I18	17509522	17509522	0.093	86.2741661	YES
603	MLS000065859	flu`b@A\|@HrQQQSKIHqHeCVbfiYjjijd@@	O=C(NCc1ccco1)c1cc2CCCCCc2s1	SMR000080561	"SMR000080561<NL>N-(2-furylmethyl)-5,6,7,8-tetrahydro-4H-cyclohepta[b]thiophene-2-carboxamide"	C15H17NO2S	275.366	275.366	275.098	ChemBridge	7946928	ML00109434	K18	4259151	4259151	0.158	54.7066807	YES
604	MLS000528102	f`iPB@F\@DYHheBhddbTEIwjeZhHH@@@	CCn1c(nc2ccccc12)-c1cccs1	SMR000120676	SMR000120676<NL>1-Ethyl-2-thiophen-2-yl-1H-benzoimidazole	C13H12N2S	228.313	228.313	228.0721	Asinex Ltd.	BAS 07248626	ML00109434	L18	14726142	14726142	0.111	76.51046272	YES
605	MLS000526378	fhia@@D@RYYUggd[pVhH@B@@@@	Cc1ccccc1CNC(=O)c1ccccc1	SMR000116852	SMR000116852<NL>N-(2-Methyl-benzyl)-benzamide	C15H15NO	225.2857	225.2857	225.1154	Asinex Ltd.	BAS 00754416	ML00109434	M18	14724910	14724910	0.149	60.7521345	YES
606	MLS000324688	faspa@DXBIH@`hQdTRTTRrtQTtRuYoVjA`bjZZD@@	CC(C)CC(=O)NC(=S)Nc1ccc(NC(=O)c2cccs2)cc1	SMR000163559	SMR000163559<NL>N-[4-({[(3-methylbutanoyl)amino]carbothioyl}amino)phenyl]-2-thiophenecarboxamide	C17H19N3O2S2	361.482	361.482	361.0919	Specs	AG-670/40735657	ML00109434	N18	17386539	17386539	0.125	72.39299203	YES
607	MLS000681393	fluQB@LDd@HrQQSQIKPi[EMFCFfffh@J`DJH	Cc1ccc(\C=C2/SC(=NC2=O)N2CCCC2)cc1	SMR000267782	"SMR000267782<NL>5-(4-methylbenzylidene)-2-(1-pyrrolidinyl)-1,3-thiazol-4(5H)-one"	C15H16N2OS	272.365	272.365	272.0983	ChemBridge	5951831	ML00109434	O18	24788994	24788994	0.123	70.01653432	YES
608	MLS002667127	fjmq`@DDLBI\bbTRRbtJTrdXJVhDJ@BJ@@@	COc1cc(ccc1O)C(C)=NNC(=O)c1ccncc1	SMR001556899	SMR001556899	C15H15N3O3	285.2979	285.2979	285.1113	NCI Chemotherapeutic Agents Repository	47670	ML00109434	P18	89854606	89854606	0.071	94.24160509	YES
609	MLS001175843	fnsP`@DIAkHheEDeDieeDUNmENVh@B@hfhH@@	CCOc1ccccc1NC(=O)c1ccc2[nH]c(C)c(C)c2c1	SMR000590071	SMR000590071	C19H20N2O2	308.3743	308.3743	308.1525	Enamine	T5302235	ML00109434	A19	49673069	49673069	0.125	66.50330194	YES
610	MLS001001284	fjca@@D@rJIJIQQQHi[WcACeIVjjj`hHj@@@	O=C(CCc1ccccc1)NC1C2CC3CC(C2)CC1C3	SMR000496922	SMR000496922<NL>N-2-adamantyl-3-phenylpropanamide	C19H25NO	283.4079	283.4079	283.1936	ChemBridge	6142810	ML00109434	B19	47198558	47198558	0.123	67.60790892	YES
611	MLS001012215	fasHa@BV}uTPQDhcHhhddiUEeMDdpS^pPQMMS@@@HF`	C\C(CC(=O)Nc1ccc(Cl)cc1Cl)=N/NC(=O)c1ccncc1	SMR000425220	"SMR000425220<NL>N-(2,4-Dichloro-phenyl)-3-[(pyridine-4-carbonyl)-hydrazono]-butyramide"	C16H14Cl2N4O2	365.214	365.214	364.0494	InterBioScreen	STOCK2S-54373	ML00109434	C19	26658375	26658375	0.073	92.84947505	YES
612	MLS001174858	fhiQB@DRDBHRYW[VUhspX@Ijjh`@@	Clc1ccc(cn1)C(=O)NCC1CCCCC1	SMR000594946	SMR000594946	C13H17ClN2O	252.74	252.74	252.1029	Enamine	T5345105	ML00109434	D19	49680490	49680490	0.139	59.51886023	YES
615	MLS000684195	fbmIA@AV|G`Ha@Pdro\kljRakIsSTuUP@L@@@	Clc1ccc(s1)C(=O)N1CCN(CC1)c1ncccn1	SMR000295862	SMR000295862<NL>2-{4-[(5-chloro-2-thienyl)carbonyl]-1-piperazinyl}pyrimidine	C13H13ClN4OS	308.787	308.787	308.0499	ChemBridge	7945312	ML00109434	G19	24794853	24794853	0.156	53.41804533	YES
616	MLS000673211	eodQBL@BJEOEmckiGFn`H`HHFBLbbVTTJbbrTrbJbTHhl|RrNniZijfjZZfjjP@@	CC(C(=O)NC1C2SCC(CSc3nnnn3C)=C(N2C1=O)C(O)=O)n1cc(Cl)cn1	SMR000314452	SMR000314452<NL>7-{[2-(4-chloro-1H-pyrazol-1-yl)propanoyl]amino}-3-{[(1-methyl-1H-tetrazol-5-yl)thio]methyl}-8-oxo-5-thia-1-azabicyclo[4.2.0]oct-2-ene-2-carboxylic acid	C16H17ClN8O4S2	484.94	484.94	484.0503	Chem Div	D052-0055	ML00109434	H19	24790049	24790049	0.078	92.47926658	YES
618	MLS000088423	f`q``@D@hdrsJkleN|uSUUTp@@	Cc1ccc(o1)C(=O)NC1CCCCCC1	SMR000071798	SMR000071798<NL>N-cycloheptyl-5-methyl-2-furamide	C13H19NO2	221.2955	221.2955	221.1416	ChemBridge	7244214	ML00109434	J19	4254874	4254874	0.138	66.93768359	YES
619	MLS000059180	fleQ@@DX@drlrjvgV|uPTEETP@@	CC(C)c1ccc(NC(=O)NC2CCCCC2)cc1	SMR000069552	SMR000069552<NL>N-cyclohexyl-N'-(4-isopropylphenyl)urea	C16H24N2O	260.3746	260.3746	260.1889	ChemBridge	5365938	ML00109434	K19	4262187	4262187	0.161	52.98630669	YES
620	MLS000687839	eh\TLHDFGHLO`H`CfIpIQIQQQJJJIIQKiXjpipIZxyyjjZj`jh@@Jh@@@	COc1ccc(cc1)-c1n(C)c2ccccc2[n+]1CC(=O)OC1CC(C)CCC1C(C)C.[Cl-]	SMR000284859	SMR000284859	C27H35ClN2O3	471.0309	435.5779	435.2642	Asinex Ltd.	BAS 00113793	ML00109434	L19	24806910	24806910	0.109	76.01170874	YES
621	MLS000666462	fegpa@DXbKH@`pQdTRTTRtVRJfbRt{pQsZhFBRjX@A@@@	O=C(NC(=S)Nc1ccc(NC(=O)c2ccccc2)cc1)c1cccs1	SMR000268799	SMR000268799<NL>N-({[4-(benzoylamino)phenyl]amino}carbonothioyl)-2-thiophenecarboxamide	C19H15N3O2S2	381.471	381.471	381.0606	ChemBridge	6314498	ML00109434	M19	22415516	22415516	0.142	63.94238845	YES
622	MLS002607897	fncHR@DXHVWjm@DILjsKs[oFBdkUPL@PDL@@@	OC(=O)c1ccc(NC(=S)NNC(=O)c2ccncc2)cc1O	SMR001526659	SMR001526659<NL>7400-69-3	C14H12N4O4S	332.334	332.334	332.0579	NCI Chemotherapeutic Agents Repository	34781	ML00109434	N19	87335287	87335287	0.101	80.4012735	YES
623	MLS001230220	fjmP`@DX@eIeYeUm[uzIVjB`jJZH@@	CC(=O)c1cccc(NC(=O)NC2CCCCCCC2)c1	SMR000678126	SMR000678126	C17H24N2O2	288.3847	288.3847	288.1838	ChemT & I Ltd.	AMNCO-24843	ML00109434	O19	49824164	49824164	0.155	52.49811799	YES
624	MLS001336049	dglDqEt@j@b}C^nTiVyYINjBA`@@	CC[Hg]Sc1ccccc1C(=O)[O-].[Na+]	SMR000875330	SMR000875330<NL>Thimerosal<NL>54-64-8	C9H9HgO2S.Na+	404.8096	381.82	381.6223	Sigma Chemical Company	E35257	ML00109434	P19	57260470	57260470	0.055	104.3280302	YES
625	MLS002471773	ekT~@@@@LBEJemdieuYfUnVW]VUYwBapIHkX{eWTujjj`jBJjZjjBBbjHbJHILh\`@	CCC[C@@H](CN1CCC[C@H]1CN1[C@@H](Cc2ccccc2)CN=C1N)N1C[C@@H](Cc2ccccc2)N(CCCC2CCCC2)C1=N	SMR001395188	SMR001395188	C38H57N7	611.9061	611.9061	611.4675	Richard A Houghten - Torrey Pines Institute for Molecular Studies - MLI PSL	1782-15	ML00109434	A20	85147359	85147359	0.075	96.50087689	YES
626	MLS001194560	fmwH`@DDLdA\bbTRRbtJVRfbRdXLYkZ`Ph@Bf@@@DFH	C\C(=N\NC(=O)c1ccncc1)c1ccc(NC(=O)c2ccccc2)cc1	SMR000555057	SMR000555057<NL>N-{4-[(1Z)-N-isonicotinoylethanehydrazonoyl]phenyl}benzamide	C21H18N4O2	358.3932	358.3932	358.143	Chem Div	2451-0157	ML00109434	B20	49678942	49678942	0.076	91.09923812	YES
627	MLS001212894	fj}q@@DDtCHheDdeiheDYZCGIVhDH@@@@AAd@	O=C(N\N=C\c1cccc2ccccc12)c1ccncc1	SMR000515913	SMR000515913<NL>Isonicotinic acid naphthalen-1-ylmethylene-hydrazide	C17H13N3O	275.3046	275.3046	275.1059	Asinex Ltd.	BAS 01049524	ML00109434	C20	49643053	49643053	0.111	73.57221627	YES
628	MLS000717982	ffcI@@DDtXFQQJIIKSQJEJVoAKUjABIj@@PDFP	O=C(N\N=C\c1cccn1-c1ccccc1)c1ccncc1	SMR000279550	SMR000279550	C17H14N4O	290.3193	290.3193	290.1168	Asinex Ltd.	BAS 01022511	ML00109434	D20	24780494	24780494	0.077	90.59782299	YES
629	MLS001008440	fj}q`BHR\AAHRcdfyWYWYUgKNrUjZjjh@F@@@	[O-][N+](=O)c1ccc(CN2CCN(CC2)c2ccccc2)o1	SMR000495931	SMR000495931<NL>1-[(5-nitro-2-furyl)methyl]-4-phenylpiperazine	C15H17N3O3	287.3138	287.3138	287.127	ChemBridge	5257574	ML00109434	E20	47198903	47198903	0.074	91.96216393	YES
630	MLS000525770	fleqC@G^SpDPZHbDYEEDhldbdhrRmPPRUSSBBEh	NC(=S)N\N=C\c1ccc(o1)-c1cc(Cl)ccc1Cl	SMR000116244	SMR000116244	C12H9Cl2N3OS	314.19	314.19	312.9843	Asinex Ltd.	BAS 00246727	ML00109434	F20	17388109	17388109	0.11	75.50400717	YES
631	MLS001178862	f`qaA@IB@DFBDigvueqQwjYYjfiABd@	O=C(NCc1cccs1)\C=C\c1cccs1	SMR000476967	SMR000476967<NL>3-(2-thienyl)-N-(2-thienylmethyl)acrylamide	C12H11NOS2	249.352	249.352	249.0282	Specs	AK-968/41927652	ML00109434	G20	47195113	47195113	0.146	58.16882	YES
632	MLS001240277	dg_H@DKPRYYU_gVhDHXAF]`	C\C=C\C=N/NC(=O)c1ccncc1	SMR000674570	SMR000674570<NL>Isonicotinic acid but-2-enylidene-hydrazide	C10H11N3O	189.2138	189.2138	189.0902	Asinex Ltd.	BAS 00314823	ML00109434	H20	50086602	50086602	0.082	91.84565139	YES
634	MLS001215513	eg`RB@@DBMN`@lfdfVUWm[][YVSSrHzyjAB@BJih@@@HFH	COc1cc(\C=N\NC(=O)c2ccncc2)ccc1OCC(=O)Nc1ccccc1	SMR000608133	SMR000608133<NL>2-{2-Methoxy-4-[(pyridine-4-carbonyl)-hydrazonomethyl]-phenoxy}-N-phenyl-acetamide	C22H20N4O4	404.4186	404.4186	404.1485	Asinex Ltd.	BAS 00758941	ML00109434	J20	49730121	49730121	0.148	55.02886199	YES
635	MLS000573072	f`aqB@DXHX@PdskJzrmMS@AU@HD`	CC(C)Oc1ccc(\C=N\NC(N)=S)cc1	SMR000185002	SMR000185002<NL>4-isopropoxybenzaldehyde thiosemicarbazone	C11H15N3OS	237.321	237.321	237.0936	ChemBridge	5243275	ML00109434	K20	17432628	17432628	0.095	86.14333856	YES
636	MLS001212279	fcoq`@DVJCQlbbbbbRbRJrfRbSA^RO[ULELEDDED@@@	CCCCCCn1c2ccccc2c(O)c(C(=O)Nc2ncccc2C)c1=O	SMR000513301	"SMR000513301<NL>1-Hexyl-4-hydroxy-2-oxo-1,2-dihydro-quinoline-3-carboxylic acid (3-methyl-pyridin-2-yl)-amide"	C22H25N3O3	379.4522	379.4522	379.1896	Asinex Ltd.	BAS 00287689	ML00109434	L20	49643092	49643092	0.099	79.53652362	YES
637	MLS000584141	fikQQBBRTZp^`bFqDimvQQQIISSPqIQJLDdlDDSLDDTp@@@	CC(=O)Oc1c(C)cc(Cl)cc1C(=O)Nc1ccc(cc1Cl)[N+]([O-])=O	SMR000203304	SMR000203304<NL>4-chloro-2-{[(2-chloro-4-nitrophenyl)amino]carbonyl}-6-methylphenyl acetate	C16H12Cl2N2O5	383.183	383.183	382.0123	Chem Div	0136-0190	ML00109434	M20	17510363	17510363	0.106	81.62967594	YES
639	MLS000326554	fj}pB@LDT@HrQQIJJIIIH{fgIcf``BHJb``@@	CNc1nc(SCc2ccc(C)cc2)nc2CCCCc12	SMR000179131	"SMR000179131<NL>N-methyl-2-[(4-methylbenzyl)sulfanyl]-5,6,7,8-tetrahydro-4-quinazolinamine"	C17H21N3S	299.434	299.434	299.1456	Key Organics Ltd.	5N-359S	ML00109434	O20	17402515	17402515	0.09	85.38910701	YES
640	MLS000533133	fhqpB@DXH@HrJKJKRJEKpVijjjjA@d@	C\C(CC(C)(C)C1CCCCC1)=N/NC(N)=S	SMR000140571	SMR000140571<NL>4-cyclohexyl-4-methyl-2-pentanone thiosemicarbazone	C13H25N3S	255.423	255.423	255.1769	ChemBridge	5649038	ML00109434	P20	14736345	14736345	0.126	71.23439748	YES
641	MLS001174907	fakqPAHB\AFcVaJNEInrJZIJISRjJZK\dUk^m@DSMUUTT@@	CC(NC(=O)c1cc(cc(c1)[N+]([O-])=O)[N+]([O-])=O)C1CC2CCC1C2	SMR000592812	SMR000592812	C16H19N3O5	333.3392	333.3392	333.1325	Enamine	T0500-2285	ML00109434	A21	49674161	49674161	0.077	90.44995923	YES
642	MLS000028617	ehZR@D@NGBf`H`FHrJIKJJJJIKIYYQPiZa`qpKIJi{z@BjPZARj`@b`@`rP	CC(C)\N=c1/cc2n(-c3ccc(Cl)cc3)c3ccccc3nc2cc1Nc1ccc(Cl)cc1	SMR000058704	SMR000058704<NL>Clofazimine	C27H22Cl2N4	473.396	473.396	472.1222	Sigma Chemical Company	C8895	ML00109434	B21	855829	855829	0.058	102.9410992	YES
643	MLS000858879	fjcHB@LRUh@QdbbbRbTRTzQFBMkvRt@@PTUUA@@@	Cc1cc(C)c2c(n1)sc1c(ncnc21)N1CCCCC1	SMR000458958	"SMR000458958<NL>7,9-dimethyl-4-piperidinopyrido[3',2':4,5]thieno[3,2-d]pyrimidine"	C16H18N4S	298.406	298.406	298.1252	Maybridge	HTS 12117	ML00109434	C21	26729278	26729278	0.13	64.12872963	YES
645	MLS000763553	fbup@`BBtCDTD^dLrBSJkmls}FQS@ATtDA@@@	Cc1cc(Br)cnc1NC(=S)Nc1ccc(F)cc1F	SMR000336898	"SMR000336898<NL>N-(5-bromo-3-methyl-2-pyridinyl)-N'-(2,4-difluorophenyl)thiourea"	C13H10BrF2N3S	358.204	358.204	356.9747	Key Organics Ltd.	JS-0423	ML00109434	E21	24818820	24818820	0.15	57.52459758	YES
646	MLS002245188	fi{`Q@AJL{hH`d`dsN{ZwJrkNYJt\DASTuUTqP@@	Fc1ccc(NC(=O)COC(=O)C2CC3CCCC(C2)C3=O)cc1Cl	SMR001301840	SMR001301840	C18H19ClFNO4	367.799	367.799	367.0987	Enamine	T0514-8720	ML00109434	F21	85199813	85199813	0.16	51.78426532	YES
647	MLS000729946	fi{Q@@MNAdTTTRVbTRTbR_IQzt[SMTD@U@DDITHpt`	CC(C)(C)C1C\C(=C\c2ccccn2)C(=O)\C(C1)=C\c1ccccn1	SMR000308223	"SMR000308223<NL>(2Z,6E)-4-tert-butyl-2,6-bis(pyridin-2-ylmethylene)cyclohexanone"	C22H24N2O	332.4388	332.4388	332.1889	Chem Div	C151-0642	ML00109434	G21	24781837	24781837	0.062	98.23905806	YES
648	MLS001239397	fcwqa@BTsZKPQD@c@hhihheDkDdeMdSa`mgSAQCQMUUTP@@	CCN(CC)CCN(C(=O)C1=COCCO1)c1nc2cc(C)cc(C)c2s1.Cl	SMR000807760	SMR000807760	C20H28ClN3O3S	425.9729	389.512	389.1773	Life Chemicals	F2018-5197	ML00109434	H21	51089360	51089360	0.129	64.49262127	YES
649	MLS000673199	eohRFB@BFKDcHiemk`H`RPddL`cHhhihjieEEdieDUBF@djfjVjjZijffij`@@	CC(=O)OCC1=C(N2C(SC1)C(NC(=O)Cn1nc(C(F)F)c(Cl)c1C)C2=O)C(O)=O	SMR000314440	SMR000314440<NL>3-[(acetyloxy)methyl]-7-({[4-chloro-3-(difluoromethyl)-5-methyl-1H-pyrazol-1-yl]acetyl}amino)-8-oxo-5-thia-1-azabicyclo[4.2.0]oct-2-ene-2-carboxylic acid	C17H17ClF2N4O6S	478.855	478.855	478.0525	Chem Div	D052-0029	ML00109434	I21	24783020	24783020	0.109	78.92568758	YES
650	MLS001171472	dg~H`ID@aJY}nWJNzYYjj`bh	O=C(\C=C\c1cccs1)N1CCCC1	SMR000588873	SMR000588873	C11H13NOS	207.292	207.292	207.0718	Enamine	T0502-6743	ML00109434	J21	49674053	49674053	0.16	50.98312825	YES
651	MLS000558491	ek`ZHH@AIENmh@HaAfYeU}yU^vaaRpsqh[Xz`@`BJBBJV@`@@	C(CNc1nc(nc2c3ccccc3oc12)-c1ccccc1)Cn1ccnc1.Cl	SMR000149007	"SMR000149007<NL>(3-Imidazol-1-yl-propyl)-(2-phenyl-benzo[4,5]furo[3,2-d]pyrimidin-4-yl)-amine"	C22H20ClN5O	405.8801	369.4192	369.159	InterBioScreen	STOCK4S-50961	ML00109434	K21	14741114	14741114	0.171	50.79042904	YES
652	MLS000768560	fjmqPBHRTAACNaJNR[e]V{eV\rUjZffh@DaZb@h	OC(C(=O)N\N=C\c1ccc(o1)[N+]([O-])=O)c1ccccc1	SMR000431881	SMR000431881<NL>Hydroxy-phenyl-acetic acid [1-(5-nitro-furan-2-yl)-meth-(E)-ylidene]-hydrazide	C13H11N3O5	289.2435	289.2435	289.0699	InterBioScreen	STOCK3S-10115	ML00109434	L21	26666443	26666443	0.158	52.4678904	YES
654	MLS000856365	fleP`@DD@KHheDheThdaJbejYif@B@HYZ`	Cc1occc1C(=O)N\N=C\C=C\c1ccccc1	SMR000279310	SMR000279310	C15H14N2O2	254.2839	254.2839	254.1055	Asinex Ltd.	BAS 00921372	ML00109434	N21	24802442	24802442	0.159	57.06507631	YES
655	MLS001230208	fleQB@NJdCDRYWVvUVcHi`@ijjjH@@	Brc1ccc(NC(=O)NC2CCCCCCC2)cc1	SMR000678112	SMR000678112	C15H21BrN2O	325.244	325.244	324.0837	ChemT & I Ltd.	AMNCO-24809	ML00109434	O21	49824157	49824157	0.06	98.67004768	YES
656	MLS000083002	ffkXA@LDirtPAF`cIEEDmeEDdiTRgA^CEIZtsUTsUURl@@	C(c1cccs1)c1nn2c(nnc2s1)-c1[nH]nc2CCCc12	SMR000047010	SMR000047010	C14H12N6S2	328.415	328.415	328.0565	InterBioScreen	STOCK5S-20866	ML00109434	P21	864581	864581	0.117	76.01641626	YES
657	MLS002554542	ejQXBH@LHDFn`@cIICEEEDeEEMiddcbeHc@gJikmgej`j`d@F@HJjhABaLH@	CCc1ccc(cc1)[C@@H]1CC=C([C@@H](N1S(=O)(=O)c1ccc(C)cc1)c1ccc(cc1)C(C)(C)C)C(O)=O	SMR001475837	SMR001475837	C31H35NO4S	517.679	517.679	517.2287	"Ohyun Kwon - Univ. of California, Los Angeles - MLI PSL"	UCLAPSL100122	ML00109434	A22	85301899	85301899	0.142	61.48615366	YES
658	MLS000673203	el^QBB@LALbjfaimGO@`@bpHadDYCIEDhdddihjhheDi]EBNJFAimco`ZjjiifijjVjjV`@@	Cn1nnnc1SCC1=C(N2C(SC1)C(NC(=O)Cn1nc(cc1C1CC1)C(F)F)C2=O)C(O)=O	SMR000314444	SMR000314444<NL>7-({[5-cyclopropyl-3-(difluoromethyl)-1H-pyrazol-1-yl]acetyl}amino)-3-{[(1-methyl-1H-tetrazol-5-yl)thio]methyl}-8-oxo-5-thia-1-azabicyclo[4.2.0]oct-2-ene-2-carboxylic acid	C19H20F2N8O4S2	526.54	526.54	526.1017	Chem Div	D052-0034	ML00109434	B22	24782959	24782959	0.071	93.55217416	YES
659	MLS002182579	fbupb@IZrJp@cIEDdhceMDeqR\tDCEL@@@@@	O=C(CSc1ccccc1)NNC(=O)c1ccncc1	SMR001271609	SMR001271609	C14H13N3O2S	287.337	287.337	287.0728	UrkORgSynthesis Ltd	PB71437587	ML00109434	C22	57258257	57258257	0.066	95.32056929	YES
660	MLS000073824	fnkq`@DTTCK\bbTRbbbQRtJDkrXejujfj`dFJX`@@	Cc1nc2ccccn2c1C(=O)NCc1ccc2OCOc2c1	SMR000003257	"SMR000003257<NL>2-Methyl-imidazo[1,2-a]pyridine-3-carboxylic acid (benzo[1,3]dioxol-5-ylmethyl)-amide"	C17H15N3O3	309.3193	309.3193	309.1113	Asinex Ltd.	ASN 04372549	ML00109434	D22	843329	843329	0.122	70.7306548	YES
661	MLS002162554	edZ\FD@LKAhDGDlm`@azPrRPqQIIZYISZYIJZKJVF^CS@pkUAPTUMUTa@QDAU@@	COc1ccc(cc1OC)S(=O)(=O)N1CCN(CC1)C(=O)C1CN(C(=O)C1)c1ccccc1F	SMR001244954	SMR001244954	C23H26FN3O6S	491.532	491.532	491.1526	Enamine	T5526725	ML00109434	E22	57264868	57264868	0.139	61.645633	YES
662	MLS002471767	eoR~@D@EKGIdZVPH`bHrJJKKIQQSYQQQIFKQGQQRjIIcassY{zFgfuvB@jijj`jBbjij`@HhHLdRNaJ@@	CC(C)[C@H](CN1CCC[C@H]1CN1[C@@H](Cc2ccccc2)CN=C1N)N1C[C@@H](Cc2ccccc2)N(CCc2ccc(Cl)c(Cl)c2)C1=N	SMR001395182	SMR001395182	C38H49Cl2N7	674.749	674.749	673.3426	Richard A Houghten - Torrey Pines Institute for Molecular Studies - MLI PSL	1782-7	ML00109434	F22	85147354	85147354	0.082	91.84565139	YES
663	MLS001081142	fasq`@DDLAUlbbTRRbNTRTvdcIruA@qP@UP@@@	CC(C)c1ccc(OCC(=O)NNC(=O)c2ccncc2)cc1C	SMR000710945	SMR000710945	C18H21N3O3	327.3776	327.3776	327.1583	UrkORgSynthesis Ltd	PB71437297	ML00109434	G22	56324991	56324991	0.083	86.96709851	YES
664	MLS000858732	fdyhB@DXIKP@cHhleEDUDeKPXmSRu@A@HD`	Cc1nn(cc1\C=N\NC(N)=S)-c1ccccc1	SMR000458811	SMR000458811<NL>2-[(3-methyl-1-phenyl-1H-pyrazol-4-yl)methylene]-1-hydrazinecarbothioamide	C12H13N5S	259.33	259.33	259.0892	Maybridge	HTS 09987	ML00109434	H22	26728251	26728251	0.076	91.42424265	YES
665	MLS001018118	fch`@DDtxHHiLljo\|jsoKS`ejo[TBDRuMPPAHBCH	Cc1ccc(o1)-c1nn(cc1\C=N\NC(=O)c1ccncc1)-c1ccccc1	SMR000354295	SMR000354295	C21H17N5O2	371.392	371.392	371.1382	Enamine	T0500-1869	ML00109434	I22	24829796	24829796	0.073	92.49295342	YES
666	MLS001047342	fj}qB@DXHH@Pdrjs}JlaSGLRmUSMUUUT@@	C=CCNC(=S)NNC(=O)CC12CC3CC(CC(C3)C1)C2	SMR000427448	SMR000427448	C16H25N3OS	307.454	307.454	307.1718	InterBioScreen	STOCK1S-57671	ML00109434	J22	26660423	26660423	0.152	53.19416616	YES
669	MLS000543197	fj}P`@JJ@cHheDhiehddQJlGIVjZjdF@X@@	CCOC(=O)c1c(nc2ccc(C)cn12)-c1ccccc1	SMR000169166	"SMR000169166<NL>ethyl 6-methyl-2-phenylimidazo[1,2-a]pyridine-3-carboxylate"	C17H16N2O2	280.3211	280.3211	280.1212	Key Organics Ltd.	3E-707	ML00109434	M22	17410063	17410063	0.116	73.58049237	YES
670	MLS000851118	fnsYA@FBdYrX`bKABSJvjm{\mNRTYt@PuLtuTT@@	CCN(CC)C(=O)CSc1nnc2nnc3cc(Cl)ccc3n12	SMR000457361	"SMR000457361<NL>N1,N1-diethyl-2-[(7-chlorobenzo[e][1,2,4]triazolo[3,4-c][1,2,4]triazin-1-yl)thio]acetamide"	C14H15ClN6OS	350.827	350.827	350.0717	Maybridge	BTB 11460	ML00109434	N22	26726897	26726897	0.149	54.685243	YES
672	MLS000711282	fikh`@DDMyhGYEDhdeEcLhdliHqZmPHTSP@U@BCH	CN(C)c1ccc(NC(=O)C\C(C)=N\NC(=O)c2ccncc2)cc1	SMR000281049	SMR000281049	C18H21N5O2	339.3916	339.3916	339.1695	Asinex Ltd.	BAS 00410012	ML00109434	P22	24802416	24802416	0.068	94.94879022	YES
673	MLS001174755	fdyQ@`AZTBHIDAbHqBSL{mkLscoPPEMUTTKT@@	Clc1ccc(NC(=O)NCC2CC2(Cl)Cl)cc1Cl	SMR000590208	SMR000590208	C11H10Cl4N2O	328.022	328.022	325.9547	Enamine	T5338963	ML00109434	A23	49672478	49672478	0.1	78.97551928	YES
676	MLS001240227	e`T\DJ@ANc`o`Hb@HJdJiAjPpJJJJIIKZHjQVIKILBJNF^[GT@PA@uUUUUPP@@	OCCN1CCN(CCC(=O)N2c3ccccc3Sc3ccc(cc23)C(F)(F)F)CC1.Cl	SMR000674568	SMR000674568<NL>3-[4-(2-Hydroxy-ethyl)-piperazin-1-yl]-1-(2-trifluoromethyl-phenothiazin-10-yl)-propan-1-one	C22H26Cl2F3N3O2S	524.4268	451.505	451.1541	Asinex Ltd.	BAS 01176611	ML00109434	D23	50085898	50085898	0.077	94.15720302	YES
677	MLS000737653	fhq`r@MPQceg@aLddlTVrTrdijB@ij@@@	CCOC(=O)Nc1ccc(c(O)c1)[As](O)(O)=O	SMR000393822	SMR000393822	C9H12AsNO6	305.1163	305.1163	304.9881	NCI Chemotherapeutic Agents Repository	32873	ML00109434	E23	26664328	26664328	0.155	55.21127596	YES
678	MLS000724300	fa{i@@DDLgHLbbTRRbtbfRJTcASGMVmPHTUUUTU@`r@	CCCC12CN3CC(CN(C1)CC3)\C2=N/NC(=O)c1ccncc1	SMR000305894	"SMR000305894<NL>N'-[(9E)-1-propyl-3,6-diazatricyclo[4.3.1.1~3,8~]undec-9-ylidene]isonicotinohydrazide"	C18H25N5O	327.424	327.424	327.2059	Chem Div	4830-0576	ML00109434	F23	24810933	24810933	0.092	87.22254814	YES
680	MLS001076834	egh\LH@AHmeKO@HaIe[e^[yeU}hxdTzVfv`BIjYhJBbhb@@@	CN1CCN(CC(=O)Nc2c(oc3ccc(Cl)cc23)C(=O)c2ccc(C)cc2)CC1	SMR000646620	SMR000646620	C23H24ClN3O3	425.908	425.908	425.1506	InterBioScreen	STOCK5S-98974	ML00109434	H23	49817461	49817461	0.103	78.98103772	YES
681	MLS000710139	e`TTDDDAIDl`LSzHDg{lbbRrbbbRrbNbbTRECBadQRut@DuTPLUUUPD@@@	CC(C)C1CCC(C)CC1OC(=O)C[n+]1c(-c2ccc(Br)cc2)n(C)c2ccccc12.[Cl-]	SMR000287306	SMR000287306	C26H32BrClN2O2	519.901	484.448	483.1642	Asinex Ltd.	BAS 00113794	ML00109434	I23	24789427	24789427	0.084	87.15107996	YES
683	MLS000535111	fhiaB@FB@DISOmkJxixMLtuUUP@@	O=C(CCC1CCCCC1)NCc1cccs1	SMR000142544	SMR000142544<NL>3-cyclohexyl-N-(2-thienylmethyl)propanamide	C14H21NOS	251.388	251.388	251.1344	ChemBridge	7240065	ML00109434	K23	14746329	14746329	0.156	59.54255268	YES
684	MLS000721687	dcM@PDp@aPaIge]FVh@J@@	CSc1ccc(NC(N)=S)cc1	SMR000335167	SMR000335167<NL>N-[4-(methylsulfanyl)phenyl]thiourea	C8H10N2S2	198.308	198.308	198.0285	Key Organics Ltd.	2N-002	ML00109434	L23	24824575	24824575	0.113	72.87171596	YES
686	MLS000084869	fhiQB@LDd@HrQQIIQFYHeOAifih@HAAD@	CCn1c(C)cs\c1=N\C(=O)c1ccccc1	SMR000019215	"SMR000019215<NL>N-[(2E)-3-ethyl-4-methyl-1,3-thiazol-2(3H)-ylidene]benzamide"	C13H14N2OS	246.328	246.328	246.0827	Chem Div	1613-0026	ML00109434	N23	4240669	4240669	0.122	73.98615232	YES
688	MLS001076496	fewqb@BVB{hpRBSLljkO[sKIFCzMVpPTUSUUSQL@@	CCN1CCN(CC1)c1cc2n(cc(C(O)=O)c(=O)c2cc1F)C1CC1	SMR000059011	SMR000059011<NL>Enrofloxacin	C19H22FN3O3	359.3947	359.3947	359.1645	Sigma Chemical Company	17849	ML00109434	P23	56422205	56422205	0.061	101.5541682	YES
689	MLS000718908	fcoIPBHJbtBBRGBT\dwJ}lklkmkN^CUkTuM@AUUMRP@@	CCCC(=O)N1CCN(CC1)c1ccc(NC(=O)c2ccc(o2)[N+]([O-])=O)cc1	SMR000291176	SMR000291176	C19H22N4O5	386.4018	386.4018	386.159	Asinex Ltd.	BAS 11780948	ML00109434	A24	24809040	24809040	0.057	101.6607233	YES
690	MLS000577952	fe{HRBDX\TP^c@DEd_YEDeEDlbeMEDhmV[Mj`XHi``X@@@	CCC(=O)NC(=S)Nc1ccc(NC(=O)c2ccccc2[N+]([O-])=O)cc1	SMR000198354	SMR000198354<NL>2-nitro-N-(4-{[(propionylamino)carbonothioyl]amino}phenyl)benzamide	C17H16N4O4S	372.398	372.398	372.0892	ChemBridge	7427918	ML00109434	B24	17433624	17433624	0.134	69.1385559	YES
691	MLS000833992	fi{Qb@LNuUh@cIEEhdeEdliEFlTUYwjYBBRjjZhP@@	CCOC(=O)c1cc(on1)-c1csc(n1)-c1ccc(cc1)C(C)(C)C	SMR000461511	"SMR000461511<NL>ethyl 5-{2-[4-(tert-butyl)phenyl]-1,3-thiazol-4-yl}isoxazole-3-carboxylate"	C19H20N2O3S	356.439	356.439	356.1195	Maybridge	SPB 04497	ML00109434	C24	26728906	26728906	0.147	57.69374253	YES
692	MLS000562232	ff}PC@IIAbPbCAFAJIKJIKQIPigMFbf@Beh@Jb@@@	CCCc1cc(ccn1)-c1nc(cs1)-c1ccc(Cl)cc1.Br	SMR000177579	SMR000177579<NL>4-[4-(4-Chloro-phenyl)-thiazol-2-yl]-2-propyl-pyridine	C17H16BrClN2S	395.7439	314.832	314.0644	Asinex Ltd.	BAS 02374427	ML00109434	D24	17411560	17411560	0.081	89.05233701	YES
693	MLS000116363	fhiP`@DTAIIefU]~RcNZfjZjj@@	CCCc1cc(no1)C(=O)NC1CCCCC1	SMR000093340	SMR000093340	C13H20N2O2	236.3101	236.3101	236.1525	Chem Div	C226-2975	ML00109434	E24	7965344	7965344	0.139	65.49396282	YES
695	MLS002477292	efY^@@@@LBMHnaldTRrTTLVtTTTURTRvbVEEg`tqMKUUUUUUTuUUUUUTTHRAJY[P@	CC[C@@H](C)[C@@H]1CN([C@@H](CN2CCC[C@H]2CN2[C@@H](CN=C2N)C(C)C)C(C)C)C(=N)N1CCCC1CCCC1	SMR001399215	SMR001399215	C31H59N7	529.8471	529.8471	529.4832	Richard A Houghten - Torrey Pines Institute for Molecular Studies - MLI PSL	1782-48	ML00109434	G24	85272429	85272429	0.159	53.64329909	YES
696	MLS000681188	flu``@D@idTRbbRbRQTeVCEKUMUTDA@@@	CC1CCCCC1NC(=O)c1cc2ccccc2o1	SMR000269455	SMR000269455<NL>N-(2-methylcyclohexyl)-1-benzofuran-2-carboxamide	C16H19NO2	257.3276	257.3276	257.1416	ChemBridge	6538373	ML00109434	H24	22403502	22403502	0.152	60.93995996	YES
697	MLS000104900	fhi`b@AHxCDRYWmVUISpZZfj@A@@@	Brc1ccc(o1)C(=O)NCCc1ccccc1	SMR000054830	SMR000054830	C13H12BrNO2	294.144	294.144	293.0051	ChemBridge	5245889	ML00109434	I24	7976876	7976876	0.167	52.5492737	YES
698	MLS002181859	fjmqb@MFKqS`QBSJzmk\kQfRp@UMS@@@@@	Clc1ccc(OCC(=O)NNC(=O)c2ccncc2)cc1	SMR001270889	SMR001270889	C14H12ClN3O3	305.716	305.716	305.0567	UrkORgSynthesis Ltd	PB71436584	ML00109434	J24	74373841	74373841	0.074	93.58009248	YES
699	MLS001401368	egh\BD@J@leHck`HbBPPVYYeUY^uynMKGDjaiemhHJbjfjjjXfdKDy@@	COc1c(N2C[C@@H]3CCCN[C@@H]3C2)c(F)cc2c1n(cc(C(O)=O)c2=O)C1CC1.Cl	SMR000469185	SMR000469185<NL>Moxifloxacin hydrochloride	C21H25ClFN3O4	437.8923	401.4314	401.1751	Sequoia Research Products Ltd.	SRP06644m	ML00109434	K24	49681620	49681620	0.054	104.7903405	YES
700	MLS001180523	fnsqA@DXBX@QxHRYVU}VUUUjJZmZhHBjZ@@@@@	CCNC(=S)Nc1ccc(OCc2nc3ccccc3s2)cc1	SMR000477778	"SMR000477778<NL>N-[4-(1,3-benzothiazol-2-ylmethoxy)phenyl]-N'-ethylthiourea"	C17H17N3OS2	343.466	343.466	343.0813	Specs	AQ-090/41740547	ML00109434	L24	47196178	47196178	0.12	70.08603771	YES
702	MLS001209339	fncpP@DDt@NZiLljoZv{RuzKTBD@DUL@HL`	COc1cc(\C=N\NC(=O)c2ccncc2)ccc1OC(C)=O	SMR000516995	SMR000516995<NL>Acetic acid 2-methoxy-4-[(pyridine-4-carbonyl)-hydrazonomethyl]-phenyl ester	C16H15N3O4	313.308	313.308	313.1063	Asinex Ltd.	BAS 01810082	ML00109434	N24	47204545	47204545	0.072	92.95621515	YES
703	MLS000948156	e`RZDH@LNAEIiA`@cIEDeEEMMDddemUDeqhetTLuL}}PPSAUAUEP@AP@@@	O=C(CSc1nc2ccccc2nc1N1CCOCC1)N1CCN(CC1)c1ccccc1	SMR000620495	SMR000620495	C24H27N5O2S	449.568	449.568	449.1886	Chem Div	7472-0142	ML00109434	O24	49716586	49716586	0.162	51.62253265	YES
704	MLS001178825	fhiaA@AZADVBDfUv^yZL|F@BjZZFGB@@	CC(NC(=O)c1cccs1)c1ccc(Cl)cc1	SMR000477029	SMR000477029<NL>N-[1-(4-chlorophenyl)ethyl]-2-thiophenecarboxamide	C13H12ClNOS	265.758	265.758	265.0328	Specs	AN-153/42374099	ML00109434	P24	47194572	47194572	0.161	51.042658	YES
705	MLS001332388	ed\U@D@NIECKBfnie`HbFHRYWVvuUUmme^acxF@Bffjjiih@H@@@	Clc1ccc(NC(=N)NC(=N)NCCCCCCNC(=N)NC(=N)Nc2ccc(Cl)cc2)cc1	SMR000857146	SMR000857146<NL>Chlorhexidine<NL>55-56-1	C22H30Cl2N10	505.447	505.447	504.2032	Sigma Chemical Company	282227	ML00109435	A03	56324718	56324718	0.063	100.6295476	YES
706	MLS002477336	fkpA`@yJBPQHXdCREiAtadTabRbtbjbbeTRPiYkl}T@EUUSUUTUAL@@	NC1=NC[C@@H](CC2CCCCC2)N1CCc1cc(cc(c1)C(F)(F)F)C(F)(F)F	SMR001399259	SMR001399259	C20H25F6N3	421.423	421.423	421.1953	Richard A Houghten - Torrey Pines Institute for Molecular Studies - MLI PSL	1789-85	ML00109435	B03	85272523	85272523	0.065	97.00967141	YES
707	MLS001234068	fmoHRBLD|MIYk@DCe_ISMrjw\kvJJl[s^tpTEETtuMD`@@	Cc1ccc2sc(nc2c1C)N1CCN(CC1)C(=O)c1ccc(o1)[N+]([O-])=O	SMR000811864	SMR000811864	C18H18N4O4S	386.425	386.425	386.1049	Life Chemicals	F2637-0329	ML00109435	C03	51085908	51085908	0.128	64.85496998	YES
708	MLS002477279	eiS^@D@EKGNod\PH`bHrJJKKIQQSJZKKQJHzJJUQcapHyyDfB@jijjjjjjijjJjCEyHeMHX@@	CCC[C@@H](CN1CCC[C@H]1CN1[C@H](CC(C)C)CN=C1N)N1C[C@@H]([C@H](C)CC)N(CCc2ccc(Cl)c(Cl)c2)C1=N	SMR001399202	SMR001399202	C32H53Cl2N7	606.716	606.716	605.374	Richard A Houghten - Torrey Pines Institute for Molecular Studies - MLI PSL	1782-34	ML00109435	D03	85272422	85272422	0.084	88.24412807	YES
709	MLS001234266	fewHQBLD}vNQs@DNdNsOldTTtRRRUTtRVfJJl[uVtpTEESSTtR@@	[O-][N+](=O)c1ccc(o1)C(=O)N1CCN(CC1)c1nc2ccc(F)cc2s1	SMR000811639	SMR000811639	C16H13FN4O4S	376.362	376.362	376.0642	Life Chemicals	F2609-0774	ML00109435	E03	51086276	51086276	0.091	83.03605344	YES
711	MLS002159508	fmgIa@ANBoeb`qHaFQQQJHzJKIIPqILeM\DCESUTp@AAU@@	CSCCC(NC(=O)c1ccccc1Br)C(=O)NNC(=O)c1ccncc1	SMR001241963	SMR001241963	C18H19BrN4O3S	451.337	451.337	450.0361	Enamine	T5403344	ML00109435	G03	57255898	57255898	0.145	58.82809937	YES
712	MLS000099829	foAaA@A\@DZBLdTQTrTRqRsjYfjZd@@	Cc1cc(cs1)C(=O)NCc1cccs1	SMR000080825	SMR000080825<NL>5-methyl-N-(2-thienylmethyl)-3-thiophenecarboxamide	C11H11NOS2	237.341	237.341	237.0282	ChemBridge	7949598	ML00109435	H03	4254499	4254499	0.148	56.62153986	YES
713	MLS000723817	fnki@@DDLgHLbbTRRbtbfRJdXJXyjujABbjjjJ`PX`	CCC12CN3CC(CN(C1)CC3)\C2=N\NC(=O)c1ccncc1	SMR000305412	"SMR000305412<NL>N'-[(9Z)-1-ethyl-3,6-diazatricyclo[4.3.1.1~3,8~]undec-9-ylidene]isonicotinohydrazide"	C17H23N5O	313.3974	313.3974	313.1903	Chem Div	3414-0103	ML00109435	I03	24782884	24782884	0.075	91.58260671	YES
714	MLS000061188	f`q``@D@idTRbbRQRdiwfjZjjf@@	O=C(NC1CCCCCCC1)c1ccco1	SMR000069256	SMR000069256<NL>N-cyclooctyl-2-furamide	C13H19NO2	221.2955	221.2955	221.1416	ChemBridge	5246871	ML00109435	J03	4259730	4259730	0.155	57.97194719	YES
715	MLS000779407	dg_H`Dpc@HRYue]WVi`@hBB`	COc1ccc(\C=N\NC(N)=S)cc1	SMR000416179	SMR000416179	C9H11N3OS	209.268	209.268	209.0623	InterBioScreen	STOCK1S-20625	ML00109435	K03	26660488	26660488	0.082	88.57377786	YES
716	MLS000520333	fewPQ@NAYyoPAA`cIEDhTedeMDehdR`iEjN]RsUUMUUUM@@@	Cc1oc(nc1CSCC(=O)N1CCC2(CC1)OCCO2)-c1cccs1	SMR000130745	SMR000130745	C18H22N2O4S2	394.508	394.508	394.1021	Chem Div	C523-2934	ML00109435	L03	14738230	14738230	0.161	53.15949196	YES
717	MLS001359986	ffcq@@IJlAJ[VvW]eV\tXmZ@@HJX@@@P]@	COc1ccc2nc(C)cc(N\N=C\c3ccccc3)c2c1	SMR001224325	SMR001224325	C18H17N3O	291.3471	291.3471	291.1372	TimTec	OVS2038672	ML00109435	M03	57264469	57264469	0.092	83.71631304	YES
718	MLS000550537	ffsQ@@DXAdTRTbRRTVeRtxwcAKUjjjjjZjj@@	O=C(NCCC1=CCCCC1)NC12CC3CC(CC(C3)C1)C2	SMR000114932	SMR000114932<NL>N-(1-adamantyl)-N'-[2-(1-cyclohexen-1-yl)ethyl]urea	C19H30N2O	302.4543	302.4543	302.2358	Specs	AK-968/40946431	ML00109435	N03	14718818	14718818	0.08	91.27675199	YES
719	MLS002245195	fleac@BBdXFHxHSDILj}k\kQ`Xp@STtuB@@	Clc1ccc(s1)C(=O)COC(=O)c1cncc(Br)c1	SMR000826086	SMR000826086	C12H7BrClNO3S	360.611	360.611	358.9018	Enamine	T0516-1366	ML00109435	O03	85199943	85199943	0.144	59.29768831	YES
720	MLS000062663	fjc`c@GPP@HTDVBLddLRRVtRRRirVoArUZABJZ@H@@@	O=S1(=O)C=C(Sc2nc3ccccc3s2)c2ccccc12	SMR000071200	"SMR000071200<NL>2-[(1,1-dioxido-1-benzothien-3-yl)thio]-1,3-benzothiazole"	C15H9NO2S3	331.432	331.432	330.9795	ChemBridge	6658399	ML00109435	P03	4258029	4258029	0.067	97.07906902	YES
721	MLS001207255	fdyqB@ARchDQdTTRQRfbRYpLXBAi`@@DNP	Clc1ccccc1\C=N\NC(=O)c1ccncc1	SMR000513384	SMR000513384<NL>Isonicotinic acid (2-chloro-benzylidene)-hydrazide	C13H10ClN3O	259.691	259.691	259.0512	Asinex Ltd.	BAS 00315066	ML00109435	A04	47202719	47202719	0.145	56.67334545	YES
722	MLS001129355	fasqb@G^zJtPQFQQQHiIJYJZIIgF}`HJjZf@@@@@	Cc1cc(OCCCC(=O)NNC(=O)c2ccncc2)ccc1Cl	SMR000714865	SMR000714865	C17H18ClN3O3	347.796	347.796	347.1037	UrkORgSynthesis Ltd	PB31517631	ML00109435	B04	49827805	49827805	0.058	99.25161436	YES
723	MLS000567152	fhi`b@FBT@HRf_[VUqSpZYij@B@@@	O=C(COc1ccccc1)NCc1cccs1	SMR000153918	SMR000153918	C13H13NO2S	247.313	247.313	247.0667	Enamine	T0513-4243	ML00109435	C04	14745148	14745148	0.143	60.53315644	YES
724	MLS001195088	fdyp`@DDtBJSKJkvoKW`mPHP@D@HL`	Oc1ccc(\C=N\NC(=O)c2ccncc2)cc1	SMR000554453	SMR000554453<NL>N'-[(1E)-(4-hydroxyphenyl)methylene]isonicotinohydrazide	C13H11N3O2	241.2453	241.2453	241.0851	Chem Div	0142-0019	ML00109435	D04	49670483	49670483	0.094	82.50292886	YES
725	MLS000769345	ebVRBH@LIEOdnmc`@cIEEhdeLdhiddbmLdheaQyeTMSLwA@DAQSUUT@DCB@	CCN(CC)CCOC(=O)c1ccc(N\C=C(\C#N)c2nc(cs2)-c2ccc(OC)c(OC)c2)cc1	SMR000434079	"SMR000434079<NL>4-{(Z)-2-Cyano-2-[4-(3,4-dimethoxy-phenyl)-thiazol-2-yl]-vinylamino}-benzoic acid 2-diethylamino-ethyl ester"	C27H30N4O4S	506.617	506.617	506.1988	InterBioScreen	STOCK3S-52472	ML00109435	E04	26666693	26666693	0.124	68.62052426	YES
726	MLS001201169	fhiI@@DDtXBSKJkvlm^Bu@a@@@BCH	O=C(N\N=C\c1ccccn1)c1ccncc1	SMR000564089	SMR000564089<NL>N'-[(1E)-pyridin-2-ylmethylene]isonicotinohydrazide	C12H10N4O	226.234	226.234	226.0855	Chem Div	K072-0137	ML00109435	F04	49670418	49670418	0.084	86.95773837	YES
727	MLS000325072	fmgIb@DXHgSh`BDf]YVwVvUmQncZf@Hjf`@h@PI@	COc1cc(\C=N\NC(N)=S)ccc1OCC(=O)Nc1ccc(C)c(C)c1	SMR000161097	"SMR000161097<NL>2-{4-[2-(aminocarbothioyl)carbohydrazonoyl]-2-methoxyphenoxy}-N-(3,4-dimethylphenyl)acetamide"	C19H22N4O3S	386.468	386.468	386.1413	Specs	AN-988/40679742	ML00109435	G04	17387086	17387086	0.071	97.03980457	YES
728	MLS001242636	edV\@@@@FADieVVWUgWiuyBJzvn~^A^ajjjjjhJBhjjbiBATP@	CNC[C@H](CC1CCCCC1)NC[C@H](Cc1ccccc1)NCCC12CC3CC(CC(C3)C1)C2	SMR000673953	SMR000673953	C31H51N3	465.7567	465.7567	465.4083	Richard A Houghten - Torrey Pines Institute for Molecular Studies - MLI PSL	1665-187	ML00109435	H04	49729254	49729254	0.076	94.61951335	YES
730	MLS001304008	eestO@@@TpDIMDbfkbVQU[\q|bbTTTtbRfababRTbfbbeRvTUfQbJVrKtKh[UUUUUUUUUTuUUUUUUUURVDHeDxbdLWbBfRzRrvQrabLyQl]P@	CC[C@H]1OC(=O)[C@H](C)[C@@H](O[C@H]2C[C@@](C)(OC)[C@@H](O)[C@H](C)O2)[C@H](C)[C@@H](O[C@@H]2O[C@H](C)C[C@@H]([C@H]2O)N(C)C)[C@](C)(O)C[C@@H](C)C(=NOCOCCOC)[C@H](C)[C@@H](O)[C@]1(C)O	SMR000718779	SMR000718779	C41H76N2O15	837.0465	837.0465	836.5246	InterBioScreen	BB_NC-1274	ML00109435	J04	50086576	50086576	0.17	51.16234272	YES
731	MLS000712200	fbuIbBDXIGb\`BHsgdf]YWe]iJ|EjZZ`@fPDBP	NC(=S)N\N=C\c1ccc(o1)-c1ccc(cc1)[N+]([O-])=O	SMR000281967	SMR000281967	C12H10N4O3S	290.298	290.298	290.0474	Asinex Ltd.	BAS 00246652	ML00109435	K04	24820849	24820849	0.106	80.23732426	YES
732	MLS002153397	fns`B@H@bLBdRRtTRTRtQXIrXejvjjB`BBBH@@	C(N1CCC2(CCCc3ccccc23)CC1)c1ccccc1.Cl	SMR001230776	"SMR001230776<NL>L-687,384 hydrochloride"	C21H26ClN	327.8908	291.4299	291.1987	Sigma Chemical Company	L8539	ML00109435	L04	56463462	56463462	0.085	90.45872042	YES
733	MLS000698891	fncpb@DXIip@aIgVUmue]QbuZf@Hj`@`A@d@	COc1cc(\C=N\NC(N)=S)ccc1OCc1ccc(C)cc1	SMR000226489	SMR000226489<NL>3-methoxy-4-[(4-methylbenzyl)oxy]benzaldehyde thiosemicarbazone	C17H19N3O2S	329.417	329.417	329.1198	Specs	AH-487/40686502	ML00109435	M04	22404542	22404542	0.079	90.90493931	YES
734	MLS002165386	e`TTBB@LLhDKD`@bzP^dOiCIICEDdebdideDeeHiXXxmlmTEADsU@AUP@P^P	FC(F)(F)c1ccc(CCNC(=O)\C=C\c2ccc(cc2)S(=O)(=O)N2CCOCC2)cc1	SMR001247749	SMR001247749	C22H23F3N2O4S	468.489	468.489	468.1331	Enamine	T5418200	ML00109435	N04	57256331	57256331	0.143	59.76727725	YES
735	MLS000779524	ffcqPBHRTAACNaJNR[e]VyUUg@qKUjZfff`A@DAP	[O-][N+](=O)c1ccc(\C=N\NC(=O)c2cc3ccccc3o2)o1	SMR000419713	SMR000419713<NL>Benzofuran-2-carboxylic acid [1-(5-nitro-furan-2-yl)-meth-(E)-ylidene]-hydrazide	C14H9N3O5	299.2384	299.2384	299.0542	InterBioScreen	STOCK3S-04010	ML00109435	O04	26726309	26726309	0.06	99.02548212	YES
736	MLS002156047	fasqa@AAJhs`QFPcHhdhTidihdleQb\p@UMSRuRP@@	Clc1cccc(CNC(=O)COC(=O)c2csc(NCC=C)n2)c1	SMR001238560	SMR001238560	C16H16ClN3O3S	365.835	365.835	365.0601	Enamine	T5518394	ML00109435	P04	57263991	57263991	0.107	76.67247898	YES
737	MLS002667102	fbmq`@DDt@NTfVUWm[YZ}ENVhDH@HhH@@	O=C(NN=Cc1ccc2OCOc2c1)c1ccncc1	SMR001556874	SMR001556874<NL>735-97-7	C14H11N3O3	269.2554	269.2554	269.08	NCI Chemotherapeutic Agents Repository	47409	ML00109435	A05	89854590	89854590	0.079	90.55085	YES
738	MLS000063918	fagQ`@DX@EnQQIQRIIISQYTtWI}gqV}ZhJ`jbjhj`@@	O=C(Nc1ccc2OCCOc2c1)NC12CC3CC(CC(C3)C1)C2	SMR000076790	"SMR000076790<NL>N-1-adamantyl-N'-(2,3-dihydro-1,4-benzodioxin-6-yl)urea"	C19H24N2O3	328.4055	328.4055	328.1787	ChemBridge	7804823	ML00109435	B05	4260154	4260154	0.076	92.72000854	YES
739	MLS001211239	fbuq`@DDt@NTfVUWm[YZ}EjAB@BJ@DFP	COc1cc(\C=N\NC(=O)c2ccncc2)ccc1O	SMR000516769	SMR000516769<NL>Isonicotinic acid (4-hydroxy-3-methoxy-benzylidene)-hydrazide	C14H13N3O3	271.2713	271.2713	271.0957	Asinex Ltd.	BAS 01396119	ML00109435	C05	47200991	47200991	0.135	67.34320413	YES
741	MLS001148418	dkvBaMcNLM@IsdEnY|eV``H@@	Nc1ccc(C(=O)[O-])c(O)c1.O.[Na+]	SMR000653531	SMR000653531<NL>Sodium 4-aminosalicylate dihydrate	C7H6NO3.2H2O.Na+	211.1503	211.1478	152.0347	Sigma Chemical Company	9415	ML00109435	E05	56422374	56422374	0.08	92.77027205	YES
742	MLS000673208	eodQBL@BFEOEmckiGFn`H`HHFBLbbbQTrbbrTrbJbTHXl|RrNnfiijfjZZfjjP@@	Cc1c(Cl)cnn1CC(=O)NC1C2SCC(CSc3nnnn3C)=C(N2C1=O)C(O)=O	SMR000314449	SMR000314449<NL>7-{[(4-chloro-5-methyl-1H-pyrazol-1-yl)acetyl]amino}-3-{[(1-methyl-1H-tetrazol-5-yl)thio]methyl}-8-oxo-5-thia-1-azabicyclo[4.2.0]oct-2-ene-2-carboxylic acid	C16H17ClN8O4S2	484.94	484.94	484.0503	Chem Div	D052-0044	ML00109435	F05	24783021	24783021	0.078	92.47926658	YES
743	MLS000777371	fas`Q@GDmUhHbTQdTTRRQRfTTRbXHoXHHjf``X@@@	OC(=O)c1ccccc1NC(=O)CCCOc1ccc(Cl)cc1Cl	SMR000413746	"SMR000413746<NL>2-[4-(2,4-Dichloro-phenoxy)-butyrylamino]-benzoic acid"	C17H15Cl2NO4	368.211	368.211	367.0378	InterBioScreen	STOCK2S-44067	ML00109435	G05	26658440	26658440	0.158	52.4678904	YES
744	MLS000713416	edZVJD@LIK@nihDFac`@`PHrRPjJIIKYKJJJZESIZNFVSK@pkTDaQUMLuH@C@DBR@	CCc1nnc(NS(=O)(=O)c2ccc(N\C=C3\C(=O)NC(=O)N(C3=O)c3ccccc3)cc2)s1	SMR000272897	SMR000272897	C21H18N6O5S2	498.535	498.535	498.078	Asinex Ltd.	BAS 01345124	ML00109435	H05	24817406	24817406	0.157	51.23489521	YES
745	MLS001234268	fmoHRBLDBMIYk@DCe_YHhihhdeeUMDeiafgVBwmLEDTUMMSQH@@	Cc1ccc(C)c2sc(nc12)N1CCN(CC1)C(=O)c1ccc(o1)[N+]([O-])=O	SMR000811659	SMR000811659	C18H18N4O4S	386.425	386.425	386.1049	Life Chemicals	F2609-2536	ML00109435	I05	51086277	51086277	0.114	71.73429885	YES
746	MLS000666094	fcHa@DXkLQPAGiAIeYeyy_mU]NceoU{ZhF@BBIh@@@@@	Fc1ccccc1C(=O)NC(=S)Nc1ccc(cc1)-c1nc2ncccc2o1	SMR000269022	"SMR000269022<NL>2-fluoro-N-{[(4-[1,3]oxazolo[4,5-b]pyridin-2-ylphenyl)amino]carbonothioyl}benzamide"	C20H13FN4O2S	392.406	392.406	392.0743	ChemBridge	6395548	ML00109435	J05	24787850	24787850	0.108	77.9518472	YES
748	MLS000777743	fhqqb@DXIIw`AFQQYJJKSPzluLDDM@HD`	COC(=O)c1cccc(\C=N\NC(N)=S)c1O	SMR000414160	SMR000414160	C10H11N3O3S	253.278	253.278	253.0521	InterBioScreen	STOCK1S-23585	ML00109435	L05	26671005	26671005	0.1	80.02238346	YES
749	MLS002161426	fcoQr@LI`bshcv@HrRPqPiYSISJIJYJuvZ}kU@AMSPAEA@@@	CN(C)S(=O)(=O)c1ccc(cc1)C(=O)OCC(=O)Nc1ccc2OCOc2c1	SMR001243849	SMR001243849	C18H18N2O7S	406.41	406.41	406.0835	Enamine	T5403560	ML00109435	M05	57264710	57264710	0.148	57.41933256	YES
750	MLS002638142	f`qa@@D@RYeU{TRg^Zij`@`@@	O=C(C=Cc1ccccc1)N1CCCCC1	SMR001547632	SMR001547632<NL>1-Cinnamoylpiperidine<NL>5422-81-1	C14H17NO	215.2909	215.2909	215.131	NCI Chemotherapeutic Agents Repository	10411	ML00109435	N05	89853757	89853757	0.139	62.87018682	YES
752	MLS000663525	ek`XDH@DhN@HaAfVVW]}iUfRsrHYZ[ZXz`h@`HjjjhJ`@@	COc1cc(CNC23CC4CC(CC(C4)C2)C3)ccc1OCc1ccccc1.Cl	SMR000292680	SMR000292680<NL>N-[4-(benzyloxy)-3-methoxybenzyl]-1-adamantanamine hydrochloride	C25H32ClNO2	413.98	377.5191	377.2355	ChemBridge	7560409	ML00109435	P05	24783730	24783730	0.066	97.33991143	YES
754	MLS002170152	fasHP@DXyhBoIRYeewn^UVBjujjYjfiji@@	CCCCN(C(=O)c1ccco1)c1c(N)n(CCC)c(=O)[nH]c1=O	SMR001250474	SMR001250474	C16H22N4O4	334.3703	334.3703	334.1641	Enamine	T5508824	ML00109435	B06	57262424	57262424	0.117	71.97658961	YES
755	MLS002246710	fegqb@LAcAEPAFRREQQII[IJJIGSk^GMZ`@@BjfjB@@	CC(=O)Nc1ccc(cc1)S(=O)(=O)Nc1ccc(cc1)N1CCCCC1	SMR001310311	SMR001310311	C19H23N3O3S	373.469	373.469	373.146	Enamine	T5569400	ML00109435	C06	85199686	85199686	0.15	58.26836732	YES
756	MLS002245316	fj}q`@DDLAUlbbTRRbLrRRd[p\eZ``Xf`@@@@	O=C(NNC(=O)c1ccncc1)c1cc2ccccc2o1	SMR001308969	SMR001308969	C15H11N3O3	281.2661	281.2661	281.08	Enamine	T0514-4123	ML00109435	D06	85268044	85268044	0.119	72.09707455	YES
757	MLS000042521	dcM@`DD@cHihdhUpm@AT@@	CCCc1cc(ccn1)C(N)=S	SMR000047660	SMR000047660<NL>Ektebin<NL>14222-60-7	C9H12N2S	180.27	180.27	180.0721	InterBioScreen	STOCK5S-36798	ML00109435	E06	865168	865168	0.085	90.45872042	YES
758	MLS002471764	eeW^@D@EKGNk`XPH`bHrJJKKIQQSJZKFJKZJJUQIL\NAKG@hbrpPEUMUUUUUSU@@UEAb|dRFgr@@	CC[C@@H](C)[C@@H]1CN([C@@H](C)CN2CCC[C@H]2CN2[C@@H](Cc3ccccc3)CN=C2N)C(=N)N1CCc1ccc(Cl)c(Cl)c1	SMR001395179	SMR001395179	C33H47Cl2N7	612.679	612.679	611.327	Richard A Houghten - Torrey Pines Institute for Molecular Studies - MLI PSL	1782-4	ML00109435	F06	85149033	85149033	0.079	94.70501578	YES
759	MLS001209801	fncHpAHB]DBMFlvDhxTf{HihdheMJdhdnRjuh@bYjjjH@@	[O-][N+](=O)c1cc(cc(c1)[N+]([O-])=O)C(=O)NCCN1CCOCC1	SMR000514810	"SMR000514810<NL>N-(2-Morpholin-4-yl-ethyl)-3,5-dinitro-benzamide"	C13H16N4O6	324.2893	324.2893	324.107	Asinex Ltd.	BAS 00623622	ML00109435	G06	49642787	49642787	0.071	93.48710181	YES
760	MLS001141567	fncqb@KN[ppPXbSJzjvmrmFU[@AUSTp@@@@	Brc1ccc(OCCCC(=O)NNC(=O)c2ccncc2)cc1	SMR000716309	SMR000716309	C16H16BrN3O3	378.221	378.221	377.0375	UrkORgSynthesis Ltd	PB31517787	ML00109435	H06	56318421	56318421	0.069	93.84642739	YES
761	MLS001073919	ejUV@@@@LJKKl\dTRbbRRRbfbRRRRvtjhDXdF^V~NAqIfZjjZ@@`@HBedB@@@	N=c1n(CCCn2ccnc2)cnc2n(Cc3ccccc3)c(c(-c3ccccc3)c12)-c1ccccc1	SMR000037239	SMR000037239	C31H28N6	484.5942	484.5942	484.2375	InterBioScreen	STOCK3S-58339	ML00109435	I06	24840755	24840755	0.145	65.07330761	YES
762	MLS001157912	eg`TFD@BHlA@ick`@`jPrQQSIKQIJHiSIPjDT^ICKTtsPPLT@QM@AAP`	OC(=O)c1ccc(NC(=O)CCN2C(=O)S\C(=C/c3ccc(F)cc3)C2=O)cc1O	SMR000651258	SMR000651258	C20H15FN2O6S	430.406	430.406	430.0635	InterBioScreen	STOCK5S-89468	ML00109435	J06	49822556	49822556	0.077	91.11689935	YES
763	MLS000768519	ff}I`BHFmTBOPeGYEMDeBddihdnBKUh@Iff@@@HeZ`	[O-][N+](=O)c1cccc(\C=C\C=N\NC(=O)c2ccncc2)c1	SMR000431853	SMR000431853<NL>Isonicotinic acid [(E)-3-(3-nitro-phenyl)-prop-2-en-(E)-ylidene]-hydrazide	C15H12N4O3	296.2808	296.2808	296.0909	InterBioScreen	STOCK3S-28716	ML00109435	K06	26666349	26666349	0.135	63.39467213	YES
764	MLS000027678	fhyp@@@PHeKLrzkQe`n|AATEAD@@@	Cc1nnc(N2CCCCC2)c2ccccc12	SMR000037098	SMR000037098	C14H17N3	227.3049	227.3049	227.1422	InterBioScreen	STOCK1S-48872	ML00109435	L06	857009	857009	0.142	64.39143555	YES
765	MLS000552036	fnkh`@IZMXHHiSZzljlzlyYr\u[P@UMMRuEP@@	COc1ccc(CNc2nc3nc4CCCc4c(O)n3n2)cc1	SMR000145761	"SMR000145761<NL>2-(4-Methoxy-benzylamino)-4,5,6,7-tetrahydro-cyclopenta[d][1,2,4]triazolo[1,5-a]pyrimidin-8-one"	C16H17N5O2	311.3385	311.3385	311.1382	InterBioScreen	STOCK5S-57823	ML00109435	M06	14740999	14740999	0.146	62.25779054	YES
766	MLS000626986	do~H`ATHaIe]Vuih@Jfj@@	CCCCC(=O)NCc1ccc(Cl)cc1	SMR000272116	SMR000272116<NL>N-(4-chlorobenzyl)pentanamide	C12H16ClNO	225.715	225.715	225.092	ChemBridge	7233582	ML00109435	N06	22404043	22404043	0.152	61.50927379	YES
767	MLS000536852	fdeaA@JF@DNBLdTTRRQabVJBtFMAHTMMP`aQ@	CN1\C(Sc2ccccc12)=C\C(=O)c1cccs1	SMR000143489	"SMR000143489<NL>2-(3-methyl-1,3-benzothiazol-2(3H)-ylidene)-1-(2-thienyl)ethanone"	C14H11NOS2	273.373	273.373	273.0282	ChemBridge	7774344	ML00109435	O06	14740502	14740502	0.11	76.9583848	YES
768	MLS000806932	fegHb@LDisTpAFRJJYIJJHiQYIGCHeZNffiXH@@b`ABT@	CC(=O)Nc1sc(N\N=C\c2ccc(O)cc2)nc1-c1ccc(C)cc1	SMR000414731	SMR000414731<NL>N-(2-{N'-[1-(4-Hydroxy-phenyl)-meth-(E)-ylidene]-hydrazino}-4-p-tolyl-thiazol-5-yl)-acetamide	C19H18N4O2S	366.437	366.437	366.115	InterBioScreen	STOCK3S-35703	ML00109435	P06	26658842	26658842	0.096	81.92269332	YES
769	MLS000538827	fi{qA@DXbH@PDHrJIJJIZJjIIIKSdy[uj`XJJZ@H@@@	CC(C)C(=O)NC(=S)Nc1ccc(cc1)-c1nc2ccc(C)cc2s1	SMR000160681	"SMR000160681<NL>N-isobutyryl-N'-[4-(6-methyl-1,3-benzothiazol-2-yl)phenyl]thiourea"	C19H19N3OS2	369.504	369.504	369.097	Specs	AN-329/42613602	ML00109435	A07	17386061	17386061	0.133	65.53407981	YES
771	MLS002249201	fakqa@LNkADPABPcIICEDdehTldhjqoAbmTEAPuUTP@@	CN(C)CCSc1nc2cc(ccc2o1)S(=O)(=O)N1CCCCC1	SMR001316648	SMR001316648	C16H23N3O3S2	369.502	369.502	369.1181	Enamine	T5301503	ML00109435	C07	85200066	85200066	0.111	74.79412323	YES
772	MLS000677229	fdyaB@IBAHILkmjrmFAc@AMTuQ@@@	Fc1ccc(cc1)C(=O)NCCC1=CCCCC1	SMR000271051	SMR000271051<NL>N-[2-(1-cyclohexen-1-yl)ethyl]-4-fluorobenzamide	C15H18FNO	247.3079	247.3079	247.1372	ChemBridge	6969109	ML00109435	D07	22415578	22415578	0.151	61.62342399	YES
773	MLS002166190	fasia@MFSdoENAbABDfUu[VuencBu`@jZfijhP@@	Cc1nnc(SCC(=O)NNC(=O)COc2ccc(Br)cc2)n1C	SMR001248541	SMR001248541	C14H16BrN5O3S	414.278	414.278	413.0157	Enamine	T5397341	ML00109435	E07	57268213	57268213	0.131	65.40234449	YES
774	MLS000066262	foAaC@A\ADHBMABSJ}kJRegTuMTth@@	Clc1ccc(s1)C(=O)NCc1cccs1	SMR000080673	SMR000080673<NL>5-chloro-N-(2-thienylmethyl)-2-thiophenecarboxamide	C10H8ClNOS2	257.76	257.76	256.9736	ChemBridge	7948095	ML00109435	F07	4255422	4255422	0.144	61.19676106	YES
775	MLS002169557	eodRB@@DA@b`GLjlbbRbbRvaTTTlTrVXDtlJZNnZhJBFjYj@Bb@@@	CC1CC(=O)Nc2ccccc2N1C(=O)CN1C(=O)NC(C)(C1=O)c1ccc(C)cc1	SMR001249888	SMR001249888	C23H24N4O4	420.4611	420.4611	420.1798	Enamine	T5581793	ML00109435	G07	57255815	57255815	0.157	53.19303213	YES
776	MLS000571385	fegY@@DDtxLpILljo\|jortxM^mPHQKPPQY@HL`	O=C(N\N=C\c1cn(CCC#N)nc1-c1ccccc1)c1ccncc1	SMR000193470	SMR000193470<NL>N'-{[1-(2-cyanoethyl)-3-phenyl-1H-pyrazol-4-yl]methylene}isonicotinohydrazide	C19H16N6O	344.3699	344.3699	344.1386	ChemBridge	5871698	ML00109435	H07	17412740	17412740	0.125	71.43729373	YES
777	MLS000028814	fbeQQBJQIKR\`bDQDYsrS]lsvnw`uMUT@Dp@@	OCC(NC(=O)C(Cl)Cl)C(O)c1ccc(cc1)[N+]([O-])=O	SMR000058224	SMR000058224<NL>Chloramphenicol	C11H12Cl2N2O5	323.129	323.129	322.0123	Sigma Chemical Company	C7795	ML00109435	I07	11532950	11532950	0.101	83.0617552	YES
778	MLS001219727	fe{Hc@I^cLvPRBICDadTabRftrbrfbRDh\zh@bZZf@@@P]@	C\C(CC(=O)Nc1cccc(c1)C(F)(F)F)=N/NC(=O)c1ccncc1	SMR000607689	SMR000607689<NL>3-[(Pyridine-4-carbonyl)-hydrazono]-N-(3-trifluoromethyl-phenyl)-butyramide	C17H15F3N4O2	364.3218	364.3218	364.1147	Asinex Ltd.	BAS 00342155	ML00109435	J07	49726231	49726231	0.076	90.94884792	YES
779	MLS000069500	dcvLaMcNCPB\yA[f_eV``H@@	Nc1ccc(C(=O)[O-])c(O)c1.[Na+]	SMR000058602	SMR000058602<NL>4-AMINOSALICYLIC ACID SODIUM SALT	C7H6NO3.Na+	175.1197	175.1172	152.0347	Sigma Chemical Company	A3505	ML00109435	K07	11532911	11532911	0.093	86.76023781	YES
780	MLS000069732	fhiqb@LBCAA`AFRREQQIIEZ\Zru@pRTP@@	Cc1cc(NS(=O)(=O)c2ccc(N)cc2)no1	SMR000058223	SMR000058223<NL>Sulfamethoxazole	C10H11N3O3S	253.278	253.278	253.0521	Sigma Chemical Company	S7507	ML00109435	L07	855654	855654	0.17	51.16234272	YES
781	MLS001056783	efU\F@@FADPDK@j`\bfbbbRQrbTTaTtJfabTfaefWTvqMKPQDMUUUUUTttUOGdbbTZ`tvat@@	CNc1ccc2oc(C[C@H]3O[C@@]4(CC[C@H]3C)O[C@H]([C@H](C)C(=O)c3ccc[nH]3)[C@H](C)C[C@H]4C)nc2c1C(O)=O	SMR000326983	SMR000326983<NL>Calcimycin A23187	C29H37N3O6	523.6206	523.6206	523.2682	Sigma Chemical Company	C7522	ML00109435	M07	26732633	26732633	0.125	71.96630738	YES
782	MLS000105964	f`qQ`ABB@pqIYpiMrSMs\{bT{sPPPP@@@@	CC(=O)c1c(C)[n+]([O-])c2ccccc2[n+]1[O-]	SMR000102938	SMR000102938	C11H10N2O3	218.2087	218.2087	218.0691	ChemBridge	5324085	ML00109435	N07	7972193	7972193	0.16	52.99690077	YES
783	MLS001234267	fmoIRBLD|NrRsV@HGJ~Rf[eUo~yWlTTxwf}i`hJbiijZI@@	COc1cccc2sc(nc12)N1CCN(CC1)C(=O)c1ccc(o1)[N+]([O-])=O	SMR000811649	SMR000811649	C17H16N4O5S	388.398	388.398	388.0841	Life Chemicals	F2609-1507	ML00109435	O07	51089503	51089503	0.094	81.56191154	YES
785	MLS000724473	figiA@DX]GHpABPcHhdhhddildXdm^lFJ^cZh@@HFjjB`@@	S=C(Nc1ccc(cc1)N1CCOCC1)Nc1ccc2snnc2c1	SMR000306067	"SMR000306067<NL>N-1,2,3-benzothiadiazol-5-yl-N'-(4-morpholin-4-ylphenyl)thiourea"	C17H17N5OS2	371.48	371.48	371.0874	Chem Div	5408-3357	ML00109435	A08	24810600	24810600	0.084	89.85599322	YES
786	MLS000660641	ek`\L@@BIF`FJdfYYu_e]nUlJMKDlemfiZjjjjZjjj`fh@@	CC1CCCN(C1)C(=O)C1CCC(CNc2c(N3CCCCC3)c(=O)c2=O)CC1	SMR000310160	"SMR000310160<NL>3-[({4-[(3-methylpiperidin-1-yl)carbonyl]cyclohexyl}methyl)amino]-4-piperidin-1-ylcyclobut-3-ene-1,2-dione"	C23H35N3O3	401.5423	401.5423	401.2678	Chem Div	C906-0891	ML00109435	B08	24781297	24781297	0.074	92.68708618	YES
787	MLS000591223	fkqb@DXrHipABSJsKsjzrkNgASL{U@p@AEUUTD@@	CC(C)Oc1ccc(cc1)C(=O)NC(=S)Nc1ccc(CN2CCOCC2)cc1	SMR000218899	SMR000218899<NL>1-(4-Isopropoxy-benzoyl)-3-(4-morpholin-4-ylmethyl-phenyl)-thiourea	C22H27N3O3S	413.533	413.533	413.1773	InterBioScreen	STOCK3S-58375	ML00109435	C08	17512969	17512969	0.163	52.56271548	YES
788	MLS000660652	egh\L@@BIF`FJdfYYu_e]nUgBcRqKI[YjVjjjjfjjjh@@	CC1CC(C)CN(C1)C(=O)C1CCC(CNc2c(N3CCCCC3)c(=O)c2=O)CC1	SMR000310171	"SMR000310171<NL>3-[({4-[(3,5-dimethylpiperidin-1-yl)carbonyl]cyclohexyl}methyl)amino]-4-piperidin-1-ylcyclobut-3-ene-1,2-dione"	C24H37N3O3	415.5689	415.5689	415.2835	Chem Div	C906-0949	ML00109435	D08	24791162	24791162	0.079	89.99901026	YES
790	MLS000660642	ek`\L@@BIF`FJdfYYu_e]nU|JMKDlemfiZjjjjZjjj@@@	CC1CCN(CC1)C(=O)C1CCC(CNc2c(N3CCCCC3)c(=O)c2=O)CC1	SMR000310161	"SMR000310161<NL>3-[({4-[(4-methylpiperidin-1-yl)carbonyl]cyclohexyl}methyl)amino]-4-piperidin-1-ylcyclobut-3-ene-1,2-dione"	C23H35N3O3	401.5423	401.5423	401.2678	Chem Div	C906-0892	ML00109435	F08	24791169	24791169	0.117	71.94606653	YES
791	MLS000688681	fbuI`BHDDDBDpeGYEMEEMhddbfB}EjZjBCJP@@	COc1ccc(cc1)-c1ncn(CCC#N)c1[N+]([O-])=O	SMR000284515	SMR000284515	C13H12N4O3	272.2594	272.2594	272.0909	Asinex Ltd.	BAS 00288718	ML00109435	G08	24818267	24818267	0.105	79.33670893	YES
792	MLS000682710	dg}DaLka@HrQ{IEEEMJdSG]SKUUP@@	[O-][N+](=O)c1ccc(s1)N1CCCCC1	SMR000312067	SMR000312067<NL>1-(5-nitrothien-2-yl)piperidine	C9H12N2O2S	212.269	212.269	212.062	Chem Div	K906-0987	ML00109435	H08	24814047	24814047	0.163	52.14036774	YES
793	MLS001360319	fncHpAHB]xBMFmFDhxTf{HihdheMJeMDnRjuh@bYjZjH@@	[O-][N+](=O)c1cc(cc(c1)[N+]([O-])=O)C(=O)NNC(=O)C1CCCC1	SMR001224161	SMR001224161	C13H14N4O6	322.2735	322.2735	322.0913	TimTec	OVS2090591	ML00109435	I08	57264405	57264405	0.074	92.5777071	YES
794	MLS000683414	ffcP`@DJ@qIfUWeV]qJ|dmVjjhH@@H@@@	O=C(COc1ccccc1)N1CCN(CC1)c1ccccc1	SMR000267882	SMR000267882<NL>1-(phenoxyacetyl)-4-phenylpiperazine	C18H20N2O2	296.3636	296.3636	296.1525	ChemBridge	6004786	ML00109435	J08	22403283	22403283	0.173	51.8425897	YES
795	MLS002153780	fbmhP@LF]EHIJudbbbbRTUVVIRs`qjjjhDBjBPbHRTP@	CNc1ncnc2n(cnc12)[C@@H]1O[C@H](CO)[C@@H](O)[C@H]1O	SMR001233164	SMR001233164<NL>N6-methyladenosine<NL>1867-73-8	C11H15N5O4	281.2679	281.2679	281.1124	"Prestwick Chemical, Inc."	Prestw-338	ML00109435	K08	56463596	56463596	0.103	82.13713455	YES
797	MLS001203806	foAaB@NL@DYHheJdhdRegUJuUUP@@	O=C(NCCC1CCCC1)c1cccs1	SMR000516261	SMR000516261<NL>Thiophene-2-carboxylic acid (2-cyclopentyl-ethyl)-amide	C12H17NOS	223.334	223.334	223.1031	Asinex Ltd.	BAS 01172140	ML00109435	M08	47204617	47204617	0.134	62.14062718	YES
798	MLS000662470	fncqa@A^RcaPXdPaIe^vUumleKNijZ@Bffd@@	CCC(=O)NC(=S)Nc1ccc(NC(=O)c2ccc(Br)o2)cc1	SMR000292245	SMR000292245<NL>5-bromo-N-(4-{[(propionylamino)carbonothioyl]amino}phenyl)-2-furamide	C15H14BrN3O3S	396.259	396.259	394.9939	ChemBridge	7424353	ML00109435	N08	24785419	24785419	0.105	78.90638144	YES
799	MLS001034000	fdiXA@DXIYtPA@PcHhleDeBdhkSTp@SS@DDcP	NC(=S)N\N=C\c1cccc(\C=N\NC(N)=S)c1	SMR000385877	SMR000385877	C10H12N6S2	280.372	280.372	280.0565	Enamine	T5298481	ML00109435	O08	26670484	26670484	0.095	82.97113538	YES
800	MLS000663859	fdy``@D@edTRbVbbRQlxLVijdJ@PDBP	C\C(=C/c1ccccc1)C(=O)NCc1ccco1	SMR000292383	SMR000292383<NL>N-(2-furylmethyl)-2-methyl-3-phenylacrylamide	C15H15NO2	241.2851	241.2851	241.1103	ChemBridge	7471719	ML00109435	P08	24784989	24784989	0.161	57.17759022	YES
802	MLS000392503	fmg`S@DdlzHHbTPnPrJJIIHiSISIQIY`as``bjZfh@H@@@	Fc1ccc(CNC(=O)COC(=O)CCCOc2ccc(Cl)cc2Cl)cc1	SMR000261418	SMR000261418	C19H18Cl2FNO4	414.255	414.255	413.0597	Enamine	T0514-1962	ML00109435	B09	22406887	22406887	0.075	91.62844037	YES
803	MLS000688462	fe{i`@DDM{HGCrJIQIJKFYQQIZRMWkTBEDtDDL@HL`	CC(=O)Nc1ccccc1NC(=O)C\C(C)=N\NC(=O)c1ccncc1	SMR000284388	SMR000284388	C18H19N5O3	353.3752	353.3752	353.1488	Asinex Ltd.	BAS 00410108	ML00109435	C09	24808176	24808176	0.076	91.4672521	YES
804	MLS000589765	fjmpb@DXeEH@cHhheEdedeBfRuYjhHHjZh@@	CCCN1CNC(=S)N(C1)c1ccc(cc1)C(=O)OCC	SMR000219562	"SMR000219562<NL>4-(5-Propyl-2-thioxo-[1,3,5]triazinan-1-yl)-benzoic acid ethyl ester"	C15H21N3O2S	307.411	307.411	307.1354	InterBioScreen	STOCK3S-57546	ML00109435	D09	17505923	17505923	0.128	70.32289635	YES
805	MLS000720002	fdiXA@DXIYtPA@PaIgVUuVUijX@Ii`BBQh	NC(=S)N\N=C\c1ccc(\C=N\NC(N)=S)cc1	SMR000304531	SMR000304531<NL>terephthalaldehyde dithiosemicarbazone	C10H12N6S2	280.372	280.372	280.0565	Chem Div	0784-0196	ML00109435	E09	24823913	24823913	0.082	88.57377786	YES
807	MLS000102169	fmoIb@LDXVUV`BLdTRTTrRTvbTRJYrsdeFnfjiji`fBE`@@	CCn1c(SCc2ccc(o2)C(=O)OC)nnc1-c1c[nH]c2ccccc12	SMR000017294	SMR000017294	C19H18N4O3S	382.436	382.436	382.11	Life Chemicals	F0653-0227	ML00109435	G09	7970447	7970447	0.147	61.79548022	YES
808	MLS000529343	ffc`P@G@xjvQQQJQJZJMIIbg^sUjjji``b`@@	CCN1C(=O)C(O)(C2COC(C)(C)CC2=O)c2ccccc12	SMR000121818	"SMR000121818<NL>3-(6,6-Dimethyl-4-oxo-tetrahydro-pyran-3-yl)-1-ethyl-3-hydroxy-1,3-dihydro-indol-2-one"	C17H21NO4	303.3529	303.3529	303.1471	Asinex Ltd.	BAS 01579467	ML00109435	H09	14727159	14727159	0.095	85.30936495	YES
809	MLS002169096	fegQ`@I^@`RSJkMlloKuoYzt[UTtpP@PE@@@	Cc1cccc(NC(=O)COC(=O)CCc2c[nH]c3ccccc23)c1C	SMR001249434	SMR001249434	C21H22N2O3	350.411	350.411	350.163	Enamine	T5405310	ML00109435	I09	57268021	57268021	0.161	51.31467638	YES
810	MLS000540946	fliq`@IVRAGlbbTbTRuTrZjijikA@T@	CCOC(=O)C(CC)(CC)C(\C)=N\NC(=O)CC#N	SMR000126004	"SMR000126004<NL>ethyl 3-[(E)-2-(2-cyanoacetyl)hydrazono]-2,2-diethylbutanoate"	C13H21N3O3	267.3241	267.3241	267.1583	Key Organics Ltd.	1R-0174	ML00109435	J09	14729175	14729175	0.042	107.6969232	YES
811	MLS002180246	fjmpa@EFKIp@adadbbTRfNTtRPmYKPTCEL@@@@@	Fc1ccccc1SCC(=O)NNC(=O)c1ccncc1	SMR001269276	SMR001269276	C14H12FN3O2S	305.327	305.327	305.0634	UrkORgSynthesis Ltd	PB71437655	ML00109435	K09	57257440	57257440	0.089	85.12507985	YES
812	MLS000529211	foAaA@ERADDbDfYwnUgKN``Ijh`@@	Clc1ccc(cc1Cl)C(=O)N1CCCC1	SMR000121686	"SMR000121686<NL>(3,4-Dichloro-phenyl)-pyrrolidin-1-yl-methanone"	C11H11Cl2NO	244.117	244.117	243.0218	Asinex Ltd.	BAS 00783712	ML00109435	L09	14727013	14727013	0.177	50.67201075	YES
813	MLS000559519	fewq`@EAZCw\dTbQRbfRbfQVSNJMzMVuUPDUAPEPP@@	CCOc1ncnc2c1oc1nc(CC(C)C)c3COC(C)(C)Cc3c21	SMR000149635	"SMR000149635<NL>8-Ethoxy-5-isobutyl-2,2-dimethyl-1,4-dihydro-2H-3,7-dioxa-6,9,11-triaza-benzo[c]fluorene"	C20H25N3O3	355.4308	355.4308	355.1896	InterBioScreen	STOCK5S-36179	ML00109435	M09	14743013	14743013	0.127	66.78641658	YES
815	MLS001336041	enUXEH@JXIKDlnmkofPHc@eEEEEEEhdeeFmEMDcDaMC@oJaid\V`BH`IhjjjZjjBfHeLeiCDUc@@	COc1cccc2C(=O)c3c(O)c4C[C@@](O)(C[C@@H](O[C@@H]5C[C@@H](N)[C@@H](O)[C@@H](C)O5)c4c(O)c3C(=O)c12)C(C)=O.Cl	SMR000768722	SMR000768722<NL>23541-50-6	C27H30ClNO10	563.9808	527.5199	527.1792	Sigma Chemical Company	D8809	ML00109435	O09	56320907	56320907	0.101	83.0617552	YES
817	MLS000737039	fhi@R@HHdDDIddabbbRvNgV|u@D@A@@@	Oc1ccc(cc1)[As](O)(=O)c1ccccc1O	SMR000393995	SMR000393995	C12H11AsO4	294.1349	294.1349	293.9873	NCI Chemotherapeutic Agents Repository	41377	ML00109435	A10	26664420	26664420	0.149	57.9872619	YES
818	MLS000683410	fbuHA@N^CdDPdHrJIKJJJJiJTXht@ESMMLPHN`	Cc1cc(\C=N\NC(N)=S)c(C)n1-c1ccc(Cl)cc1	SMR000267884	"SMR000267884<NL>1-(4-chlorophenyl)-2,5-dimethyl-1H-pyrrole-3-carbaldehyde thiosemicarbazone"	C14H15ClN4S	306.814	306.814	306.0706	ChemBridge	6005989	ML00109435	B10	22403142	22403142	0.104	79.36786444	YES
819	MLS000834858	flyI@`DDYqp@`LaFPSHIMroJztZsSW@AUPBFD	NC(=S)C(=N/Nc1ccc(OC(F)(F)F)cc1)\C#N	SMR000461374	SMR000461374<NL>2-cyano-2-{2-[4-(trifluoromethoxy)phenyl]hydrazono}ethanethioamide	C10H7F3N4OS	288.249	288.249	288.0293	Maybridge	SPB 02912	ML00109435	C10	26730275	26730275	0.121	70.04575666	YES
820	MLS000677691	ejQRB@@DBFD`OFd\bbbbTRrTqfRbfbRRvRHx\bnA~aZjXJAbZX@@@j`@HDh	COc1ccc(\C=C(/NC(=O)c2ccc(C)cc2)C(=O)Nc2c(C)n(C)n(-c3ccccc3)c2=O)cc1	SMR000271610	"SMR000271610<NL>N-[1-{[(1,5-dimethyl-3-oxo-2-phenyl-2,3-dihydro-1H-pyrazol-4-yl)amino]carbonyl}-2-(4-methoxyphenyl)vinyl]-4-methylbenzamide"	C29H28N4O4	496.557	496.557	496.2111	ChemBridge	7112123	ML00109435	D10	24792184	24792184	0.164	52.10109491	YES
821	MLS000543226	fasPP@JA@`slbbTTVRbbtLRKNMzuRuKMAPD@`j@	CN(C)\C=C\c1oc(=O)c(NC(=O)c2ccccc2)cc1C(C)=O	SMR000169195	SMR000169195<NL>N-{5-acetyl-6-[2-(dimethylamino)vinyl]-2-oxo-2H-pyran-3-yl}benzenecarboxamide	C18H18N2O4	326.3465	326.3465	326.1267	Key Organics Ltd.	2E-918	ML00109435	E10	17410036	17410036	0.125	70.00472727	YES
822	MLS000698736	fjmp`@DDLCNQQJIIQXqIYRMEKTBED@E@BCH	COc1ccc(C\C(C)=N\NC(=O)c2ccncc2)cc1	SMR000226037	SMR000226037<NL>N'-[2-(4-methoxyphenyl)-1-methylethylidene]isonicotinohydrazide	C16H17N3O2	283.3251	283.3251	283.1321	Specs	AG-670/40728473	ML00109435	F10	22412960	22412960	0.073	93.67383728	YES
823	MLS000727927	fasIPBHV}tBFFcBT\dwLjznwJbTwkPPQSTp@@BAh	COc1cc(OC)c(cc1\C=N\NC(=O)c1ccncc1)[N+]([O-])=O	SMR000306621	"SMR000306621<NL>N'-[(1E)-(2,4-dimethoxy-5-nitrophenyl)methylene]isonicotinohydrazide"	C15H14N4O5	330.2955	330.2955	330.0964	Chem Div	8003-0945	ML00109435	G10	24820429	24820429	0.074	94.22811548	YES
824	MLS000674366	fa{q`@D\tBt\bbTTRRTvRLRRgZLFK^mPLDqU@@T@@@	O=C(Nc1ccn(Cc2ccccc2)n1)c1ccc2OCOc2c1	SMR000297319	"SMR000297319<NL>N-(1-benzyl-1H-pyrazol-3-yl)-1,3-benzodioxole-5-carboxamide"	C18H15N3O3	321.33	321.33	321.1113	ChemBridge	9019090	ML00109435	H10	24793943	24793943	0.147	59.94864471	YES
825	MLS000687185	fleI@@BRldFQQQRJJiPiFmEKTuUJ@D@`R@	CC(C)(C)C(=O)C(=C\c1ccncc1)\n1cncn1	SMR000284065	SMR000284065	C14H16N4O	256.303	256.303	256.1324	Asinex Ltd.	BAS 00665668	ML00109435	I10	24805492	24805492	0.109	77.49022663	YES
826	MLS000391464	fjmIB@DXIxh@aIeUnuvUl{IVjZ`@jjHDJP	CCNC(=S)N\N=C(/C)c1ccc(cc1)N1CCOCC1	SMR000260500	SMR000260500	C15H22N4OS	306.426	306.426	306.1514	Enamine	T0509-9072	ML00109435	J10	22408544	22408544	0.129	67.83078957	YES
827	MLS000545047	fikpR@DXIiwn`BDf]YVugm]TZkVi`BJZ@B`A@d@	COc1ccc(cc1)C(=O)Oc1cc(\C=N\NC(N)=S)ccc1OC	SMR000163807	SMR000163807<NL>5-[2-(aminocarbothioyl)carbohydrazonoyl]-2-methoxyphenyl 4-methoxybenzoate	C17H17N3O4S	359.4	359.4	359.094	Specs	AH-487/40687246	ML00109435	K10	17406625	17406625	0.09	87.08036089	YES
828	MLS000706839	fikQ``@ee{hH`PQjHmDYEEDdYiiieDedseVpDDttt@EA@UDMP	COc1ccc(NC(=O)C(\Cl)=C(\Cl)S(=O)Cc2ccccc2Cl)cn1	SMR000334342	"SMR000334342<NL>2,3-dichloro-3-[(2-chlorobenzyl)sulfinyl]-N-(6-methoxy-3-pyridinyl)acrylamide"	C16H13Cl3N2O3S	419.71	419.71	417.9712	Key Organics Ltd.	10K-372S	ML00109435	L10	24818000	24818000	0.144	61.33350644	YES
830	MLS000710967	fcgaBB@pAD@xLhLrrkjjrjKPutDQEUTEAD@@@	CCCCCc1ccc(OCCCC[n+]2ccccc2)c(CCCCC)c1.[Cl-]	SMR000280734	SMR000280734	C25H38ClNO	404.0278	368.5748	368.2948	Asinex Ltd.	BAS 00380623	ML00109435	N10	24811305	24811305	0.172	50.23772207	YES
831	MLS002154136	fnc`B@H@bDFeyYV^}sNCfkZjA@`@@@@Py@	CN(C\C=C\c1ccccc1)Cc1cccc2ccccc12.Cl	SMR001233443	SMR001233443<NL>Naftifine hydrochloride<NL>65473-14-5	C21H22ClN	323.859	287.3981	287.1674	"Prestwick Chemical, Inc."	Prestw-1063	ML00109435	O10	56463179	56463179	0.166	53.01158403	YES
832	MLS000678677	fegpb@DX|Hp@aIeYewVYeWUfszMj`XHhJHhB@@	Cc1ccccc1OCC(=O)NC(=S)Nc1ccc(cc1)N1CCCC1	SMR000269739	SMR000269739<NL>2-(2-methylphenoxy)-N-({[4-(1-pyrrolidinyl)phenyl]amino}carbonothioyl)acetamide	C20H23N3O2S	369.481	369.481	369.1511	ChemBridge	6606938	ML00109435	P10	24803451	24803451	0.151	59.94623891	YES
833	MLS001165709	fewpR@B^SHHy`dDfYYeUYwWfJlgvXe``jJjZjibfFX@	C[C@H]1COc2c(N3CCN(C)CC3)c(F)cc3c2n1cc(C(O)=O)c3=O	SMR000466387	SMR000466387<NL>Levofloxacin<NL>N/A	C18H20FN3O4	361.3675	361.3675	361.1438	Key Organics Ltd.	KS-1077	ML00109435	A11	49665952	49665952	0.064	100.1672373	YES
834	MLS000535892	fhi`a@AHxCDCDILkvlkdh{uMST@D`@@	Clc1ccc(CNC(=O)c2ccc(Br)o2)cc1	SMR000129102	SMR000129102	C12H9BrClNO2	314.562	314.562	312.9505	Enamine	T5268547	ML00109435	B11	16953847	16953847	0.138	65.95627315	YES
835	MLS001234236	fmoIRBLD|MrRsV@HGJ~rQQSQIIIEZZIKSEEVMyoZXJBbjZZfbP@@	COc1ccc2nc(sc2c1)N1CCN(CC1)C(=O)c1ccc(o1)[N+]([O-])=O	SMR000811636	SMR000811636	C17H16N4O5S	388.398	388.398	388.0841	Life Chemicals	F2609-0333	ML00109435	C11	51089123	51089123	0.1	78.61362773	YES
837	MLS000541553	fj}h@@@PHIVRIQSQJIJIJdX{JR`DPPAP@@@@	CN(C)c1nc(nnc1-c1ccccc1)-c1ccccn1	SMR000126411	"SMR000126411<NL>N,N-dimethyl-6-phenyl-3-(2-pyridinyl)-1,2,4-triazin-5-amine"	C16H15N5	277.3238	277.3238	277.1328	Key Organics Ltd.	7L-540S	ML00109435	E11	14729464	14729464	0.139	66.72346758	YES
838	MLS000576094	do@`Dp`BDf]gYVwZff@@ABn`	C\C(\C=C\c1ccccc1)=N/NC(N)=S	SMR000184785	SMR000184785<NL>4-phenyl-3-buten-2-one thiosemicarbazone	C11H13N3S	219.306	219.306	219.083	ChemBridge	5211302	ML00109435	F11	17411622	17411622	0.083	89.01818607	YES
839	MLS001176420	fbm`b@AJLBPRYWUnUUhqwdy`@jZZ@@@@@	Fc1ccc(CNC(=O)c2cc3ccccc3o2)cc1	SMR000595205	SMR000595205	C16H12FNO2	269.2704	269.2704	269.0852	Enamine	Z68372674	ML00109435	G11	49677720	49677720	0.134	62.0133037	YES
840	MLS001333147	eh\TAH@MghIKHlfck`Hc@eEEEEEEmMIxmDeEACM@oJaif`ZBjJjfjVjJHLSbj`t@@	CN(C)[C@H]1[C@@H]2CC3C(=C(O)[C@]2(O)C(O)=C(C(N)=O)C1=O)C(=O)c1c(O)cccc1[C@@]3(C)O.Cl	SMR000875276	SMR000875276<NL>Tetracycline hydrochloride<NL>64-75-5	C22H25ClN2O8	480.8955	444.4346	444.1533	Sigma Chemical Company	T4062	ML00109435	H11	56320728	56320728	0.089	88.60947911	YES
841	MLS000553012	fegPABFNAVPB@\z\BbbbRRrabTVVqFRLgOQtDaQ@PDAP@HTP	CCN1\C(Sc2ccccc12)=C\c1ccc2cc(C)ccc2[n+]1CC.[I-]	SMR000175945	SMR000175945<NL>1-Ethyl-2-(3-ethyl-3H-benzothiazol-2-ylidenemethyl)-6-methyl-quinolinium	C22H23IN2S	474.4	347.496	347.1576	Asinex Ltd.	BAS 00745029	ML00109435	I11	17508583	17508583	0.071	94.59680327	YES
842	MLS000687142	fduPB@LV@DYHhhddhedRTEiS`qhFBbjjJ@@	Nc1c2CCCCc2nc2sc3CCCCc3c12	SMR000284059	SMR000284059	C15H18N2S	258.382	258.382	258.1191	Asinex Ltd.	BAS 04894474	ML00109435	J11	24805297	24805297	0.095	83.9529147	YES
844	MLS001018094	e`TTDDDACLb`HczHLg{lbbRrbbRRRLrbbTRECBa`TRut@EMUUSUUUPt@@@	CC(C)C1CCC(C)CC1OC(=O)C[n+]1cc(-c2ccc(Cl)cc2)n2CCCCCc12.[Cl-]	SMR000354352	SMR000354352	C26H36Cl2N2O2	479.482	444.029	443.246	Enamine	T0500-5512	ML00109435	L11	24829938	24829938	0.106	80.75020357	YES
845	MLS000094509	fj}qA@HT]X@PPHrQJIZIIQPpkEC^rVfZBAbjh`@@	Cc1cccc(c1)-c1nsc(SCC(=O)N2CCCC2)n1	SMR000030065	"SMR000030065<NL>3-(3-methylphenyl)-5-[(2-oxo-2-pyrrolidin-1-ylethyl)thio]-1,2,4-thiadiazole"	C15H17N3OS2	319.445	319.445	319.0813	Chem Div	E206-0167	ML00109435	M11	4248662	4248662	0.062	99.44925256	YES
846	MLS000696211	fhqqC@EF}HDQrH\DYEEDhjdeLpTADTtt@`j@	CNC(=S)N\C=N\OCc1c(Cl)cccc1Cl	SMR000333323	"SMR000333323<NL>N-({[(2,6-dichlorobenzyl)oxy]imino}methyl)-N'-methylthiourea"	C10H11Cl2N3OS	292.185	292.185	291	Key Organics Ltd.	9.00E-14	ML00109435	N11	24821289	24821289	0.058	99.95326836	YES
847	MLS002158483	eg`TJD@EOAIHln`Hc`HrJIKJPqIYSIQQI[TLN^S[P@RuUSTDDTP@@@	CCCOc1ccccc1OCC(=O)N1CCN(CC1)S(=O)(=O)c1ccc(Cl)cc1	SMR001240953	SMR001240953	C21H25ClN2O5S	452.952	452.952	452.1173	Enamine	T5418370	ML00109435	O11	57268063	57268063	0.12	70.5678228	YES
848	MLS000698686	fnsiB@AJlyhPRFQQIYQJEISQITXkUVp@TuML@@`HF`	Fc1ccc(cc1)-c1[nH]ncc1\C=N\NC(=O)c1ccncc1	SMR000227447	SMR000227447<NL>N'-{[3-(4-fluorophenyl)-1H-pyrazol-4-yl]methylene}isonicotinohydrazide	C16H12FN5O	309.2978	309.2978	309.1026	Specs	AK-968/15605552	ML00109435	P11	22411872	22411872	0.094	85.81841554	YES
849	MLS002154022	ek_TMHDFCXLMODakobV]PM@B_npIQJJIIQSHsIJJYQIR[HjIS`RrKiYzEjdJBX``hjjjfjf`lId}HX@@	CO[C@@H]1[C@@H](OC(N)=O)[C@@H](O)C(Oc2ccc3c(O)c(NC(=O)c4ccc([O-])c(CC=C(C)C)c4)c(=O)oc3c2C)OC1(C)C.[Na+]	SMR001233349	SMR001233349<NL>Novobiocin sodium salt<NL>1476-53-5	C31H35N2NaO11	634.6067	611.6169	611.2246	"Prestwick Chemical, Inc."	Prestw-834	ML00109435	A12	56463046	56463046	0.116	76.12710032	YES
850	MLS000585116	fbuiB@DXHkT`AFQQYJJJIVIIVdyZfZfh@HA@d@	COc1c(\C=N\NC(N)=S)c(C)nn1-c1ccccc1	SMR000203879	SMR000203879<NL>5-methoxy-3-methyl-1-phenyl-1H-pyrazole-4-carbaldehyde thiosemicarbazone	C13H15N5OS	289.356	289.356	289.0997	Chem Div	3733-0024	ML00109435	B12	17511061	17511061	0.122	69.92316136	YES
852	MLS000554833	ff}I`BHZldBOPeGYEMDeBhhheiNBbeh@IjfVh`Pd`	CC(C)(C)C(=O)C(=C\c1cccc(c1)[N+]([O-])=O)\n1cncn1	SMR000146950	"SMR000146950<NL>(Z)-4,4-Dimethyl-1-(3-nitro-phenyl)-2-[1,2,4]triazol-1-yl-pent-1-en-3-one"	C15H16N4O3	300.3125	300.3125	300.1222	InterBioScreen	STOCK1S-53580	ML00109435	D12	14731075	14731075	0.078	93.49034034	YES
853	MLS000778727	figq@@DBrCHhhhhhedmDlcfRDhIV}ijfBh@pBX@@@	Cc1ccc(Cc2c(C)c(C#N)c3nc4ccccc4n3c2O)cc1	SMR000415508	"SMR000415508<NL>1-Hydroxy-3-methyl-2-(4-methyl-benzyl)-benzo[4,5]imidazo[1,2-a]pyridine-4-carbonitrile"	C21H17N3O	327.3792	327.3792	327.1372	InterBioScreen	STOCK4S-91168	ML00109435	E12	26661887	26661887	0.078	90.83642888	YES
854	MLS001074889	fakpBBHEZCDAtIPZYnYUUU^R]dMT}BH@@@@b@@@@	C[n+]1c(-c2ccccc2)c2cc(N)ccc2c2ccc(N)cc12.[Br-]	SMR000568409	SMR000568409<NL>Dimidium bromide	C20H18BrN3	380.2805	300.3765	300.1495	Sigma Chemical Company	D0773	ML00109435	F12	49674689	49674689	0.146	62.25779054	YES
855	MLS000731634	fdyaB@CZ@DYHhdddiTeLTdjfZjZjj@@	CC(C)CCNC(=O)c1csc2CCCCCc12	SMR000309909	"SMR000309909<NL>N-(3-methylbutyl)-5,6,7,8-tetrahydro-4H-cyclohepta[b]thiophene-3-carboxamide"	C15H23NOS	265.414	265.414	265.15	Chem Div	C760-0955	ML00109435	G12	24813005	24813005	0.162	51.18916941	YES
856	MLS000332366	ff}PA@BNAbPBDFYyUfw]HsShyidH@HHj@@@	CCCc1cc(ccn1)-c1nc(cs1)-c1ccc(C)cc1.Br	SMR000221636	SMR000221636<NL>2-Propyl-4-(4-p-tolyl-thiazol-2-yl)-pyridine	C18H19BrN2S	375.3259	294.414	294.1191	InterBioScreen	STOCK2S-36406	ML00109435	H12	17505178	17505178	0.071	94.59680327	YES
857	MLS000547053	f`q`b@M\TBHRYWUnVcG^`@jZjH@@	Clc1ccc(OCC(=O)N2CCCC2)cc1	SMR000114332	SMR000114332<NL>1-[(4-chlorophenoxy)acetyl]pyrrolidine	C12H14ClNO2	239.698	239.698	239.0713	Specs	AG-670/36582058	ML00109435	I12	14727355	14727355	0.176	51.31310685	YES
858	MLS000723546	fnkY`@LTUyKPHjdrksLjm{hwlqKUkTuKUTlru@@@	CCOC(=O)N=Nc1c2ccccc2c2[nH]c3nonc3nc12	SMR000305141	"SMR000305141<NL>ethyl (2Z)-2-(9H-indeno[1,2-b][1,2,5]oxadiazolo[3,4-e]pyrazin-9-ylidene)hydrazinecarboxylate"	C14H10N6O3	310.2676	310.2676	310.0814	Chem Div	2684-0935	ML00109435	J12	24781162	24781162	0.07	97.3933753	YES
859	MLS000543251	fcwPS@CStFKPRBICDadTabRfaTTVRTQTDiNZh@ajVjfZaACl@	CN(C)\C=C\c1oc(=O)c(NC(=O)c2cccc(c2)C(F)(F)F)cc1C(C)=O	SMR000169220	SMR000169220<NL>N-{5-acetyl-6-[2-(dimethylamino)vinyl]-2-oxo-2H-pyran-3-yl}-3-(trifluoromethyl)benzenecarboxamide	C19H17F3N2O4	394.3445	394.3445	394.114	Key Organics Ltd.	4E-915	ML00109435	K12	17402911	17402911	0.115	74.04830127	YES
860	MLS000084033	fakPP@IZ@beTfVUoVUYXRkNSUjfj@Jjj``@@	CCOC(=O)c1oc2nc(C(C)C)c3COC(C)(C)Cc3c2c1N	SMR000047330	SMR000047330	C18H24N2O4	332.3942	332.3942	332.1736	InterBioScreen	STOCK5S-30098	ML00109435	L12	864916	864916	0.114	77.34512203	YES
861	MLS001183872	fjmQA@NZ\BHTDYEEDh]LeMDdpVRpDQMU@@DKT@@	Cc1c(Cl)cccc1NC(=S)NCC(O)c1ccccc1	SMR000502971	SMR000502971	C16H17ClN2OS	320.837	320.837	320.075	Vitas-M Laboratory	STK143320	ML00109435	M12	47200736	47200736	0.056	100.6506929	YES
862	MLS000332670	fleQA@LJD@HPDYEDhddUEDhR`XmUKUUUTBCH	CCN1C(=S)S\C(=C\NC2CCCC(C)C2C)C1=O	SMR000436050	"SMR000436050<NL>5-[1-(2,3-Dimethyl-cyclohexylamino)-meth-(E)-ylidene]-3-ethyl-2-thioxo-thiazolidin-4-one"	C14H22N2OS2	298.467	298.467	298.1174	InterBioScreen	STOCK4S-04748	ML00109435	N12	26663757	26663757	0.066	95.93836882	YES
863	MLS000588864	ffsq@@DDLCHheDdhmHTeEHt\iJfkTBEEUUQTBCH	C\C(=N/NC(=O)c1ccncc1)C12CC3CC(CC(C3)C1)C2	SMR000212468	SMR000212468<NL>Isonicotinic acid [1-adamantan-1-yl-eth-(E)-ylidene]-hydrazide	C18H23N3O	297.3947	297.3947	297.1841	InterBioScreen	STOCK1S-60857	ML00109435	O12	17512359	17512359	0.081	91.74317287	YES
864	MLS000769966	ff}I`BHFmTBOPeGYEMEDdTdihdaRKUhBAff@@@HeZ`	[O-][N+](=O)c1ccccc1\C=C\C=N\NC(=O)c1ccncc1	SMR000434693	SMR000434693<NL>Isonicotinic acid [(E)-3-(2-nitro-phenyl)-prop-2-en-(E)-ylidene]-hydrazide	C15H12N4O3	296.2808	296.2808	296.0909	InterBioScreen	STOCK3S-69518	ML00109435	P12	26661911	26661911	0.067	95.44134321	YES
866	MLS000719090	fhiqC@HTth@PPHXDIRr{wJxixMLuSUUP@@	CSc1nsc(SCC(=O)N2CCCCC2)n1	SMR000291358	SMR000291358	C10H15N3OS3	289.441	289.441	289.0377	Asinex Ltd.	BAS 10850571	ML00109435	B13	24787401	24787401	0.084	89.85599322	YES
867	MLS001230206	fbuQ@@DX@drlrjzoipTmTEAQUQ@@@	CCc1ccc(NC(=O)NC2CCCCCCC2)cc1	SMR000678113	SMR000678113	C17H26N2O	274.4011	274.4011	274.2045	ChemT & I Ltd.	AMNCO-24810	ML00109435	C13	49824155	49824155	0.065	95.81194992	YES
868	MLS000706788	fluH@@@PHiJV[gV]RLMxLPBHHJJ``@@	Cc1ccc(cc1)-c1nnc(C)c(n1)N1CCCC1	SMR000334302	"SMR000334302<NL>6-methyl-3-(4-methylphenyl)-5-(1-pyrrolidinyl)-1,2,4-triazine"	C15H18N4	254.3302	254.3302	254.1532	Key Organics Ltd.	7K-382S	ML00109435	D13	24818575	24818575	0.11	74.34889155	YES
869	MLS001224604	fdyI@@DDMxFQQJIIQZEJQ`qZ`Ph@@@PY@	C\C(=N/NC(=O)c1ccncc1)c1cccnc1	SMR000679019	SMR000679019	C13H12N4O	240.2606	240.2606	240.1011	ChemT & I Ltd.	DBZK-032569	ML00109435	E13	49828707	49828707	0.075	91.37974299	YES
870	MLS000764248	dg@`LK`BDimYUvD{h@``@@@	CNc1nc(SC)nc2ccccc12	SMR000335082	SMR000335082<NL>N-methyl-2-(methylsulfanyl)-4-quinazolinamine	C10H11N3S	205.279	205.279	205.0674	Key Organics Ltd.	5N-544S	ML00109435	F13	24820277	24820277	0.098	80.25759389	YES
871	MLS000762766	eg`RJ@@DBMA`GLnmlbbTRRVfbbTvRLTLf`QSWSTBDAATUUMA@PLP	CCC(=O)N(C)CCc1cc2OCOc2c(OC)c1\C=N\NC(=O)c1ccncc1	SMR000439755	"SMR000439755<NL>N-(2-{7-Methoxy-6-[(pyridine-4-carbonyl)-hydrazonomethyl]-benzo[1,3]dioxol-5-yl}-ethyl)-N-methyl-propionamide"	C21H24N4O5	412.4391	412.4391	412.1747	InterBioScreen	STOCK5S-14708	ML00109435	G13	26665731	26665731	0.061	98.55040465	YES
872	MLS000767315	fhipb@DXH[p@aIgYm[WUoAZf`BJbA@d@	C\C(=N/NC(N)=S)c1ccc2OCCOc2c1	SMR000429646	SMR000429646	C11H13N3O2S	251.305	251.305	251.0728	InterBioScreen	STOCK2S-95560	ML00109435	H13	26665358	26665358	0.076	91.42424265	YES
873	MLS000762789	fj}q`@DDt@NTfVUWm[VVoQrUjAB@BJ``PY@	O=C(N\N=C\c1ccc2OCCOc2c1)c1ccncc1	SMR000439761	"SMR000439761<NL>Isonicotinic acid [1-(2,3-dihydro-benzo[1,4]dioxin-6-yl)-meth-(E)-ylidene]-hydrazide"	C15H13N3O3	283.282	283.282	283.0957	InterBioScreen	STOCK5S-15392	ML00109435	I13	26665723	26665723	0.076	91.42424265	YES
874	MLS001230199	fbuP`@DX@yIeYeUm_WhyZhJBhjb@@	COc1cccc(NC(=O)NC2CCCCCCC2)c1	SMR000678110	SMR000678110	C16H24N2O2	276.374	276.374	276.1838	ChemT & I Ltd.	AMNCO-24807	ML00109435	J13	49824149	49824149	0.078	89.92168205	YES
875	MLS000713003	dg|`HDHYBHvPNPnPrJIJYPrTpsMMKUT@@	FC(F)(F)c1nnc2ccc(Cl)nn12	SMR000282770	"SMR000282770<NL>6-chloro-3-(trifluoromethyl)[1,2,4]triazolo[4,3-b]pyridazine"	C6H2ClF3N4	222.555	222.555	221.992	Asinex Ltd.	BAS 00583559	ML00109435	K13	24807381	24807381	0.084	89.85599322	YES
876	MLS001162111	fmPP@DF@sj|bbbbRRrRRLRTrdYV`qZNZvjfj```BJ`H@@	O=C(N1CCN(Cc2ccc3OCOc3c2)CC1)c1cc2ccccc2o1	SMR000670773	SMR000670773	C21H20N2O4	364.3945	364.3945	364.1423	ChemBridge	9032154	ML00109435	L13	49724707	49724707	0.119	69.99484924	YES
878	MLS001230217	fbuQ@@DXAdTRTTRRTRUtyNVjB`hjh`@@	Cc1cc(C)cc(NC(=O)NC2CCCCCCC2)c1	SMR000678119	SMR000678119	C17H26N2O	274.4011	274.4011	274.2045	ChemT & I Ltd.	AMNCO-24826	ML00109435	N13	49828126	49828126	0.065	95.81194992	YES
879	MLS001182609	fdyaB@NL@DYHheJhidlbT]ziVj@Bh`J`@	CCc1ccc(cc1)C(C)NC(=O)c1cccs1	SMR000476872	SMR000476872<NL>N-[1-(4-ethylphenyl)ethyl]thiophene-2-carboxamide	C15H17NOS	259.367	259.367	259.1031	Specs	AK-968/40708150	ML00109435	O13	47195001	47195001	0.161	51.042658	YES
880	MLS001233744	fluaB@IBAHILkmlwOQghqS@AMUUTT@@	CC(NC(=O)c1ccc(F)cc1)C1CC2CCC1C2	SMR000596211	SMR000596211	C16H20FNO	261.3345	261.3345	261.1529	Enamine	T0400-2503	ML00109435	P13	49676618	49676618	0.141	58.52108284	YES
881	MLS000538433	fbmab@AJCdDadTTRQTtRTrYstTy`HJX@b``@@	Fc1ccccc1CNC(=O)c1ccc2OCOc2c1	SMR000144470	"SMR000144470<NL>N-(2-fluorobenzyl)-1,3-benzodioxole-5-carboxamide"	C15H12FNO3	273.2591	273.2591	273.0801	ChemBridge	7946285	ML00109435	A14	14739866	14739866	0.155	57.97194719	YES
882	MLS000374341	eod\BH@LGBhDLi`@cIIBhhddimLheeidmOK@jfkgej@@BBjZd@@`@@	COc1ccc(NS(=O)(=O)c2cccc(c2)N2CC(=O)C(=C2N)c2ccccc2)cc1	SMR000242258	SMR000242258	C23H21N3O4S	435.496	435.496	435.1253	Enamine	T0502-3699	ML00109435	B14	22409850	22409850	0.071	95.03180854	YES
883	MLS000678935	fj}pa@HT]Xh@``QdbTRtRRbLrVJF}dmLtDCEUQ@@@	O=C(CSc1nc(ns1)-c1ccccc1)N1CCOCC1	SMR000323324	SMR000323324	C14H15N3O2S2	321.418	321.418	321.0606	Life Chemicals	F0698-0004	ML00109435	C14	24788513	24788513	0.066	97.72581328	YES
884	MLS001029606	e`TTDDDACLb`HczHLg{lbbRrbbRRRLrbbTRECBa`TRut@EMUUSUUUPuaUFdm@@	CC(C)[C@@H]1CC[C@@H](C)C[C@H]1OC(=O)C[n+]1cc(-c2ccc(Cl)cc2)n2CCCCCc12.[Cl-]	SMR000425041	"SMR000425041<NL>3-(4-Chloro-phenyl)-1-(2-isopropyl-5-methyl-cyclohexyloxycarbonylmethyl)-6,7,8,9-tetrahydro-5H-imidazo[1,2-a]azepin-1-ium"	C26H36Cl2N2O2	479.482	444.029	443.246	InterBioScreen	STOCK2S-41317	ML00109435	D14	26660018	26660018	0.096	81.02760045	YES
885	MLS002154166	fewPR@BNBt\pRFQQQJJIIIQZEYQdkI|VNXHJJjfjjXi`V`@	CC1CCc2c(N3CCC(O)CC3)c(F)cc3c2n1cc(C(O)=O)c3=O	SMR001233465	SMR001233465<NL>Nadifloxacin<NL>124858-35-1	C19H21FN2O4	360.3794	360.3794	360.1485	"Prestwick Chemical, Inc."	Prestw-1120	ML00109435	E14	56463184	56463184	0.08	92.77027205	YES
886	MLS000709273	ff}q@@DDLAIeeV]uUYFKUjABbjjh`@@	O=C(NN=C1CCCCCCCCCCC1)c1ccncc1	SMR000289940	SMR000289940	C18H27N3O	301.4265	301.4265	301.2154	Asinex Ltd.	BAS 00341531	ML00109435	F14	24809386	24809386	0.074	93.21235428	YES
887	MLS002154181	fjmPQBBRTZpPQAXbTv{HhhddiihXlfBSfBBIfB@`@@	Oc1ccc(Cl)cc1C(=O)Nc1ccc(cc1Cl)[N+]([O-])=O	SMR000058390	SMR000058390<NL>5-chloro-N-(2-chloro-4-nitrophenyl)-2-hydroxybenzamide<NL>50-65-7	C13H8Cl2N2O4	327.12	327.12	325.9861	"Prestwick Chemical, Inc."	Prestw-40	ML00109435	G14	56463356	56463356	0.057	103.4034095	YES
888	MLS000391757	flmPB@LV@DYHhhddhedTR`mJ\FM@pTUUTU@M@@	CC1CCc2c(C1)nc1sc3CCCCc3c1c2N	SMR000260792	SMR000260792	C16H20N2S	272.408	272.408	272.1347	Enamine	T0505-4355	ML00109435	H14	22408781	22408781	0.088	86.75159236	YES
889	MLS001139411	e`\RLH@DLHfaCA`@cHhdhhehldXdlihhehyxETt}|uPLDeUUS@PC@@@	Cc1ccccc1C(=O)N1CCN(CC1)c1ccc(NC(=S)NC(=O)c2ccco2)cc1	SMR000647053	SMR000647053	C24H24N4O3S	448.537	448.537	448.1569	InterBioScreen	STOCK4S-17601	ML00109435	I14	49820258	49820258	0.119	69.46047633	YES
890	MLS000392735	ff}QB@DXB@HRYVYU_UoSk^Zh@@@jjBDZ@@	CCC(C)c1ccc(NC(=S)Nc2ccc(OC)cc2)cc1	SMR000261640	SMR000261640	C18H22N2OS	314.445	314.445	314.1453	Enamine	T0512-6290	ML00109435	J14	22406358	22406358	0.09	87.64141779	YES
891	MLS000779449	dko@`Dp`BDf]futvih@@HJ@	C\C(=N/NC(N)=S)c1ccccc1	SMR000416181	SMR000416181	C9H11N3S	193.269	193.269	193.0674	InterBioScreen	STOCK1S-30515	ML00109435	K14	26660297	26660297	0.165	50.58463272	YES
892	MLS000528851	fleqB@FJSHDPdrm}jrmNQS@DSU@@@@@	Clc1cccc(NC(=O)NCCc2ccncc2)c1	SMR000121326	SMR000121326<NL>1-(3-Chloro-phenyl)-3-(2-pyridin-4-yl-ethyl)-urea	C14H14ClN3O	275.733	275.733	275.0825	Asinex Ltd.	BAS 09615771	ML00109435	L14	14726776	14726776	0.145	64.18902702	YES
893	MLS000688479	fegPABF^AVPB@]z\BbbbRRRTlRbrqFRMdhytDaQPDA@P@HT`	CCN1\C(Sc2cc(C)ccc12)=C/c1ccc2ccccc2[n+]1CC.[I-]	SMR000284410	SMR000284410	C22H23IN2S	474.4	347.496	347.1576	Asinex Ltd.	BAS 03302192	ML00109435	M14	24782097	24782097	0.154	60.28967386	YES
894	MLS000533260	fleqC@G^SHDPRHbDILsoJzlsfcPPEMSSBBEh	NC(=S)N\N=C\c1ccc(o1)-c1ccc(Cl)c(Cl)c1	SMR000140698	"SMR000140698<NL>5-(3,4-dichlorophenyl)-2-furaldehyde thiosemicarbazone"	C12H9Cl2N3OS	314.19	314.19	312.9843	ChemBridge	5748459	ML00109435	N14	14739543	14739543	0.088	86.32706741	YES
895	MLS000324747	fkpQ@BJByI]`bOAFQQQJIIYZESIQIYLdYtupPTUTtu@AQ@@@	COc1ccc(OCC(=O)NC(=S)Nc2ccc(N3CCOCC3)c(Cl)c2)cc1	SMR000163563	SMR000163563<NL>N-[3-chloro-4-(4-morpholinyl)phenyl]-N'-[(4-methoxyphenoxy)acetyl]thiourea	C20H22ClN3O4S	435.924	435.924	435.102	Specs	AG-670/40802986	ML00109435	O14	17386538	17386538	0.138	63.91367877	YES
897	MLS002166546	fmwaP@C@QSW\bbTRTTRLRTTrnEJJZcZijfB`jjhH@@	CCOc1ccc2oc(C(=O)OCC(=O)N3C(C)CCCC3C)c(C)c2c1	SMR001248892	SMR001248892	C21H27NO5	373.4428	373.4428	373.1889	Enamine	T5494601	ML00109435	A15	57265837	57265837	0.156	53.66262107	YES
899	MLS002169240	fmwpS@INWpPT`bDAC@cHhdmHXdlidhdlbTl{hzZejjfh@KX@@	Clc1ccc(s1)S(=O)(=O)N1CCN(CC1)C(=O)COc1ccc(cc1)C#N	SMR001249576	SMR001249576	C17H16ClN3O4S2	425.91	425.91	425.0271	Enamine	T5574923	ML00109435	C15	57266020	57266020	0.123	69.15905599	YES
900	MLS000950152	fegqb@DXbHvPAFQQIQQKQYHjZIKSoAGMj`XIJi`@D@@	O=C(NC(=S)Nc1ccc(NC(=O)c2ccccc2)cc1)c1ccco1	SMR000619970	SMR000619970	C19H15N3O3S	365.406	365.406	365.0834	Chem Div	3616-1133	ML00109435	D15	49735642	49735642	0.115	71.49218887	YES
901	MLS002181197	fegIPBHAcLBE^sBT\dwJ{J}k\kpQkCft@EMSTp@B@@@	[O-][N+](=O)c1ccc(cc1)-c1ccc(o1)C(=O)NNC(=O)c1ccncc1	SMR001270227	SMR001270227	C17H12N4O5	352.301	352.301	352.0808	UrkORgSynthesis Ltd	PB71437743	ML00109435	E15	74373774	74373774	0.085	87.0034356	YES
902	MLS001047151	enQTLHLIehG@`JpCiiVeAYfUUWuUUZZUUhxTlL|Z@@@bjjjjjjjh@@@	CC[N+](CC)(CC)CCCCOc1ccc-2c(c1)C(=O)c3cc(OCCCC[N+](CC)(CC)CC)ccc32.[I-]	SMR000427493	SMR000427493	C33H52N2O3.2I-	778.5986	524.7765	524.3977	InterBioScreen	STOCK4S-65331	ML00109435	F15	26659395	26659395	0.112	74.32145386	YES
903	MLS002182889	fdea`@D@YkHhhhddmBeHvkAbuUUT@EDLD@@	O=C(C1COc2ccccc2O1)N1CCCCC1	SMR001271919	SMR001271919	C14H17NO3	247.2897	247.2897	247.1208	UrkORgSynthesis Ltd	PB68177359	ML00109435	G15	57257832	57257832	0.151	57.80373936	YES
904	MLS001125782	fkqc`LR}ADPA@`blavPgH[dCrFRREQQIIUJZJJZ[Z\ZpukTDaQSADQP`@@	Fc1c(F)c(F)c(C(=O)Nc2ccc(cc2)S(=O)(=O)Nc2nccs2)c(F)c1F	SMR000659500	SMR000659500	C16H8F5N3O3S2	449.375	449.375	448.9927	ChemBridge	6127218	ML00109435	H15	49724325	49724325	0.105	76.79913362	YES
905	MLS001173246	fdy@b@J\@DYHhhhmLdccV|FiYhE@h@@	Cc1ccc(cc1)C(=O)Sc1cccccc1=O	SMR000539107	SMR000539107	C15H12O2S	256.32	256.32	256.0558	InterBioScreen	STOCK1S-85702	ML00109435	I15	49646648	49646648	0.066	95.87496549	YES
906	MLS001197057	flu`R@AHyyHLQIe^ue[RT\FJZZfh@bd`@@	Brc1ccc(o1)C(=O)NCc1ccc2OCOc2c1	SMR000555627	"SMR000555627<NL>N-(1,3-benzodioxol-5-ylmethyl)-5-bromo-2-furamide"	C13H10BrNO4	324.127	324.127	322.9793	Chem Div	3771-8155	ML00109435	J15	49649757	49649757	0.141	60.05701025	YES
907	MLS000778652	ejURBD@DLCIbh\RP@ajPrJJIQJHqKZZJIRqIQJrPrssrKiZy{xEjjjjj`bJJffZhh@@	COc1c(N2CCN(C(C)C2)C(=S)NC2CC3CCC2C3)c(F)cc2c1n(cc(C(O)=O)c2=O)C1CC1	SMR000415446	"SMR000415446<NL>7-[4-(Bicyclo[2.2.1]hept-2-ylthiocarbamoyl)-3-methyl-piperazin-1-yl]-1-cyclopropyl-6-fluoro-8-methoxy-4-oxo-1,4-dihydro-quinoline-3-carboxylic acid"	C27H33FN4O4S	528.639	528.639	528.2206	InterBioScreen	STOCK5S-03427	ML00109435	K15	26663490	26663490	0.076	91.76175753	YES
908	MLS001162331	fhy``@D@idTRbbRRQTeZMxKUMUP@P@@	O=C(NC1CCCC1)c1cc2ccccc2o1	SMR000670549	SMR000670549	C14H15NO2	229.2744	229.2744	229.1103	ChemBridge	9018622	ML00109435	L15	49724558	49724558	0.137	60.51833723	YES
909	MLS001011240	fbuqPBHRTAACAaJNrJZIKIJZJHlxEKTuMLuLpHB`	Cc1cc(C(=O)N\N=C\c2ccc(o2)[N+]([O-])=O)c(C)o1	SMR000353189	SMR000353189	C12H11N3O5	277.2328	277.2328	277.0699	Enamine	T0508-5287	ML00109435	M15	26657606	26657606	0.07	94.27470745	YES
910	MLS000573901	fmoPb@DXDX@Pdrlr{ZljjzlFOUcfuPLDUP@@@@@@	O=C(COc1ccccc1)NC(=S)Nc1ccc-2c(Cc3ccccc-23)c1	SMR000195488	SMR000195488<NL>N-[(9H-fluoren-2-ylamino)carbonothioyl]-2-phenoxyacetamide	C22H18N2O2S	374.456	374.456	374.1089	ChemBridge	6584377	ML00109435	N15	17505465	17505465	0.143	64.85840347	YES
911	MLS000660603	ek`\L@@BIJ`FBlbbbTVRJbRrfbRbphTtbRfVZejj`@fjjjH@@	CC1CC(C)CN(C1)C(=O)c1ccc(CNc2c(N3CCCC3)c(=O)c2=O)cc1	SMR000310122	"SMR000310122<NL>3-({4-[(3,5-dimethylpiperidin-1-yl)carbonyl]benzyl}amino)-4-pyrrolidin-1-ylcyclobut-3-ene-1,2-dione"	C23H29N3O3	395.4947	395.4947	395.2209	Chem Div	C906-0137	ML00109435	O15	24813882	24813882	0.067	95.92573644	YES
912	MLS000722210	fde``@L@Pdrjtj|v|xKhmUUUUUT@@	CCCNC(=O)OCC12CC3CC(CC(C3)C1)C2	SMR000235888	SMR000235888	C15H25NO2	251.3645	251.3645	251.1885	Life Chemicals	F0020-1647	ML00109435	P15	17515507	17515507	0.145	64.53450981	YES
913	MLS000108787	fdea`@D@hiIeeVUUEIw`qZijdJ@P@@	O=C(NCc1ccco1)c1cc2ccccc2o1	SMR000104738	SMR000104738	C14H11NO3	241.242	241.242	241.0739	ChemBridge	5925026	ML00109435	A16	7975380	7975380	0.146	62.55209082	YES
914	MLS000710571	ff}pA@DXb@HCHILkLjooKiuoMT@@@UU@@@	CCN(CC)c1ccc(NC(=S)Nc2ccc(F)cc2)cc1	SMR000280338	SMR000280338	C17H20FN3S	317.424	317.424	317.1362	Asinex Ltd.	BAS 01175921	ML00109435	B16	24809955	24809955	0.143	58.09996011	YES
915	MLS000722983	dg_@`Dp`BDf]UeSmjY`@@Pih	NC(=S)N\N=C\C=C\c1ccccc1	SMR000236346	SMR000236346	C10H11N3S	205.279	205.279	205.0674	Life Chemicals	F0777-0360	ML00109435	C16	17514810	17514810	0.085	90.46510431	YES
916	MLS000546696	f`qQB@LDd@HrQQIIRqIDh{uLuL@D@`a@	Cc1cs\c(=N/C(=O)c2ccccc2)n1C	SMR000114542	"SMR000114542<NL>N-(3,4-dimethyl-1,3-thiazol-2(3H)-ylidene)benzamide"	C12H12N2OS	232.301	232.301	232.067	Specs	AI-020/37280150	ML00109435	D16	14727766	14727766	0.128	71.46692505	YES
917	MLS000675692	fe{Ha@DXcTWPAAPaIeYeyu_moS`iZhF@@Hff`@@	CCC(=O)NC(=S)Nc1ccc(NC(=S)NC(=O)c2ccccc2)cc1	SMR000292075	SMR000292075<NL>N-{[(4-{[(propionylamino)carbonothioyl]amino}phenyl)amino]carbonothioyl}benzamide	C18H18N4O2S2	386.491	386.491	386.0871	ChemBridge	7379713	ML00109435	E16	24796806	24796806	0.106	78.87508836	YES
918	MLS000547439	fewI`BHJ]DB@peGYEMDeeDeDeCDenBlzNQsZ@BZYj``BP@@	Cc1nn2c(O)cc(nc2c1-c1ccccc1)-c1ccc(cc1)[N+]([O-])=O	SMR000113532	"SMR000113532<NL>5-{4-nitrophenyl}-2-methyl-3-phenylpyrazolo[1,5-a]pyrimidin-7(4H)-one"	C19H14N4O3	346.3395	346.3395	346.1066	Specs	AK-968/36801016	ML00109435	F16	14727639	14727639	0.151	61.65458647	YES
921	MLS000673201	edZQBJ@BFKDkgo`SHie`H`RPddL`cXHrJJJZJjYQQYJYQEQJDLAIUM_@tmUTuSUMMSUUH@@	Cc1c(Cl)c(nn1CC(=O)NC1C2SCC(CSc3nnnn3C)=C(N2C1=O)C(O)=O)C(F)F	SMR000314442	SMR000314442<NL>7-({[4-chloro-3-(difluoromethyl)-5-methyl-1H-pyrazol-1-yl]acetyl}amino)-3-{[(1-methyl-1H-tetrazol-5-yl)thio]methyl}-8-oxo-5-thia-1-azabicyclo[4.2.0]oct-2-ene-2-carboxylic acid	C17H17ClF2N8O4S2	534.948	534.948	534.0471	Chem Div	D052-0031	ML00109435	I16	24790045	24790045	0.08	91.60484213	YES
922	MLS000557348	ffsPR@LDehMPABTrmsoJ~tEqUgIsSUTm@`ST@@@	O=Cc1ccc2oc3nc4SCCCn4c(=O)c3c(=O)c2c1	SMR000148265	"SMR000148265<NL>5,6-Dioxo-3,4-dihydro-2H,5H,6H-11-oxa-1-thia-4a,12-diaza-naphthacene-8-carbaldehyde"	C15H10N2O4S	314.316	314.316	314.0361	InterBioScreen	STOCK4S-11379	ML00109435	J16	14741773	14741773	0.158	54.7066807	YES
923	MLS002222331	eh\TAH@MghIKDjfck`Hc@eEEEEEEmiEXcDeEACM@oBaif`jBZJjZjVjJhDad|aTF`@	C[C@@H]1[C@H]2[C@H](O)[C@H]3[C@H](N(C)C)C(=O)C(C(N)=O)C(=O)C3(O)C(=O)C2C(=O)c2c(O)cccc12.Cl	SMR001307270	SMR001307270<NL>10592-13-9	C22H25ClN2O8	480.8955	444.4346	444.1533	"Prestwick Chemical, Inc."	Prestw-852	ML00109435	K16	85273723	85273723	0.075	95.08182367	YES
924	MLS000571706	fegI@@DDtxBSKJkwKmsLmNCv[TBDMSPDPPBCH	Cc1cc(\C=N\NC(=O)c2ccncc2)c(C)n1-c1c(C)cccc1C	SMR000193717	"SMR000193717<NL>N'-{[1-(2,6-dimethylphenyl)-2,5-dimethyl-1H-pyrrol-3-yl]methylene}isonicotinohydrazide"	C21H22N4O	346.4256	346.4256	346.1794	ChemBridge	5947676	ML00109435	L16	17412512	17412512	0.086	88.94224422	YES
925	MLS002154158	gkrDah@@DAaIR@JB`IEbEZbty]dTRbbtTVbRTRffbRTvbLLRfttRtvRTu`IDRMMgrdbIUfsTsULaMAUEUTuUUUTuUSUETcIIbaHdfTMHLjt[P@@	CCC(C)N1CCC2(CC1)N=c1c3NC(=O)C(C)=CC=C[C@H](C)[C@H](O)[C@@H](C)[C@@H](O)[C@@H](C)[C@H](OC(C)=O)[C@H](C)[C@@H](OC)C=CO[C@@]4(C)Oc5c(C4=O)c(c(c(O)c5C)c3O)c1=N2	SMR001233458	SMR001233458<NL>Rifabutin<NL>72559-06-9	C46H62N4O11	847.0047	847.0047	846.4415	"Prestwick Chemical, Inc."	Prestw-1109	ML00109435	M16	56463170	56463170	0.062	101.0918579	YES
926	MLS000575539	fdy`b@MJ\BHrJJIHjYJILxFLA@sUMBBGH	Clc1ccccc1\C=C\C(=O)NCc1ccco1	SMR000185677	SMR000185677<NL>3-(2-chlorophenyl)-N-(2-furylmethyl)acrylamide	C14H12ClNO2	261.704	261.704	261.0557	ChemBridge	5367145	ML00109435	N16	17412935	17412935	0.155	57.97194719	YES
927	MLS001157872	fkPr@BQpHH}g@DYHhidehdeD]DeBhRgd}gSSMA@q@DSP@aR@	OC(=O)c1ccc(NC(=O)CCN2C(=O)S\C(=C\c3ccccc3)C2=O)cc1O	SMR000651255	SMR000651255	C20H16N2O6S	412.416	412.416	412.0729	InterBioScreen	STOCK5S-88151	ML00109435	O16	49822512	49822512	0.09	83.86725599	YES
928	MLS000579293	fakQB@DXb@HrJIJJIIKIEQIZ]xK^mTEAQU@@P@@	S=C(NC1CCCCCC1)Nc1ccc(Oc2ccccc2)cc1	SMR000198574	SMR000198574<NL>N-cycloheptyl-N'-(4-phenoxyphenyl)thiourea	C20H24N2OS	340.482	340.482	340.1609	ChemBridge	7512534	ML00109435	P16	17432979	17432979	0.094	86.19215145	YES
929	MLS001212381	fbup`@DDLANQQJIIQZEKJQ`qZ`Ph@B`AAd@	COc1ccc(cc1)C(\C)=N\NC(=O)c1ccncc1	SMR000504814	SMR000504814<NL>Isonicotinic acid [1-(4-methoxy-phenyl)-ethylidene]-hydrazide	C15H15N3O2	269.2985	269.2985	269.1164	Asinex Ltd.	BAS 00068803	ML00109435	A17	49643341	49643341	0.072	92.95621515	YES
930	MLS000662841	do~H@DCHhdeDdd]mjhHH`@@	CCCCNC(=O)Cc1ccc(C)cc1	SMR000272618	SMR000272618<NL>N-butyl-2-(4-methylphenyl)acetamide	C13H19NO	205.2961	205.2961	205.1467	ChemBridge	7369369	ML00109435	B17	22416195	22416195	0.173	52.43356571	YES
931	MLS001215716	fkIPBHJbtBBRGBT\dwJ}lklkmtsg`uZuMSP@UUSUI@@@	CC(C)(C)C(=O)N1CCN(CC1)c1ccc(NC(=O)c2ccc(o2)[N+]([O-])=O)cc1	SMR000613476	"SMR000613476<NL>5-Nitro-furan-2-carboxylic acid {4-[4-(2,2-dimethyl-propionyl)-piperazin-1-yl]-phenyl}-amide"	C20H24N4O5	400.4284	400.4284	400.1747	Asinex Ltd.	BAS 12994029	ML00109435	C17	49726246	49726246	0.063	97.43440093	YES
932	MLS000561324	fbuIbBDXHGb\`B@sgdf]YWe[iJ}EjZZ`BFPDBP	NC(=S)N\N=C\c1ccc(o1)-c1cccc(c1)[N+]([O-])=O	SMR000174450	SMR000174450	C12H10N4O3S	290.298	290.298	290.0474	Asinex Ltd.	BAS 00324436	ML00109435	D17	17413672	17413672	0.079	90.5478892	YES
933	MLS001179882	fbmQb@BTqjpHcHeMDheMDdcrW`qSSTuSMURpYP@	Cc1ccc(o1)C1=NN(C(C1)c1ccco1)C(=O)CCl	SMR000595582	SMR000595582	C14H13ClN2O3	292.718	292.718	292.0615	Enamine	EN300-11589	ML00109435	E17	49674413	49674413	0.093	82.46774013	YES
934	MLS002546131	eohRBHDDLHdaFna`@aJ^nrJIJJIZKIJZJIHkKQpKIXyj`X@@hijjhH@@	CCOc1ccc(cc1[N+]([O-])=O)C(=O)NC(=S)Nc1ccc(cc1)N1CCC(C)CC1	SMR000199363	SMR000199363<NL>4-ethoxy-N-({[4-(4-methyl-1-piperidinyl)phenyl]amino}carbonothioyl)-3-nitrobenzamide	C22H26N4O4S	442.531	442.531	442.1675	ChemBridge	7726654	ML00109435	F17	85303739	85303739	0.137	63.34703763	YES
935	MLS001175150	fakXA@AJMdoPQCPaIe]f^uuVhqQ`q`@ij@BZXPDDp	NC(=S)N\N=C\c1ccc(cc1)-n1nncc1-c1ccc(Cl)cc1	SMR000591370	SMR000591370	C16H13ClN6S	356.833	356.833	356.0611	Enamine	T0505-1753	ML00109435	G17	49675227	49675227	0.122	67.99996802	YES
936	MLS000073510	fhyaB@FB@DISOmlsxi[w`tsSUUUP@@	O=C(CC1CC2CCC1C2)NCc1cccs1	SMR000013671	SMR000013671<NL>2-Bicyclo[2.2.1]hept-2-yl-N-thiophen-2-ylmethyl-acetamide	C14H19NOS	249.372	249.372	249.1187	Asinex Ltd.	BAS 06264737	ML00109435	H17	851938	851938	0.141	65.87865406	YES
937	MLS001224639	fnkQB@IFtBPRYWU[ZUYhqI\urv@BjZjjjJ`@@	Fc1ccc(CCNC(=O)NC23CC4CC(CC(C4)C2)C3)cc1	SMR000678084	SMR000678084	C19H25FN2O	316.413	316.413	316.1951	ChemT & I Ltd.	AMNCO-23883	ML00109435	I17	49823716	49823716	0.075	91.37974299	YES
938	MLS000570385	fmkPJ@LNTZvZ}fl@QdbbbRtTNVRPrfaJUKULuUTtt@@	COCCCNCC(=O)Nc1sc(C)c(C)c1C(=O)OC.OC(=O)C(=O)O	SMR000150377	SMR000150377	C16H24N2O8S	404.4349	314.4	314.13	Enamine	T5230535	ML00109435	J17	17385707	17385707	0.162	57.00811213	YES
939	MLS001230219	fbuQ@@DX@drlrjvoit\mTEAQUQ@@@	Cc1ccc(NC(=O)NC2CCCCCCC2)cc1C	SMR000678118	SMR000678118	C17H26N2O	274.4011	274.4011	274.2045	ChemT & I Ltd.	AMNCO-24825	ML00109435	K17	49824163	49824163	0.067	95.26790549	YES
940	MLS000065633	foA``@D@idTRbRTJPiV\uSUUS@@@	O=C(NCC1CCCCC1)c1ccco1	SMR000080272	SMR000080272<NL>N-(cyclohexylmethyl)-2-furamide	C12H17NO2	207.2689	207.2689	207.1259	ChemBridge	7944284	ML00109435	L17	4255946	4255946	0.143	63.35808581	YES
941	MLS001224691	fleQB@NJdBPRYWVvUVcHi`@ijjjH@@	Fc1ccc(NC(=O)NC2CCCCCCC2)cc1	SMR000679372	SMR000679372	C15H21FN2O	264.3384	264.3384	264.1638	ChemT & I Ltd.	UZI/1120784	ML00109435	M17	49823474	49823474	0.111	73.88301174	YES
942	MLS000075627	fbuqB@DTE@DQ`TRbrbbRRqIQtPiiZ`hJJb@@	CC1CCN(Cc2nc(no2)-c2ccccc2)CC1.Cl	SMR000015040	"SMR000015040<NL>4-Methyl-1-(3-phenyl-[1,2,4]oxadiazol-5-ylmethyl)-piperidine"	C15H20ClN3O	293.7918	257.3309	257.1528	Asinex Ltd.	BAS 08979843	ML00109435	N17	852009	852009	0.16	53.77952636	YES
943	MLS000778218	fakHa@LDisWPAE`cIEELdeEDThTma`Xu[SSTmMP@T`HRP	CC(=O)Nc1sc(N\N=C/c2ccc(O)cc2)nc1-c1cccs1	SMR000414897	SMR000414897<NL>N-(2-{N'-[1-(4-Hydroxy-phenyl)-meth-(Z)-ylidene]-hydrazino}-4-thiophen-2-yl-thiazol-5-yl)-acetamide	C16H14N4O2S2	358.438	358.438	358.0558	InterBioScreen	STOCK3S-61162	ML00109435	O17	26660913	26660913	0.131	65.29498199	YES
944	MLS000525960	fle``@D@bdrsJwojk^BuAP@@TDBT@@	COc1ccc(cc1)C(C)NC(=O)c1ccccc1	SMR000116434	SMR000116434<NL>N-[1-(4-Methoxy-phenyl)-ethyl]-benzamide	C16H17NO2	255.3117	255.3117	255.1259	Asinex Ltd.	BAS 00681257	ML00109435	P17	14724549	14724549	0.15	57.50300938	YES
945	MLS000723797	figQb@INETX@aJY}nUue[\Tlxk^ciefjj`BJh`Ph`	O=C(\C=C/c1cccs1)N1CCN(Cc2ccc3OCOc3c2)CC1	SMR000305392	"SMR000305392<NL>1-(1,3-benzodioxol-5-ylmethyl)-4-[(2Z)-3-thien-2-ylprop-2-enoyl]piperazine"	C19H20N2O3S	356.439	356.439	356.1195	Chem Div	3347-3529	ML00109435	A18	24782793	24782793	0.093	82.7195532	YES
947	MLS000390975	fhiq@@DDLAIeeV]zQg^Z`PhjbaZbCH	CC1CCC\C(C1)=N/NC(=O)c1ccncc1	SMR000260012	SMR000260012	C13H17N3O	231.2936	231.2936	231.1372	Enamine	T0508-5434	ML00109435	C18	22408037	22408037	0.074	93.21235428	YES
949	MLS000549108	faspQ@Le{AFC@BFaFRREQQIQQYZiSPWIVh@BBHZX@PS@	COc1cccc(\C=N\NC(N)=S)c1OS(=O)(=O)c1ccccc1	SMR000114503	SMR000114503<NL>2-[2-(aminocarbothioyl)carbohydrazonoyl]-6-methoxyphenyl benzenesulfonate	C15H15N3O4S2	365.427	365.427	365.0504	Specs	AH-487/40686700	ML00109435	E18	14728320	14728320	0.092	86.24108267	YES
950	MLS000621275	fleQB@DXt@HRYVuuYVRhiZh@J`@@@@	CNC(=S)Nc1ccc(OCc2ccccc2)cc1	SMR000294295	SMR000294295<NL>N-[4-(benzyloxy)phenyl]-N'-methylthiourea	C15H16N2OS	272.365	272.365	272.0983	ChemBridge	7808738	ML00109435	F18	24792986	24792986	0.136	67.12095749	YES
951	MLS000040284	ffsq@@DJLAIfYV^{U^BMyM\eZhF`@`h``@@	Nc1c2CCCc2nc2ccn(Cc3ccccc3)c(=O)c12	SMR000045829	SMR000045829	C18H17N3O	291.3471	291.3471	291.1372	InterBioScreen	STOCK4S-80068	ML00109435	G18	863592	863592	0.165	50.21559205	YES
953	MLS000108897	fleQb@LR`cP@cIICLeeLeDaRbeZjjZjj`@@	CS(=O)(=O)N1CCN(CC1)C(=O)CCC1CCCC1	SMR000104847	SMR000104847	C13H24N2O3S	288.406	288.406	288.1508	ChemBridge	5938622	ML00109435	I18	7973020	7973020	0.149	57.71927524	YES
954	MLS000698117	fdyp`@JBdAFQQJIHiQIPToAZifh@J@@@	CCOC(=O)c1cn(Cc2cccc(C)c2)nn1	SMR000229782	"SMR000229782<NL>ethyl 1-(3-methylbenzyl)-1H-1,2,3-triazole-4-carboxylate"	C13H15N3O2	245.2771	245.2771	245.1164	Specs	AP-006/40842325	ML00109435	J18	22413343	22413343	0.151	59.84063338	YES
956	MLS000696255	fhyQB@ARtBHRYWYYuhqQoA`@fj@@@@@	On1c(nc2ccccc12)-c1ccc(Cl)cc1	SMR000333373	"SMR000333373<NL>2-(4-chlorophenyl)-1H-1,3-benzimidazol-1-ol"	C13H9ClN2O	244.676	244.676	244.0403	Key Organics Ltd.	6F-322S	ML00109435	L18	24820792	24820792	0.152	53.66843335	YES
958	MLS000723440	ff}qb@MVjQW`XbSLjznwJlDVlDDTuL@@@`j@	COc1cc(OC)c(\C=N\NC(=O)c2ccncc2)cc1Br	SMR000305035	"SMR000305035<NL>N'-[(1E)-(5-bromo-2,4-dimethoxyphenyl)methylene]isonicotinohydrazide"	C15H14BrN3O3	364.194	364.194	363.0218	Chem Div	2262-2225	ML00109435	N18	24782511	24782511	0.07	94.04456602	YES
959	MLS001333570	ee]XAH@NJFM`TRQYP@cIDeEeEDeHcEMHmEDfFidhtlM\\}UMUUUUUUSTttsU\BSQAIJMHYWJ@f@	CCN(CC)CCSCC(=O)O[C@@H]1C[C@@](C)(C=C)[C@@H](O)[C@H](C)[C@]23CCC(=O)[C@H]2[C@@]1(C)C(C)CC3.OC(=O)/C=C/C(=O)O	SMR000875281	SMR000875281<NL>55297-96-6	C32H51NO8S	609.814	493.742	493.3226	Sigma Chemical Company	46959	ML00109435	O18	56320888	56320888	0.077	94.15720302	YES
960	MLS001066367	fbmhR@DXXJQoIrBPrJIJKJFIQYTyIS`pAEUUUPqMJr]@p@	Nc1nc(F)nc2n(cnc12)[C@@H]1O[C@H](CO)[C@@H](O)[C@H]1O	SMR000471849	SMR000471849<NL>2-Fluoroadenosine	C10H12FN5O4	285.2318	285.2318	285.0873	Sigma Chemical Company	656402	ML00109435	P18	47193876	47193876	0.109	79.3632726	YES
961	MLS000557671	fb}q@@DDLCHheDdhmELcHwhaRgKTBEEUTU@@@	O=C(NN=C1C2CC3CC(C2)CC1C3)c1ccncc1	SMR000174383	SMR000174383<NL>Isonicotinic acid adamantan-2-ylidene-hydrazide	C16H19N3O	269.3416	269.3416	269.1528	Asinex Ltd.	BAS 00314802	ML00109435	A19	17408566	17408566	0.084	91.48438295	YES
962	MLS000532311	fdua@@D@rJJIIREIQ\E[s`nbuUUUUUT@@	O=C(CC12CC3CC(CC(C3)C1)C2)N1CCCC1	SMR000137250	SMR000137250<NL>1-(1-adamantylacetyl)pyrrolidine	C16H25NO	247.3758	247.3758	247.1936	ChemBridge	5235020	ML00109435	B19	14738910	14738910	0.143	60.80992073	YES
964	MLS000730126	fi{Qb@DXcfh@aIeenUWmWRLlGrYjh@@BJjd@@@	CCOc1ccc(cc1)-n1cc(nc1S)-c1ccc(OC)c(OC)c1	SMR000308402	"SMR000308402<NL>4-(3,4-dimethoxyphenyl)-1-(4-ethoxyphenyl)-1,3-dihydro-2H-imidazole-2-thione"	C19H20N2O3S	356.439	356.439	356.1195	Chem Div	C200-1626	ML00109435	D19	24812945	24812945	0.127	67.19529186	YES
965	MLS001018038	e`TTDDDAILb`LSzHDg{lbbRrbbbrRTjbbTRECBadRRut@DuTDCUUUPD@@@	CC(C)C1CCC(C)CC1OC(=O)Cn1c(-c2ccc(Br)cc2)[n+](C)c2ccccc12.[Cl-]	SMR000354287	SMR000354287	C26H32BrClN2O2	519.901	484.448	483.1642	Enamine	T0500-0247	ML00109435	E19	24829622	24829622	0.164	52.10109491	YES
966	MLS000394889	f`qqA@BTDXDQJHRYeWvUgG^`HJZZDDIP	Clc1cnc(N\N=C\c2ccco2)c(Cl)c1	SMR000262174	SMR000262174	C10H7Cl2N3O	256.088	256.088	254.9966	Enamine	T0516-8531	ML00109435	F19	22404557	22404557	0.116	77.06763049	YES
968	MLS000112865	fb}Qb@LDehH@aJYVywe^`nJlyNZZjehDBh@@	O=c1n2CCCSc2nc2oc3ccccc3c(=O)c12	SMR000108773	SMR000108773	C14H10N2O3S	286.306	286.306	286.0412	ChemBridge	6907957	ML00109435	H19	7975134	7975134	0.095	83.4858843	YES
969	MLS000595042	foAHB@DXIh@PdskLkruYsTta@PBAH	NC(=S)N\N=C\c1c[nH]c2ccccc12	SMR000184428	SMR000184428<NL>1H-indole-3-carbaldehyde thiosemicarbazone	C10H10N4S	218.278	218.278	218.0626	ChemBridge	5116978	ML00109435	I19	17504133	17504133	0.076	91.42424265	YES
970	MLS000538154	fikHRBLZ]UQnc@DUd_YHhhdeEDYiTihRaVuKULwPACP@@	CN(C)C(=O)c1sc(NC(=O)c2cccc(c2)[N+]([O-])=O)c(C#N)c1C	SMR000159717	"SMR000159717<NL>4-cyano-5-({3-nitrobenzoyl}amino)-N,N,3-trimethylthiophene-2-carboxamide"	C16H14N4O4S	358.372	358.372	358.0736	Specs	AK-968/40707672	ML00109435	J19	17388563	17388563	0.057	101.3608218	YES
971	MLS000090123	flea`@D@hEIeYUg^uV}EjjjBBJ@@@	COc1cccc(OCC(=O)NC2CCCCC2)c1	SMR000024741	SMR000024741<NL>N-cyclohexyl-2-(3-methoxyphenoxy)acetamide	C15H21NO3	263.3321	263.3321	263.1521	Chem Div	4534-3034	ML00109435	K19	4246775	4246775	0.128	67.89615935	YES
972	MLS000704241	fhi``@D@hdrljsnjw`mUUPPD@@@	O=C(COc1ccccc1)NC1CCCCC1	SMR000228591	SMR000228591<NL>N-cyclohexyl-2-phenoxyacetamide	C14H19NO2	233.3062	233.3062	233.1416	Specs	AN-329/13713052	ML00109435	L19	22405317	22405317	0.151	61.94145036	YES
973	MLS002171245	fjmpa@MFJipHc`PdrnkZwJtYdl@ESTp@@@@	Clc1ccc(SCC(=O)NNC(=O)c2ccncc2)cc1	SMR001251542	SMR001251542	C14H12ClN3O2S	321.782	321.782	321.0339	Enamine	T5297786	ML00109435	M19	57262187	57262187	0.078	89.42400168	YES
975	MLS002163191	eghRBH@LKDbhD@m`@cIICEDdcMiheEDdeHhXyUtm\mTEADsPTCDP@@@	CCn1nc(C(=O)Nc2cccc(c2)S(=O)(=O)N2CCCC2)c2ccccc2c1=O	SMR001245582	SMR001245582	C21H22N4O4S	426.489	426.489	426.1362	Enamine	T5418851	ML00109435	O19	57256322	57256322	0.157	53.19303213	YES
976	MLS000687872	fbePR@AJxXLPQFQQQJHySISIdhHFJYfhABt@	CCOC(=O)\C=C\C(=O)NNC(=O)c1ccccc1Cl	SMR000284908	SMR000284908	C13H13ClN2O4	296.706	296.706	296.0564	Asinex Ltd.	BAS 01110214	ML00109435	P19	24807662	24807662	0.137	64.13892561	YES
977	MLS001234208	fewHQBBJ}vNQsADBBNsOlbbbRfLRVTtRVcI\D{uVpPLUUSSTqR@@	[O-][N+](=O)c1ccc(o1)C(=O)N1CCN(CC1)c1nc2c(Cl)cccc2s1	SMR000811653	SMR000811653	C16H13ClN4O4S	392.817	392.817	392.0346	Life Chemicals	F2609-1801	ML00109435	A20	51090123	51090123	0.087	85.00157597	YES
978	MLS001240995	ff}`pBH@PRTRpeGIMroZrmns`TmSTs@DUHBBh	COc1ccc(\C=C\C(=O)c2ccc(o2)[N+]([O-])=O)cc1OC	SMR000841221	SMR000841221	C15H13NO6	303.2668	303.2668	303.0743	Florida Center for Heterocyclic Compounds	4683	ML00109435	B20	51087904	51087904	0.056	103.8657199	YES
979	MLS000673205	ehRQBB@LALbjfaimGO@`@bpH~d@YCIEDhdddihjhheDiSBNJFAimcjjjiifijjVje`@@	Cc1cc(nn1CC(=O)NC1C2SCC(CSc3nnnn3C)=C(N2C1=O)C(O)=O)C(F)F	SMR000314446	SMR000314446<NL>7-({[3-(difluoromethyl)-5-methyl-1H-pyrazol-1-yl]acetyl}amino)-3-{[(1-methyl-1H-tetrazol-5-yl)thio]methyl}-8-oxo-5-thia-1-azabicyclo[4.2.0]oct-2-ene-2-carboxylic acid	C17H18F2N8O4S2	500.503	500.503	500.086	Chem Div	D052-0037	ML00109435	C20	24783294	24783294	0.085	89.418781	YES
980	MLS000728780	ff}pPBHFjAAMPeGIMrnmlkjsdTmSTsP@UhB@h	[O-][N+](=O)c1ccc(\C=C\C(=O)Nc2ccc(CC#N)cc2)o1	SMR000307058	SMR000307058<NL>(2E)-N-[4-(cyanomethyl)phenyl]-3-(5-nitro-2-furyl)acrylamide	C15H11N3O4	297.2655	297.2655	297.075	Chem Div	8013-2525	ML00109435	D20	24821451	24821451	0.062	98.23905806	YES
981	MLS001101515	fewpcBIFchXIADabPeNnrJPqISQYIPqIYBTZpXm{UMKTuL@EU@@@	COc1ccc(cc1)C1=NCCn2c1c1ccc(cc1[n+]2[O-])C(F)(F)F	SMR001216722	"SMR001216722<NL>4-(4-Methoxy-phenyl)-7-trifluoromethyl-1,2-dihydro-3,9,9a-triaza-fluorene 9-oxide"	C18H14F3N3O2	361.3179	361.3179	361.1038	Viktor Krchnak - Univ. of Notre Dame - MLI PSL	NP06-33CCr	ML00109435	E20	56316819	56316819	0.157	57.17237696	YES
982	MLS000729337	figq`@D\tBt\bbTTRRTvRLRTT{Q`q[ujA`fJh@Hh@@	Cc1cccc(Cn2ccc(NC(=O)c3ccc4OCOc4c3)n2)c1	SMR000307615	"SMR000307615<NL>N-[1-(3-methylbenzyl)-1H-pyrazol-3-yl]-1,3-benzodioxole-5-carboxamide"	C19H17N3O3	335.3566	335.3566	335.127	Chem Div	8016-9547	ML00109435	F20	24781361	24781361	0.089	85.74712132	YES
984	MLS000708339	fcoIPBHJbtBBRGBT\dwJ}lklkmsN^CUkTuM@AUUMRP@@	CC(C)C(=O)N1CCN(CC1)c1ccc(NC(=O)c2ccc(o2)[N+]([O-])=O)cc1	SMR000287806	SMR000287806	C19H22N4O5	386.4018	386.4018	386.159	Asinex Ltd.	BAS 07005277	ML00109435	H20	24804753	24804753	0.061	99.91187441	YES
986	MLS001004432	fi{Qb@MQ`c@@cIIKDeahheELhQRBWK^cV`@`@@@@@@@	c1cnc2c(c1)ccc3ccc[nH+]c32.Cc1ccc(cc1)S(=O)(=O)[O-]	SMR000348007	SMR000348007	C12H9N2.C7H7O3S-	352.4114	181.2127	181.0765	Enamine	T0512-5025	ML00109435	J20	24828373	24828373	0.141	64.93489637	YES
987	MLS000518112	ek`XL@@I`DMlbbRbRTTRRNfRrThXTlbrzFZdH@JB@@ih@@@	CC(=O)Nc1ccc(cc1)-c1c(C)cc2oc(=O)cc(-c3ccccc3)c2c1C	SMR000327112	SMR000327112	C25H21NO3	383.4391	383.4391	383.1521	Paul R Hanson - Univ. of Kansas - MLI CMLD	KUC100498N	ML00109435	K20	87334159	87334159	0.091	85.01471737	YES
988	MLS001194484	f`iP@@@\rQQQQPjFTUHug@A@@A@@@@	Cc1ccc2ccc3ccc(C)nc3c2n1	SMR000555011	"SMR000555011<NL>2,9-dimethyl-1,10-phenanthroline"	C14H12N2	208.2585	208.2585	208.1	Chem Div	2293-2300	ML00109435	L20	49668401	49668401	0.082	91.84565139	YES
989	MLS002171776	eohTFH@LGHDKHji`@cIICEDdeh]LdeEDeeKCOMkej`hJIjhHHh@@@	CCOc1ccccc1OCCCC(=O)Nc1cccc(c1)S(=O)(=O)N1CCOCC1	SMR001252066	SMR001252066	C22H28N2O6S	448.533	448.533	448.1668	Enamine	T5402391	ML00109435	M20	57255899	57255899	0.151	56.01056575	YES
990	MLS001018085	fbmaA@NT@DYdLdTTTVbTrQLgVbEM@p@@@D@@@	Fc1ccc(cc1)C(=O)Sc1cccc2cccnc12	SMR000354361	SMR000354361	C16H10FNOS	283.32	283.32	283.0467	Enamine	T0500-5958	ML00109435	N20	24830257	24830257	0.059	102.4787889	YES
991	MLS000071524	fjmP`@EI@KIEHeYdeDeeF\CFjjjX@JharbBh	CN(C)c1ccc(\C=N\CC2(O)CCOC(C)(C)C2)cc1	SMR000034350	SMR000034350	C17H26N2O2	290.4005	290.4005	290.1994	InterBioScreen	STOCK1S-79965	ML00109435	O20	857611	857611	0.045	106.4297029	YES
992	MLS001359987	foQP@@@LRfV[YzBehs`@@@H@@@	Cc1ccnc2c1ccc1cccnc21	SMR001224335	SMR001224335<NL>31301-28-7	C13H10N2	194.2319	194.2319	194.0844	TimTec	OVS2573542	ML00109435	P20	57266025	57266025	0.074	91.38952422	YES
993	MLS000582133	edZRDH@DL@aaE`@aIeYeweV]}nU}KDjnao`VjA``HJJi`@``@@	Cc1ccc(cc1)C(=O)N1CCN(CC1)c1ccc(NC(=S)NC(=O)Cc2ccccc2)cc1	SMR000200341	SMR000200341<NL>N-[({4-[4-(4-methylbenzoyl)-1-piperazinyl]phenyl}amino)carbonothioyl]-2-phenylacetamide	C27H28N4O2S	472.602	472.602	472.1933	ChemBridge	7879930	ML00109435	A21	17413225	17413225	0.085	89.39108911	YES
994	MLS000693112	fcPCBF^AVPBHa@N}NAQQQIISJIZHpiXcIFbfkYkhIBb`d`@JH@Ph`	CCN1\C(Sc2ccc3sccc3c12)=C\c1ccc2cc(C)ccc2[n+]1C.[I-]	SMR000284753	SMR000284753	C23H21IN2S2	516.46	389.556	389.1141	Asinex Ltd.	BAS 04197334	ML00109435	B21	24808475	24808475	0.135	65.0618916	YES
995	MLS000684224	fbuQB@DXR@HRYVUWm]TXLVjBB@@h@@@	COc1ccc(CCNC(=S)Nc2ccccc2)cc1	SMR000268037	SMR000268037<NL>N-[2-(4-methoxyphenyl)ethyl]-N'-phenylthiourea	C16H18N2OS	286.392	286.392	286.114	ChemBridge	6049003	ML00109435	C21	24780963	24780963	0.13	65.77005946	YES
996	MLS000702729	f`qa`@L@e[IELeDdeBsfgT@AAQ@@@	COc1cc(OC)c2c(OC)cccc2n1	SMR000229821	"SMR000229821<NL>2,4,5-trimethoxyquinoline"	C12H13NO3	219.2365	219.2365	219.0895	Specs	AP-065/41884087	ML00109435	D21	22411905	22411905	0.172	50.26987153	YES
997	MLS002245950	elZ\A@DHEB`DMCLeghXIP{HihdieELdcMEhhdhUnA@hcof`@ijjfjBBbh`@@	COc1ccc(CN(C)C(=O)COC(=O)c2cc(ccc2N2CCCC2)[N+]([O-])=O)c(OC)c1OC	SMR001309579	SMR001309579	C24H29N3O8	487.5024	487.5024	487.1955	Enamine	T5360519	ML00109435	E21	85198697	85198697	0.151	56.01056575	YES
998	MLS001061267	fbePSBNVUktPRBICDar]]dTabbTRjfddZjBAbfj@@@	CC(C)(O)C(=O)Nc1ccc(c(c1)C(F)(F)F)[N+]([O-])=O	SMR001227196	SMR001227196<NL>Hydroxyflutamide<NL>52806-53-8	C11H11F3N2O4	292.2112	292.2112	292.0671	RTI International for NIEHS National Toxicology Program	862	ML00109435	F21	56314870	56314870	0.07	94.42822033	YES
999	MLS002182148	edR\IH@LFchDMGDlmkg`@cIICEDeDleYdheEEE\hyXDl\mTEPTSUMSMUE@lP@@	CCOC(=O)C1=C(COC(=O)c2ccc(OC)c(c2)S(=O)(=O)N2CCOCC2)NC(=O)NC1C	SMR001271178	SMR001271178	C21H27N3O9S	497.519	497.519	497.1468	UrkORgSynthesis Ltd	PB-10672368	ML00109435	G21	57258918	57258918	0.157	53.19303213	YES
1000	MLS002174415	fkopsDLBwjsoAJ@HrDGtCsdbbTRRRTtUTQbRANTXo]UUTtsTt@DbHPd@@	CC(=O)OCC1=C(N2[C@H](SC1)[C@H](NC(=O)CSc1ccncc1)C2=O)C(O)=O.[Na+]	SMR001261579	SMR001261579<NL>Cephapirin sodium salt	C17H17N3NaO6S2	446.4528	423.463	423.0559	TimTec	ST057376	ML00109435	H21	57261703	57261703	0.078	89.42400168	YES
1001	MLS002181049	eg`\DD@BMCiG@LQHHrJJIKPjJFJIKSQILBEM[WPPPuSAA@PX@@@@	CN(CC(=O)Nc1ccccc1Br)C(=O)c1ccccc1Sc1ccccc1C#N	SMR001270079	SMR001270079	C23H18BrN3O2S	480.377	480.377	479.0303	UrkORgSynthesis Ltd	PB-14733350	ML00109435	I21	57258275	57258275	0.125	68.21987811	YES
1002	MLS001359972	eodRJL@LAJamGO@l`@bpHJBLdTRbRRRfbjbRTVVHxhXzFn^jjjffZijB@e@@@	Cc1nnc(SCC2=C(N3C(SC2)C(NC(=O)COc2ccccc2)C3=O)C(O)=O)s1	SMR001224284	SMR001224284	C19H18N4O5S3	478.565	478.565	478.0439	TimTec	OVS2370166	ML00109435	J21	57261357	57261357	0.095	81.0705309	YES
1003	MLS002161956	eh\ZJD@DGBjniEKFe`H`RHrJIJYPiSQQJJZUZIJach[xF@BfijZijX@B@@@	CCN(C(=O)COC(=O)c1nc(Cl)ccc1Cl)c1c(N)n(Cc2ccccc2)c(=O)[nH]c1=O	SMR001244372	SMR001244372	C21H19Cl2N5O5	492.312	492.312	491.0763	Enamine	T5526339	ML00109435	K21	57256145	57256145	0.141	60.70645512	YES
1004	MLS000698899	fncqb@DXIiuPABSNlk_\kjcYJuL@QL@E@BAH	COc1ccc(cc1)C(=O)Oc1cccc(\C=N\NC(N)=S)c1	SMR000226488	SMR000226488<NL>3-[2-(aminocarbothioyl)carbohydrazonoyl]phenyl 4-methoxybenzoate	C16H15N3O3S	329.374	329.374	329.0834	Specs	AH-487/40686380	ML00109435	L21	22404537	22404537	0.076	94.96717724	YES
1005	MLS001332531	ejZTEH@MghIKDjfckhRPHc@eEEEEEEmiEXcDeEAtACM@oBaif`ZBjJjfjVjhh`rNKrCP@	C[C@@H]1C2[C@H](O)C3[C@H](N(C)C)C(=O)C(C(N)=O)=C(O)[C@@]3(O)C(O)=C2C(=O)c2c(O)cccc12.O.CCO.Cl	SMR000875231	SMR000875231<NL>Doxycycline hyclate<NL>24390-14-5	C24H33ClN2O10	512.9374	444.4346	444.1533	Sigma Chemical Company	D9891	ML00109435	M21	56320708	56320708	0.074	95.544134	YES
1007	MLS000028367	edR\NH@JmohNEGFie`H``QHRDbDaHrDrJaDaDRDcDFIKCD`lagffjji`j`VhjjDBHD`@	CN(C)[C@@H]1C2CC3Cc4c(ccc(O)c4C(O)=C3C(=O)[C@@]2(O)C(O)=C(C(N)=O)C1=O)N(C)C.Cl	SMR000058620	SMR000058620<NL>MINOCYCLINE HYDROCHLORIDE	C23H28ClN3O7	493.9373	457.4764	457.1849	Sigma Chemical Company	M9511	ML00109435	O21	855650	855650	0.059	102.4787889	YES
1009	MLS002166094	ejQRFD@L@dhXDHeo`P@bxHrRPqQIIZEQSIJKKSRHqRpqsiXyyZhJBJZj``aZjH@@@	CN(C)S(=O)(=O)c1cc(NC(=O)c2cc(ccc2N2CCOCC2)S(=O)(=O)N2CCCCC2)ccc1C	SMR001248447	SMR001248447	C25H34N4O6S2	550.691	550.691	550.192	Enamine	T5379235	ML00109435	A22	57263858	57263858	0.139	61.645633	YES
1010	MLS000729932	ffcQ@@Bu@dsLkrrzIQKfkSMTD@@DDITHpt`	CC1C\C(=C\c2ccncc2)C(=O)\C(C1)=C\c1ccncc1	SMR000308209	"SMR000308209<NL>(2Z,6E)-4-methyl-2,6-bis(pyridin-4-ylmethylene)cyclohexanone"	C19H18N2O	290.359	290.359	290.1419	Chem Div	C151-0100	ML00109435	B22	24784417	24784417	0.073	92.84947505	YES
1011	MLS000082702	dgmD@LDCRVUuejjjj`@	CCC(CO)NCCNC(CC)CO	SMR000046147	SMR000046147<NL>Ethambutol	C10H24N2O2	204.3098	204.3098	204.1838	InterBioScreen	STOCK4S-91309	ML00109435	C22	863795	863795	0.084	90.92103074	YES
1012	MLS001173271	eeSXAHDOHDLBJDRVPH`coIrRPNJIKYQQJIEQQIIZYIYFVYEOP`xjuA@PDET@@AEUP@@@@	CCOc1ccc(cc1)-c1cc(C)[n+](CCc2ccc(OC)c(OC)c2)c(c1)-c1ccc(OCC)cc1.[O-]Cl(=O)(=O)=O	SMR000539119	SMR000539119	C32H36ClNO8	598.0826	498.632	498.2639	InterBioScreen	STOCK1S-44049	ML00109435	D22	49646700	49646700	0.117	71.51875592	YES
1013	MLS001333745	emrC@@DDnePEHbohTQ]T~q|bbTTVbbtRRbrfbTTvbVabtvtVfRRfLBZVaqiUsKZfB`dIhJbjjZjjjjZjf`jdr`rAVJYaj}V\K`@	CO[C@H]1C=CO[C@@]2(C)Oc3c(C2=O)c2c(O)c(C=NN4CCN(C)CC4)c(NC(=O)C(C)=CC=C[C@H](C)[C@H](O)[C@@H](C)[C@@H](O)[C@@H](C)[C@H](OC(C)=O)[C@@H]1C)c(O)c2c(O)c3C	SMR000058322	SMR000058322<NL>13292-46-1	C43H58N4O12	822.9402	822.9402	822.4051	Sigma Chemical Company	83907	ML00109435	E22	56422782	56422782	0.063	100.6295476	YES
1014	MLS000756593	efUVL@DHECNgbPDFhIP{HihdihddhTlieDedhdmqHXydT]]bRt@PuL@Dt@DtmDDAAI@	Cn1ccc(cc1)=Nc1ccc(NC(=O)c2ccc(cc2)\N=c2/ccn(C)c3ccc(cc23)[N+]([O-])=O)cc1	SMR000528812	"SMR000528812<NL>Benzamide, 4-[(1-methyl-6-nitro-4(1H)-quinolinylidene)amino]-N-[4-[(1-methyl- 4(1H)-pyridinylidene)amino]phenyl]-"	C29H24N6O3	504.5393	504.5393	504.191	NCI Chemotherapeutic Agents Repository	260594	ML00109435	F22	26664781	26664781	0.065	96.43662355	YES
1015	MLS000722913	fdyPQBL^yhLPAB@ctqyIeUue^IRsfjVZZfdBJHh	[O-][N+](=O)c1ccc(\C=C\C=C2/SC(=S)NC2=O)o1	SMR000304908	"SMR000304908<NL>(5Z)-5-[(2E)-3-(5-nitro-2-furyl)prop-2-enylidene]-2-thioxo-1,3-thiazolidin-4-one"	C10H6N2O4S2	282.296	282.296	281.9769	Chem Div	2040-0408	ML00109435	G22	24823295	24823295	0.086	86.67346799	YES
1016	MLS001215341	f`q`b@AHxCDRYWmeTeG^ijZjjX@@	Brc1ccc(o1)C(=O)NC1CCCCCC1	SMR000607935	SMR000607935<NL>5-Bromo-furan-2-carboxylic acid cycloheptylamide	C12H16BrNO2	286.165	286.165	285.0364	Asinex Ltd.	BAS 00542246	ML00109435	H22	49729986	49729986	0.135	61.51441501	YES
1017	MLS001047504	fewHRDB^SfPQsAHSyIfVYUV]uybkI}fIXHJbjfjjXi@@	CN1CCN(CC1)c1c(F)cc2c3c1OCN(C)n3cc(C([O-])=O)c2=O	SMR000427818	"SMR000427818<NL>Sodium; 8-fluoro-3-methyl-9-(4-methyl-piperazin-1-yl)-6-oxo-2,3-dihydro-6H-1-oxa-3,3a-diaza-phenalene-5-carboxylate"	C17H18FN4O4	361.3482	361.3482	361.1318	InterBioScreen	STOCK1S-72997	ML00109435	I22	26660734	26660734	0.057	100.4507145	YES
1018	MLS001209092	eo`\FH@ACKBnimkg`LSHhdlhhdThdieaeMJFECLjh@JZj`BJffD@@@	COc1ccc(CNc2ncc(-c3ccc(Br)cc3)n2C)cc1OC.OC(=O)C(=O)O	SMR000524752	"SMR000524752<NL>[5-(4-Bromo-phenyl)-1-methyl-1H-imidazol-2-yl]-(3,4-dimethoxy-benzyl)-amine"	C21H22BrN3O6	492.3199	402.285	401.0739	Asinex Ltd.	BAS 11100008	ML00109435	J22	49640746	49640746	0.13	64.12872963	YES
1019	MLS001101544	fa{I`AHBtDBEPeGBeWYEMDeMEdeCDenRt[pZmZZVijX@Jh@@	Cc1ccc(cc1)C1=NCCn2c1c1ccc(cc1[n+]2[O-])[N+]([O-])=O	SMR001216724	"SMR001216724<NL>7-Nitro-4-p-tolyl-1,2-dihydro-3,9,9a-triaza-fluorene 9-oxide"	C17H14N4O3	322.3181	322.3181	322.1066	Viktor Krchnak - Univ. of Notre Dame - MLI PSL	NP06-41CCr	ML00109435	K22	56322691	56322691	0.093	86.76023781	YES
1020	MLS001216469	fjmPABBIAVPB@\R\BbbbTRrRUTHpwgQi``@BJh@@@	CN(C)c1ccc(cc1)-c1sc2cc(C)ccc2[n+]1C.[I-]	SMR000544176	SMR000544176	C17H19IN2S	410.315	283.411	283.1264	InterBioScreen	STOCK1S-54958	ML00109435	L22	49667299	49667299	0.143	57.52330546	YES
1021	MLS000679380	eg`RLH@DLOIaCM`@cHhdhheedhhddlUMiYTMuLuPLDTEAQSPP@@	CCC(=O)N1CCN(CC1)c1ccc(NC(=S)NC(=O)COc2ccccc2)cc1	SMR000296703	SMR000296703<NL>2-phenoxy-N-({[4-(4-propionyl-1-piperazinyl)phenyl]amino}carbonothioyl)acetamide	C22H26N4O3S	426.532	426.532	426.1726	ChemBridge	7979877	ML00109435	M22	24796286	24796286	0.136	62.91959466	YES
1022	MLS001219823	fash`@DDMyhGYEDhdeEcLhhdiFkujABbZBC@AAd@	C\C(CC(=O)Nc1ccccc1C#N)=N/NC(=O)c1ccncc1	SMR000608217	SMR000608217<NL>N-(2-Cyano-phenyl)-3-[(pyridine-4-carbonyl)-hydrazono]-butyramide	C17H15N5O2	321.3333	321.3333	321.1226	Asinex Ltd.	BAS 00882202	ML00109435	N22	49726509	49726509	0.074	91.94662531	YES
1025	MLS002157074	fasPQ@CAxKW`AGYAJY~um[YWqRkZYfijZ@B`@@	Fc1ccc(NC(=O)CNC(=O)COC(=O)Cc2cccs2)cc1	SMR001239570	SMR001239570	C16H15FN2O4S	350.365	350.365	350.0737	Enamine	T5504419	ML00109435	A23	57266346	57266346	0.114	73.38535642	YES
1027	MLS001004240	fdyhB@DXIXH@aIgYm]etXLVih@JeHDBP	C\C(=N/NC(N)=S)c1ccc(cc1)-n1ccnc1	SMR000347788	SMR000347788	C12H13N5S	259.33	259.33	259.0892	Enamine	T0509-0836	ML00109435	C23	24840633	24840633	0.09	85.284457	YES
1029	MLS000660597	fcq`@BRjAa\bbbTVRJbRrfbRvJJuELumRuUP@SUUTP@@	CC1CCN(CC1)C(=O)c1ccc(CNc2c(N3CCCC3)c(=O)c2=O)cc1	SMR000310116	"SMR000310116<NL>3-({4-[(4-methylpiperidin-1-yl)carbonyl]benzyl}amino)-4-pyrrolidin-1-ylcyclobut-3-ene-1,2-dione"	C22H27N3O3	381.4681	381.4681	381.2052	Chem Div	C906-0071	ML00109435	E23	24813850	24813850	0.1	80.02238346	YES
1031	MLS001242811	fi{pQBBVZYOQ`BLACYGvRJJKIKPiQQYZDiKQZuHPPuA@SP@@@	Oc1ccc(cc1CNC(=O)CSc1nc2ccccc2s1)[N+]([O-])=O	SMR000841420	SMR000841420	C16H13N3O4S2	375.422	375.422	375.0348	Florida Center for Heterocyclic Compounds	19535	ML00109435	G23	51087886	51087886	0.079	90.55085	YES
1032	MLS000723013	doH`Dpc@HRYue]UujX@J`HJ@	CCOc1ccc(\C=N\NC(N)=S)cc1	SMR000236349	SMR000236349	C10H13N3OS	223.295	223.295	223.0779	Life Chemicals	F0777-1948	ML00109435	H23	17514983	17514983	0.087	89.23982973	YES
1033	MLS002245218	ff}Xb@DXYqVa^@DILkLo[JnkTRmUKLEAQP@@	CCCn1nnc(NC(=S)NC(=O)c2ccccc2OC)n1	SMR001308873	SMR001308873	C13H16N6O2S	320.37	320.37	320.1055	Enamine	T0516-4826	ML00109435	I23	85199962	85199962	0.11	75.26371217	YES
1035	MLS000392431	fj}HB@DX]D@QdTRTTRRTvRNoVCEKULD`qMQ@@@	CCc1ccc(NC(=S)Nc2ccc3c[nH]nc3c2)cc1	SMR000261301	SMR000261301	C16H16N4S	296.39	296.39	296.1096	Enamine	T0514-7263	ML00109435	K23	22408180	22408180	0.114	76.70340425	YES
1036	MLS000762767	fkIP@DDtLCl}wdTRbRRttTRfrQbdmAJwkTBDAATUULDBCH	COc1c2OCOc2cc(CCN(C)C(C)=O)c1\C=N\NC(=O)c1ccncc1	SMR000439754	"SMR000439754<NL>N-(2-{7-Methoxy-6-[(pyridine-4-carbonyl)-hydrazonomethyl]-benzo[1,3]dioxol-5-yl}-ethyl)-N-methyl-acetamide"	C20H22N4O5	398.4125	398.4125	398.159	InterBioScreen	STOCK5S-22626	ML00109435	L23	26665730	26665730	0.069	94.74978492	YES
1038	MLS000767203	fjupb@DXIEH@aIgYm]UmtYjZ@BjZ`DBP	CCOC(=O)CCCc1ccc(cc1)C(\C)=N\NC(N)=S	SMR000429535	SMR000429535	C15H21N3O2S	307.411	307.411	307.1354	InterBioScreen	STOCK2S-45057	ML00109435	N23	26666403	26666403	0.09	84.00975413	YES
1039	MLS001333217	efQPFHDHLCNajPM@B\NHDRLaHQHRDRDSDbLRDaDFHqLcEKHbkgd\VfjjjjZijjjjjiSbBQQ^JIEPyORFXrCB@	C[C@@H]1[C@H](O)CC[C@@]2(C)[C@H]1CC[C@@]1(C)[C@H]2[C@H](O)C[C@H]2\C([C@H](C[C@]12C)OC(C)=O)=C(/CCC=C(C)C)C([O-])=O.[Na+]	SMR000326707	SMR000326707<NL>Fusidic acid sodium salt	C31H47NaO6	538.6916	515.7018	515.3378	Sigma Chemical Company	F0881	ML00109435	O23	57260077	57260077	0.117	75.66478999	YES
1040	MLS000861823	dkl``Dpc@HRYv[WSZf`@@`h	C\C(=N/NC(N)=S)c1ccncc1	SMR000460607	SMR000460607<NL>2-[1-(4-pyridyl)ethylidene]hydrazine-1-carbothioamide	C8H10N4S	194.257	194.257	194.0626	Maybridge	S 11073	ML00109435	P23	26730118	26730118	0.127	67.19529186	YES
1041	MLS002471770	eeW^@@@@LBEJmcldTRrRbbbRvttTTURTRvbVEC`RQQuplkUUUATDUUMUUUUTUQQAIdke}@@	CC[C@@H](C)[C@@H]1CN([C@@H](CN2CCC[C@H]2CN2[C@@H](Cc3ccccc3)CN=C2N)C(C)C)C(=N)N1CCCC1CCCC1	SMR001395185	SMR001395185	C35H59N7	577.8899	577.8899	577.4832	Richard A Houghten - Torrey Pines Institute for Molecular Studies - MLI PSL	1782-12	ML00109435	A24	85147356	85147356	0.06	103.235356	YES
1042	MLS001230205	fleQ@@DXAdTRTTRRTrNgQRuPTEETP@@	Cc1cccc(NC(=O)NC2CCCCCCC2)c1	SMR000678104	SMR000678104	C16H24N2O	260.3746	260.3746	260.1889	ChemT & I Ltd.	AMNCO-24798	ML00109435	B24	49824154	49824154	0.07	93.80984455	YES
1043	MLS002171457	fkoQP`FIdjpZ`bErFy@|`drmkO_[L{uSgQpAEMUMTruQPtP@	COc1ccc(Cl)cc1NC(=O)C(C)OC(=O)Cn1cc(ccc1=O)C(F)(F)F	SMR001251751	SMR001251751	C18H16ClF3N2O5	432.778	432.778	432.07	Enamine	T5418978	ML00109435	C24	57256349	57256349	0.138	62.11522193	YES
1044	MLS001125563	fkpR@LeNJUf`dLbbRfaTTRQRRfbRist]g`BF``bZX@@@PS@	COc1cc(\C=N\NC(=O)c2ccncc2)ccc1OC(=O)c1cccc(F)c1	SMR000658921	SMR000658921	C21H16FN3O4	393.3678	393.3678	393.1125	ChemBridge	5532598	ML00109435	D24	49737140	49737140	0.139	59.52476622	YES
1045	MLS000518703	fmo``@E`QdTRTRRbbRQtrVUFJmGOQmRD@EA@@W@@@@	Cc1cc2oc(=O)cc(-c3ccccc3)c2c(C)c1-c1ccc(cc1)C#N	SMR000327119	SMR000327119	C24H17NO2	351.3973	351.3973	351.1259	Paul R Hanson - Univ. of Kansas - MLI CMLD	KUC100507N	ML00109435	E24	87334099	87334099	0.076	91.93488316	YES
1046	MLS001077097	eghTLH@GHnKI`HcHhheEemLeEEDeDTqHiitMm]AAITuUPUA@q@EP@@	COc1ccccc1C(CNC(=O)c1ccc(o1)-c1ccccc1Cl)N1CCCC1	SMR000711252	SMR000711252	C24H25ClN2O3	424.92	424.92	424.1554	UrkORgSynthesis Ltd	PB85490114	ML00109435	F24	56315276	56315276	0.11	73.69982139	YES
1047	MLS002163048	fnsHa@EZMgbPQG`aIe]VV}[ZcCVjv@BijjfjF@@	Cn1c(COc2ccc(Cl)cc2)nnc1SCC(=O)NC1CC1	SMR001245441	SMR001245441	C15H17ClN4O2S	352.839	352.839	352.0761	Enamine	T5521308	ML00109435	G24	57265371	57265371	0.112	74.3245343	YES
1048	MLS001235868	fakIPBHJmxBBRMBT\dwJ}lksKlx{uVmSTuMPDDh@@	Cc1ccc(C)c(c1)-c1nnc(NC(=O)c2ccc(o2)[N+]([O-])=O)o1	SMR000808463	SMR000808463	C15H12N4O5	328.2796	328.2796	328.0808	Life Chemicals	F2518-0328	ML00109435	H24	51089540	51089540	0.1	78.61362773	YES
1049	MLS001148121	dmvL@EAFR[f_FV``H@@	Nc1ccc(C(O)=O)c(O)c1	SMR000059110	SMR000059110	C7H7NO3	153.1354	153.1354	153.0426	Sigma Chemical Company	A79604	ML00109435	I24	56422457	56422457	0.085	90.45872042	YES
1050	MLS001235828	fakIPBHJmxBBRMBT]dTtRVfTRVbbQYqwjmZfijZ`HIP@@	Cc1ccc(-c2nnc(NC(=O)c3ccc(o3)[N+]([O-])=O)o2)c(C)c1	SMR000808459	SMR000808459	C15H12N4O5	328.2796	328.2796	328.0808	Life Chemicals	F2518-0184	ML00109435	J24	51087217	51087217	0.058	99.25161436	YES
1051	MLS001183701	ek`QBL@LALjfiemmGO@`@bpHJBLdTRbRRRfbjbbRRHxhXFfVvjjjffZijeiX@@	Cc1nnc(SCC2=C(N3C(SC2)C(NC(=O)Cn2cnnn2)C3=O)C(O)=O)s1	SMR000677916	SMR000677916	C14H14N8O4S3	454.507	454.507	454.03	Vitas-M Laboratory	STK177242	ML00109435	K24	50086448	50086448	0.144	63.18241119	YES
1052	MLS000776462	eoh\BF@LHdhDK@`@cjPfdMiBzP^dLddLTRRVaaRTTTtvTlL|VNVjB`hZXHbJ`@`R`	Fc1c(F)c(F)c(\C=N\NC(=O)c2cccc(c2)S(=O)(=O)N2CCOCC2)c(F)c1F	SMR000371470	SMR000371470	C18H14F5N3O4S	463.378	463.378	463.0625	Enamine	T5215599	ML00109435	L24	24837152	24837152	0.067	95.52174161	YES
1053	MLS001234228	fmoHSBLDBMIYk@DVdOR@yWvRJJZIIJIMSQIZXhiq`m{SAPUESSTtR@@	[O-][N+](=O)c1ccc(o1)C(=O)N1CCN(CC1)c1nc2c(F)cc(F)cc2s1	SMR000811655	SMR000811655	C16H12F2N4O4S	394.353	394.353	394.0547	Life Chemicals	F2609-2095	ML00109435	M24	51086108	51086108	0.089	84.01881471	YES
1054	MLS000710466	fmgiPBHLBeXDZLVDhyInYU[~]nUDjZv``bZfi`@@DOP	COc1ccc(NC(=O)C\C(C)=N\NC(=O)c2ccncc2)c(c1)[N+]([O-])=O	SMR000280233	SMR000280233	C17H17N5O5	371.3474	371.3474	371.123	Asinex Ltd.	BAS 00341896	ML00109435	N24	24808950	24808950	0.068	95.02934975	YES
1055	MLS000673198	e`\VBB@BFM@cgeONa`HbHHfBM`cHhhh\ieEEdieDUDdPpxEdU\}RuTuSUMMTuUH@@	Cc1nnc(SCC2=C(N3C(SC2)C(NC(=O)Cn2nc(C)c(Cl)c2C)C3=O)C(O)=O)s1	SMR000314439	"SMR000314439<NL>7-{[(4-chloro-3,5-dimethyl-1H-pyrazol-1-yl)acetyl]amino}-3-{[(5-methyl-1,3,4-thiadiazol-2-yl)thio]methyl}-8-oxo-5-thia-1-azabicyclo[4.2.0]oct-2-ene-2-carboxylic acid"	C18H19ClN6O4S3	515.029	515.029	514.0318	Chem Div	D052-0025	ML00109435	O24	24790018	24790018	0.076	93.35369103	YES
1056	MLS000768929	f`qHB@DXIh@QdTVRbbbQeiwfiiB`HA@d@	Cc1[nH]c2ccccc2c1\C=N\NC(N)=S	SMR000433637	SMR000433637	C11H12N4S	232.305	232.305	232.0783	InterBioScreen	STOCK3S-49560	ML00109435	P24	26666589	26666589	0.104	77.05139555	YES
1057	MLS001047499	fhiIA@DXL{P@cpPdsrnrnJUgMP@TuP`@@	CSc1nnc(o1)-c1ccc(NC(N)=S)cc1	SMR000427828	"SMR000427828<NL>[4-(5-Methylsulfanyl-[1,3,4]oxadiazol-2-yl)-phenyl]-thiourea"	C10H10N4OS2	266.343	266.343	266.0296	InterBioScreen	STOCK1S-24754	ML00109436	A03	26671444	26671444	0.083	88.09870039	YES
1058	MLS000069822	domD`BfKBHPUe]YZjjjiLRp@	CC[C@H](CO)NCCN[C@H](CC)CO.Cl	SMR000058928	SMR000058928<NL>ETHAMBUTOL DIHYDROCHLORIDE<NL>N/A	C10H26Cl2N2O2	277.2316	204.3098	204.1838	Sigma Chemical Company	E4630	ML00109436	B03	11533020	11533020	0.069	97.85568563	YES
1059	MLS000767699	fakPb@EAExFHdrmsj}kJtxkS^pACSTu@@P@@	Cc1cc(=O)c2cc(Br)ccc2n1CC(=O)NCc1ccccc1	SMR000430029	SMR000430029<NL>N-Benzyl-2-(6-bromo-2-methyl-4-oxo-4H-quinolin-1-yl)-acetamide	C19H17BrN2O2	385.254	385.254	384.0473	InterBioScreen	STOCK2S-92564	ML00109436	C03	26666541	26666541	0.113	73.84637639	YES
1060	MLS000727846	fcoPBBH^Ab@zDxEHhheElXeEhldnZLxmY{B@hAJjP`PHACT@	CC[n+]1c(\C=C2/C=Cc3ccccc3N2CC=C)ccc2cc(C)ccc12.[Br-]	SMR000306543	SMR000306543<NL>2-[(E)-(1-allylquinolin-2(1H)-ylidene)methyl]-1-ethyl-6-methylquinolinium	C25H25BrN2	433.3829	353.4789	353.2012	Chem Div	7165-0673	ML00109436	D03	24810214	24810214	0.058	99.95326836	YES
1061	MLS000710534	fjmI@@DDLdFQQJIIQZEKJRLFKTBE@@U@BCH	CN(C)c1ccc(cc1)C(\C)=N\NC(=O)c1ccncc1	SMR000280301	SMR000280301	C16H18N4O	282.3403	282.3403	282.1481	Asinex Ltd.	BAS 00090180	ML00109436	E03	24809199	24809199	0.074	95.544134	YES
1062	MLS002154071	fju`P`JDdgHHaDQjPbDIMvsOZ{W`uMUT@DlHYNH@	CS(=O)(=O)c1ccc(cc1)[C@@H](O)[C@@H](CF)NC(=O)C(Cl)Cl	SMR001233384	SMR001233384<NL>Florfenicol<NL>73231-34-2	C12H14Cl2FNO4S	358.213	358.213	357.0005	"Prestwick Chemical, Inc."	Prestw-955	ML00109436	F03	56463547	56463547	0.145	62.72010087	YES
1063	MLS000717128	fkiPBHLrTxDRlvDh{HihdleEDdTdihdnB}GYv`@hHHff@@@DDp	COc1cc(\C=N\NC(=O)c2ccncc2)ccc1Oc1ccc(cn1)[N+]([O-])=O	SMR000280095	SMR000280095	C19H15N5O5	393.3529	393.3529	393.1073	Asinex Ltd.	BAS 01001188	ML00109436	G03	24809827	24809827	0.095	83.9529147	YES
1064	MLS001304094	el\U@L@NIECKBfnie`HbFHQbDfUummUU[[YWJFO`X@JZZjjff`@`@@@	Clc1ccc(NC(=N)NC(=N)NCCCCCCNC(=N)NC(=N)Nc2ccc(Cl)cc2)cc1.Cl	SMR000718621	SMR000718621<NL>Chlorhexidine dihydrochloride<NL>3697-42-5	C22H32Cl4N10	578.3688	505.447	504.2032	InterBioScreen	STOCK1S-18831	ML00109436	H03	50085976	50085976	0.068	98.31799595	YES
1066	MLS000028573	fhiHPBLRUhBNAqriRYUmvUdkpVjijji`@@	CCOC(=O)[N-]c1c[n+](no1)N1CCOCC1	SMR000058990	SMR000058990	C9H14N4O4	242.2319	242.2319	242.1015	Sigma Chemical Company	M2901	ML00109436	J03	856013	856013	0.1	83.52406553	YES
1067	MLS001000429	ffcqbBNFsxmPQFYkrSJ{JzroTYhtTp@UUUMSD`@@	[O-][N+](=O)c1ccc(CN2CCN(CC2)c2ccc(Cl)cc2)o1	SMR000496076	SMR000496076<NL>1-(4-chlorophenyl)-4-[(5-nitro-2-furyl)methyl]piperazine	C15H16ClN3O3	321.759	321.759	321.088	ChemBridge	5270530	ML00109436	K03	47202279	47202279	0.083	87.48893341	YES
1068	MLS000069764	dmu@`DD@cHihdh^Eh@J@@	CCc1cc(ccn1)C(N)=S	SMR000058716	SMR000058716<NL>2-ETHYL-4-PYRIDINECARBOTHIOAMIDE<NL>536-33-4	C8H10N2S	166.243	166.243	166.0565	Sigma Chemical Company	E6005	ML00109436	L03	11532957	11532957	0.075	95.08182367	YES
1069	MLS001000515	fnsq`BHR\AAHRcdfyWYWYef\lxmVijjj`HI`@@	Cc1cccc(N2CCN(Cc3ccc(o3)[N+]([O-])=O)CC2)c1C	SMR000496052	"SMR000496052<NL>1-(2,3-dimethylphenyl)-4-[(5-nitro-2-furyl)methyl]piperazine"	C17H21N3O3	315.3669	315.3669	315.1583	ChemBridge	5268422	ML00109436	M03	47198248	47198248	0.089	84.50677974	YES
1070	MLS000040645	fmwh`@ARU[pDYEDheEedhdhhblkR\sVuADEURpPA@@@	CCOC(=O)c1cnc(nc1NCCc1ccccc1)-n1nc(C)cc1C	SMR000043873	"SMR000043873<NL>ethyl 2-(3,5-dimethyl-1H-pyrazol-1-yl)-4-[(2-phenylethyl)amino]-5-pyrimidinecarboxylate"	C20H23N5O2	365.4289	365.4289	365.1852	InterBioScreen	STOCK4S-24642	ML00109436	N03	861934	861934	0.16	53.77952636	YES
1071	MLS001081073	fikpP@DDLAWfyEDhdeD\ihdleHqZmPPLTp@U@@@	CCOc1ccc(cc1)C(=O)CCC(=O)NNC(=O)c1ccncc1	SMR000714864	SMR000714864	C18H19N3O4	341.3612	341.3612	341.1376	UrkORgSynthesis Ltd	PB31517641	ML00109436	O03	56321735	56321735	0.124	66.82049251	YES
1072	MLS001165624	flePRBJ^`bJPAGiSvRRFJIIKYJJlYrt@@@Tp@@@	Cc1ccc(cc1)S(=O)(=O)c1ccc(cn1)[N+]([O-])=O	SMR000550074	SMR000550074<NL>4-methylphenyl 5-nitro-2-pyridinyl sulfone	C12H10N2O4S	278.284	278.284	278.0361	Key Organics Ltd.	2R-0608	ML00109436	P03	49665816	49665816	0.133	62.51219239	YES
1073	MLS000877988	eohZFHBAMKAen@mckg`H`ZUiNy{dfYYwvYyWenXdTtzf``djjZBBIfD@@@	CCCN(Cc1nnc(o1)-c1ccccc1Cl)C(=O)c1cc(cc(c1)[N+]([O-])=O)[N+]([O-])=O	SMR000376953	SMR000376953	C19H16ClN5O6	445.813	445.813	445.0789	Enamine	T5295611	ML00109436	A04	24831841	24831841	0.073	94.6653277	YES
1075	MLS000856357	fdyaB@A\AHYEEDhchidfRCFBAbh@@`j`@	CC(NC(=O)c1ccccc1F)c1ccccc1	SMR000279302	SMR000279302	C15H14FNO	243.2762	243.2762	243.1059	Asinex Ltd.	BAS 00407289	ML00109436	C04	24807469	24807469	0.148	58.44992623	YES
1076	MLS000768489	flehPBHDiKpDNSBT\dwKJlsKNF|tuUUMRp@@	CC(C)Cn1c(nc2n(C)c(=O)[nH]c(=O)c12)[N+]([O-])=O	SMR000431733	"SMR000431733<NL>7-Isobutyl-3-methyl-8-nitro-3,7-dihydro-purine-2,6-dione"	C10H13N5O4	267.2413	267.2413	267.0968	InterBioScreen	STOCK1S-00929	ML00109436	D04	26725810	26725810	0.057	100.4507145	YES
1078	MLS000721713	fi{Ha@L^BObPQB@aIe]YWU[eRTM[hzZj@BZX@D@P]@	Clc1ncc(COc2ccc(\C=N\NC(=O)c3ccncc3)cc2)s1	SMR000335190	"SMR000335190<NL>N'-((E)-{4-[(2-chloro-1,3-thiazol-5-yl)methoxy]phenyl}methylidene)isonicotinohydrazide"	C17H13ClN4O2S	372.829	372.829	372.0448	Key Organics Ltd.	1P-044	ML00109436	F04	24817688	24817688	0.068	95.02934975	YES
1079	MLS000700029	fjmy`BHDhqQb`PzDhyInUv]nUYsIVfffi`@`DIP	C\C(Cn1cnc(n1)[N+]([O-])=O)=N/NC(=O)c1ccncc1	SMR000227151	"SMR000227151<NL>N'-(2-{3-nitro-1H-1,2,4-triazol-1-yl}-1-methylethylidene)isonicotinohydrazide"	C11H11N7O3	289.2501	289.2501	289.0923	Specs	AK-968/11492074	ML00109436	G04	22413111	22413111	0.081	91.74317287	YES
1080	MLS000418083	egh\LD@BNAo@k`IARPrJJIQIJESSIIEQILRZVU]GWPPTSLpPQUTQ@@@	CCOC(=O)c1cc(nn1-c1ccc(F)cc1F)-c1ccc(cc1)N1CCOCC1	SMR000264860	SMR000264860	C22H21F2N3O3	413.4172	413.4172	413.1551	Enamine	T0520-2800	ML00109436	H04	22410225	22410225	0.166	54.08323337	YES
1081	MLS000093393	flu`b@CZ|@HrQQIIIRiQKEIJbffZjZijd@@	O=C(NCc1ccco1)c1csc2CCCCCc12	SMR000029011	"SMR000029011<NL>N-(2-furylmethyl)-5,6,7,8-tetrahydro-4H-cyclohepta[b]thiophene-3-carboxamide"	C15H17NO2S	275.366	275.366	275.098	Chem Div	C760-0927	ML00109436	I04	4240633	4240633	0.131	66.47891163	YES
1082	MLS000065707	f`qaA@A\@DFBLdTTTNrbQJN}TluTuH@@	CCc1ccc(s1)C(=O)NCc1cccs1	SMR000080370	SMR000080370<NL>5-ethyl-N-(2-thienylmethyl)-2-thiophenecarboxamide	C12H13NOS2	251.368	251.368	251.0439	ChemBridge	7945254	ML00109436	J04	4258694	4258694	0.145	62.46039604	YES
1084	MLS000326497	fdeQA@AVtBHBDILkkL}mFV\FL@ETrte@@@	Clc1ccc(Cn2cnc3sccc3c2=O)cc1	SMR000179056	"SMR000179056<NL>3-(4-chlorobenzyl)thieno[2,3-d]pyrimidin-4(3H)-one"	C13H9ClN2OS	276.741	276.741	276.0124	Key Organics Ltd.	5N-803	ML00109436	L04	17402641	17402641	0.165	55.16538947	YES
1085	MLS002249218	fnsQR@CIQpVj`qDfU{VyeerTbdkZZfijB`Q`@@	Brc1ccc(o1)C(=O)OCC(=O)N1CC(=O)Nc2ccccc12	SMR001316665	SMR001316665	C15H11BrN2O5	379.162	379.162	377.9851	Enamine	T5310801	ML00109436	M04	85200174	85200174	0.15	56.48015469	YES
1086	MLS000392421	fhiHB@DXMx@Pdrljmjjw`mTuLuM@@@	CCCCNC(=S)Nc1ccc2c[nH]nc2c1	SMR000261300	SMR000261300	C12H16N4S	248.347	248.347	248.1096	Enamine	T0514-7265	ML00109436	N04	22408204	22408204	0.08	93.18884374	YES
1087	MLS001217510	fbupa@EZsbp@b`QdbbbRNRfbRHqNZfZff@B@Pe@	COc1sc(SC)cc1\C=N\NC(=O)c1ccncc1	SMR000608229	SMR000608229<NL>Isonicotinic acid (2-methoxy-5-methylsulfanyl-thiophen-3-ylmethylene)-hydrazide	C13H13N3O2S2	307.391	307.391	307.0449	Asinex Ltd.	BAS 00944314	ML00109436	O04	49733643	49733643	0.11	73.98663234	YES
1088	MLS002159159	fcqb@LEwAFPAFRRFJJIIKSZUJIJVkQ|e^uj`B@HFh@H@@@	O=C(NCc1ccncc1)c1cccc(c1)S(=O)(=O)N1CCc2ccccc12	SMR001241620	SMR001241620	C21H19N3O3S	393.459	393.459	393.1147	Enamine	T5402389	ML00109436	P04	57255855	57255855	0.151	56.01056575	YES
1090	MLS000684886	fhi``@D@MdTTTRRLv`iZluPTDUP@@	CC(C)Oc1cccc(c1)C(=O)N1CCCC1	SMR000268360	SMR000268360<NL>1-(3-isopropoxybenzoyl)pyrrolidine	C14H19NO2	233.3062	233.3062	233.1416	ChemBridge	6132137	ML00109436	B05	24787324	24787324	0.132	70.07050814	YES
1092	MLS000665028	fmwqb@DXCt\pAFQQIQQII[IQIJHz][sYmT@@@UUSTD@@	COC(=O)Cc1ccc(NC(=S)Nc2ccc(cc2)N2CCOCC2)cc1	SMR000294730	SMR000294730<NL>methyl {4-[({[4-(4-morpholinyl)phenyl]amino}carbonothioyl)amino]phenyl}acetate	C20H23N3O3S	385.48	385.48	385.146	ChemBridge	7853811	ML00109436	D05	24794653	24794653	0.086	88.98156877	YES
1093	MLS000882709	flup@@@PQdbTVTTRRVNBVCzKUT@@@R@@@	Cc1ccc(Cn2cc(nn2)-c2ccccc2)cc1	SMR000674508	SMR000674508	C16H15N3	249.3104	249.3104	249.1266	Paul R Hanson - Univ. of Kansas - MLI CMLD	KUC102941N	ML00109436	E05	49736402	49736402	0.141	64.56934217	YES
1094	MLS000065731	dg~HPAxLQ@aIe^vTjNzZfji`@	Brc1ccc(s1)C(=O)NC1CCCC1	SMR000080402	SMR000080402<NL>5-bromo-N-cyclopentyl-2-thiophenecarboxamide	C10H12BrNOS	274.177	274.177	272.9823	ChemBridge	7945541	ML00109436	F05	4265571	4265571	0.134	67.39768977	YES
1095	MLS001033231	fhi`a@AHxCDCHILkvlkdh{uMST@D`@@	Fc1ccc(CNC(=O)c2ccc(Br)o2)cc1	SMR000363779	SMR000363779	C12H9BrFNO2	298.108	298.108	296.9801	Enamine	Z32890037	ML00109436	G05	24825185	24825185	0.148	61.87441079	YES
1096	MLS000717989	fj}a@@D@rJIJIRIQQEVQcQrUjZjhJ`J@PI@	CC1(C)C2CCC1(C)C(C2)NC(=O)\C=C\c1ccccc1	SMR000279557	SMR000279557	C19H25NO	283.4079	283.4079	283.1936	Asinex Ltd.	BAS 00189808	ML00109436	H05	24780092	24780092	0.072	93.0597823	YES
1097	MLS001207496	ejYR@DDBOLe`Jr@H@{r\BbbfbRRtLRRVbRTVaRHXt\lBbrN~qIi`@@HZjP`h@BB@BBj@	CC[n+]1c(\C=C\N(C)c2ccccc2)n(-c2ccccc2)c2ccc(cc12)-c1nc2ccccc2s1.[I-]	SMR000504738	SMR000504738<NL>6-Benzothiazol-2-yl-1-ethyl-2-[2-(methyl-phenyl-amino)-vinyl]-3-phenyl-3H-benzoimidazol-1-ium	C31H27IN4S	614.541	487.637	487.1951	Asinex Ltd.	BAS 00009495	ML00109436	I05	49642690	49642690	0.062	97.78525643	YES
1098	MLS000566907	fjmppAHB\AFcVcBT\JS]dTtRTRfeRbWIYJt@QLuSP`@@	[O-][N+](=O)c1cc(cc(c1)[N+]([O-])=O)C(=O)NCc1ccco1	SMR000176292	"SMR000176292<NL>N-Furan-2-ylmethyl-3,5-dinitro-benzamide"	C12H9N3O6	291.2164	291.2164	291.0491	Asinex Ltd.	BAS 00912321	ML00109436	J05	17507442	17507442	0.134	68.77684697	YES
1099	MLS001242777	ffsaB@A\AHYEEDhchiLdhfRceITu``XjjjjJbJhCHiL@@	CC(NC(=O)c1ccccc1F)C12C[C@H]3C[C@H](C[C@H](C3)C1)C2	SMR000841486	SMR000841486	C19H24FNO	301.3984	301.3984	301.1842	Florida Center for Heterocyclic Compounds	25255	ML00109436	K05	51088024	51088024	0.159	58.78779376	YES
1100	MLS000679229	fhqQB@NJdCDRYWVvZhr@BfjjHZh@@	CC(NC(=O)Nc1ccc(Br)cc1)C(C)(C)C	SMR000297511	"SMR000297511<NL>N-(4-bromophenyl)-N'-(1,2,2-trimethylpropyl)urea"	C13H19BrN2O	299.207	299.207	298.0681	ChemBridge	9043036	ML00109436	L05	24783947	24783947	0.07	95.49342912	YES
1101	MLS001147660	eohRD@@DBCH`BlbbTRRbtJTvfbRrddLBRfVZ`Ph@Hf@Bj@@`X`	C\C(=N/NC(=O)c1ccncc1)c1cccc(NC(=O)c2ccc(cc2)C(C)(C)C)c1	SMR000672792	SMR000672792<NL>4-tert-butyl-N-[3-(N-isonicotinoylethanehydrazonoyl)phenyl]benzamide	C25H26N4O2	414.4995	414.4995	414.2056	Specs	AK-968/15604755	ML00109436	M05	49821487	49821487	0.084	86.84796902	YES
1102	MLS000676778	fbuI`BHDhpBIPeGIMrklkmLx{sSST@EU@@@	Cn1nc(nc1Oc1ccc(cc1)C(C)(C)C)[N+]([O-])=O	SMR000271784	"SMR000271784<NL>5-(4-tert-butylphenoxy)-1-methyl-3-nitro-1H-1,2,4-triazole"	C13H16N4O3	276.2911	276.2911	276.1222	ChemBridge	7143850	ML00109436	N05	22415320	22415320	0.093	86.2741661	YES
1103	MLS001171251	fdyQ@@DQ@drrkNkrLxKTDEEUd@@	O=C(NCC1CCCCC1)c1ccc(cc1)C#N	SMR000588957	SMR000588957	C15H18N2O	242.3162	242.3162	242.1419	Enamine	T5313557	ML00109436	O05	49674839	49674839	0.138	61.48972846	YES
1104	MLS000583435	fhip`@DDt@rSKJkvlmN|u@aDuBBCH	Cc1ccc(\C=N\NC(=O)c2ccncc2)o1	SMR000206621	SMR000206621<NL>N'-[(1E)-(5-methyl-2-furyl)methylene]isonicotinohydrazide	C12H11N3O2	229.2346	229.2346	229.0851	Chem Div	K072-0153	ML00109436	P05	17510358	17510358	0.09	87.64141779	YES
1105	MLS001124608	eghVD@@DMCGOJ`HlbbRbRTVTVRTraRrec`VSVqsUA@qUMUUUBp@@	CCOc1ccc(NC(=O)CCc2nnc3ccc(nn23)N2CCC(C)CC2)cc1	SMR000628706	SMR000628706	C22H28N6O2	408.4967	408.4967	408.2274	Chem Div	E591-0161	ML00109436	A06	49724239	49724239	0.09	85.04896854	YES
1107	MLS001011153	fcoQABFQVBl`D@ydxEEEDddYdhdXdlbLdXLQshFBRej`@jH@@	COc1ccc(cc1)N1C(C)=CC(=Cc2sc3ccccc3[n+]2C)C=C1C.[I-]	SMR000353120	SMR000353120	C23H23IN2OS	502.41	375.506	375.1526	Enamine	T0501-6830	ML00109436	C06	24830337	24830337	0.062	98.75015022	YES
1108	MLS001199402	eoh\BH@LHfhDOJ`@cIICEDdcMEheJdhdcGHlkgej`hHZfZh@B@@@	CCN(CC)S(=O)(=O)c1ccc2n(C)cc(C(=O)NCCc3ccccc3)c(=O)c2c1	SMR000560373	"SMR000560373<NL>6-[(diethylamino)sulfonyl]-1-methyl-4-oxo-N-(2-phenylethyl)-1,4-dihydroquinoline-3-carboxamide"	C23H27N3O4S	441.543	441.543	441.1722	Chem Div	C519-0177	ML00109436	D06	49668507	49668507	0.071	93.48710181	YES
1109	MLS001234237	fmoHRBLD|MIYk@DCe_YHhihddibmMDeibbkF|wmLEAQUMMSQH@@	CCc1cccc2sc(nc12)N1CCN(CC1)C(=O)c1ccc(o1)[N+]([O-])=O	SMR000811646	SMR000811646	C18H18N4O4S	386.425	386.425	386.1049	Life Chemicals	F2609-1360	ML00109436	E06	51089502	51089502	0.089	84.01881471	YES
1112	MLS000088482	ff}aP@L@QiwlbbRTrTJfTRRcEjuT@QM@@@@@	CCOC(=O)Nc1ccc(C(=O)Oc2ccccc2)c(O)c1	SMR000024102	SMR000024102<NL>phenyl 4-[(ethoxycarbonyl)amino]-2-hydroxybenzoate	C16H15NO5	301.294	301.294	301.095	Chem Div	3232-0279	ML00109436	H06	4244215	4244215	0.098	82.06863658	YES
1113	MLS001242635	elV\@@@@FALdTRRbTRrRbrbtTVVqBJFvnA~ajjj`hHB@@@@`ABATH@	CNC[C@H](Cc1ccccc1)NC[C@@H](Cc1cccc2ccccc12)NCCc1ccc(C)cc1	SMR000673943	SMR000673943	C32H39N3	465.6722	465.6722	465.3144	Richard A Houghten - Torrey Pines Institute for Molecular Studies - MLI PSL	1665-105	ML00109436	I06	49736284	49736284	0.166	55.64503683	YES
1114	MLS000526281	fhia@@D@RYfUWmd[UfjB`bj@@@	CC1CCN(CC1)C(=O)c1ccc(C)c(C)c1	SMR000116755	"SMR000116755<NL>(3,4-Dimethyl-phenyl)-(4-methyl-piperidin-1-yl)-methanone"	C15H21NO	231.3333	231.3333	231.1623	Asinex Ltd.	BAS 00784359	ML00109436	J06	14724773	14724773	0.154	55.61334575	YES
1115	MLS000571833	fbuHB@DXIH@PdskLnvoKTTmSMSP@T@`R@	Cc1cc(\C=N\NC(N)=S)c(C)n1-c1ccc(C)cc1	SMR000193848	"SMR000193848<NL>2,5-dimethyl-1-(4-methylphenyl)-1H-pyrrole-3-carbaldehyde thiosemicarbazone"	C15H18N4S	286.395	286.395	286.1252	ChemBridge	6023157	ML00109436	K06	17506534	17506534	0.09	87.74568608	YES
1116	MLS000518985	fasqC@BTyTFI@H[HHLrklrj~kNArdmLsP@@AU@BCH	COc1ccc(cc1)C1=CSC(\N=C\c2ccc(F)cc2)=NN1.Br	SMR000129405	SMR000129405	C17H15BrFN3OS	408.2879	327.376	327.0842	Chem Div	2332-1138	ML00109436	L06	14734160	14734160	0.142	60.21205635	YES
